# Supplementary material for: Bioinformatics Analysis of Hypoxia‐Related Mechanisms in Endometriosis: DDR2 as a Potential Diagnostic and Therapeutic Biomarker
Source: Biomed Res Int. 2025 Dec 18;2025:4765791. doi: 10.1155/bmri/4765791 (PMC12714822; doi:10.1155/bmri/4765791)
Supplement: Supplementary file 1 — Supporting Information 1 Table S1: Genes in green module. [file BMRI-2025-4765791-s001.xlsx]

## Sheet: Sheet1
modgene
SCGB2A1
SCGB1D2
C7
GABRP
CD24
PLA2G2A
PTGIS
MYH11
ACTG2
TCF21
AGR2
HSD17B2
FOS
PDLIM3
CFH
FOSB
MFAP5
CCL2
WISP2
MMP26
VCAM1
CFD
COMP
TCEAL2
CPE
CLDN3
ADH1B
GPX3
PLN
CNN1
GATA6
DES
MMP7
SERPINA5
C3
CSTA
RORB
CHL1
EHF
ZFPM2
MSX1
FZD7
TOP2A
KIF20A
HSD17B6
MSLN
GAS1
WIF1
SLC47A1
MUC16
HOXC6
SERPINE1
ITPR1
CYBRD1
MME
CDH1
SALL1
ABCA8
NR4A2
TSPAN1
KLF2
ENO2
LY96
DEFB1
PDK4
SLPI
CXCL2
SFRP4
TFPI2
CLDN10
WFDC2
EYA2
BST2
AOX1
IFI44L
ASRGL1
S100A4
DPT
RARRES1
DPYSL3
WFDC1
SCN7A
EFEMP1
AADAC
LMOD1
FAM129A
P2RY14
SLC16A4
OLFM4
CFB
TNC
CLDN11
MYLK
MN1
PNOC
PLS1
WNT2
DUSP1
ITM2A
PCOLCE2
PERP
PGR
AOC3
GREM1
MEOX2
ITGA7
HOXA11
PLSCR4
PCP4
ASPM
PGM5
PROM1
HBB
ROBO3
PPM1H
APOA1
ZFP36
PTGFR
TAGLN
IGFBP5
DLX5
FMO1
TMEM158
DUSP2
COL8A1
CLDN1
CLDN5
RCAN2
SERPINA1
PCK1
LYPD1
BCHE
RAB25
RNASE1
COL7A1
CD55
IGFBP3
PDGFD
KRT19
DIO2
CYP1B1
KIAA1324
PROS1
SEMA3C
SPINT1
CYR61
IHH
SDPR
SOX17
SLC12A8
ASPN
CPVL
SELE
CTNNA2
PAPSS1
CLDN7
NEFM
CHRDL1
IGFBP2
HGD
MXRA5
INHBA
C8orf4
TTK
DPP4
MSX2
SCG2
RAMP1
NPPB
TGFBR3
NGF
CYP26A1
BGN
PRELP
CCDC69
MPZL2
CD14
COL14A1
TNFSF14
SLC34A2
CALB2
CCDC102B
LAMC3
TRH
ADM
CHST7
CEP55
COL16A1
C10orf10
ALDH1A2
WNT4
ATF3
NDC80
STEAP4
ADAMTS1
THBS2
LTF
SGCE
ACSL5
LXN
HSD11B2
GALNT12
MYH3
GEM
FILIP1L
NPY1R
PPAP2C
PTCH1
MYL9
ENDOG
MUC1
STX18
PMAIP1
CSGALNACT1
RRM2
THBS1
KIF11
ABI3BP
RGS5
PPARG
SLC15A3
G0S2
PPP1R1A
TSPAN7
CITED2
DCLK1
LHCGR
TNFRSF11B
SPINT2
GADD45A
CENPM
FGL2
PMEPA1
PDE2A
HIST1H2AE
EGR1
CLU
COLEC12
FBLN2
KMO
REN
IL6
HOXD10
HSD3B2
CDC20
NID2
LHFP
ZNF165
NDUFA4L2
KCNMA1
EGR3
KLHL4
KLF4
PRC1
TRPM4
RNASE4
COL10A1
KIAA0101
KRT23
RBP1
SAC3D1
NDUFA7
CA3
TYMS
APOLD1
LPL
SLC2A3
NUAK1
SLC22A3
LRRC17
GGT5
MAP3K5
BUB1B
DNAJC15
LRRC2
ACTA2
PDE7B
GCNT2
ADIPOQ
AKR1C3
PRSS8
ABCA6
SULF1
HSPB8
CCL19
KCNG1
TPPP3
DIAPH3
KCNMB1
KCTD12
OLFML1
ARHGAP6
HEG1
AQP1
PPP1R3C
TIMP1
TNNC1
APOD
PRKAR2B
PEG10
CCNB1
FOXL2
UGT8
GHR
ESR1
CST1
STMN2
COL11A1
EGR2
HMGCR
TUBB2A
FHL5
PBK
DPYD
VAMP8
ENC1
DCN
CNKSR1
LMNB2
HOXD11
TIMP3
PTX3
RGS4
GPR116
CAV1
TPM2
CTGF
SNX10
FMOD
CLSTN2
CPM
MEIS2
SUSD5
FHOD3
RNASET2
CXCL1
KIF23
OGN
DDIT4
CKS2
LTC4S
MPV17
SCN3A
QPRT
TACSTD2
TNFAIP3
DSP
MAP3K1
TK1
UPK1B
NR4A1
OVGP1
HLA-DOB
PTPLA
DCXR
CDK5
NUSAP1
TNFRSF21
EFHD1
ADRA2C
PTPRZ1
TPD52
JUN
MYEF2
CCL11
CAV2
NTRK2
SORD
BCAT1
CASQ2
GPRC5A
TPD52L1
PLLP
MMD
RBP4
CLIP4
ANG
TFAP2C
SERPING1
FRZB
PRSS12
FOXC1
IL33
CBR3
UGT2B28
PCTP
MLPH
GPR1
LSR
AVEN
NAV3
KCND2
TST
APOBEC3B
HOMER2
HAND2
EPAS1
CKB
PLOD2
NAP1L2
KLHL21
HIST1H4J
S100A10
GREM2
NFASC
NMU
MELK
CYTL1
SRGN
DUSP5
WNT2B
WISP1
NFIB
PTGS2
BAMBI
PLP1
SPRR2C
ZEB2
NFIX
PRAME
HIST1H2BH
FANCG
EGFL6
C1R
CA12
IL13RA2
TNS1
TPX2
ITGA1
PPP1R12B
FXYD6
SLIT3
EMX2
IL20RA
ZNF750
IRS2
E2F8
SLC15A2
ADAMTS8
HTRA1
CYP39A1
CORIN
CYP26B1
CCDC81
RAD51AP1
DYSF
JUNB
HOXB6
TMEM100
PLXDC2
ARSJ
NBL1
CYP24A1
ANGPTL4
EEF1A2
HJURP
ELF3
LMNB1
PGBD5
C1orf115
KIF4A
HPSE2
AP1M2
TNMD
TSPAN2
TIE1
SCRG1
OSR2
ID1
POPDC2
GSTZ1
ORM1
PAGE4
MFAP2
BNC2
PLCL1
MRAS
HBEGF
CRISP2
PRKCZ
HOOK1
MAD2L1
CLIC2
ARHGAP22
STON1
IRF8
GADD45B
DLX6
TIMP4
PDE1A
LIFR
SLC4A3
RND3
SLC35F5
ST6GALNAC2
CDON
SMAD9
CNDP2
FGF9
ACE
GIMAP6
PCSK5
TIMM22
EDN3
DUSP4
FAM110B
SCNN1A
CSPG4
TPM1
PLTP
TMEM209
FAM46A
PNMA2
EMCN
AURKB
FLNC
CHODL
CCL8
ELN
IRAK3
AMIGO2
SLC7A1
FBP1
GAS6
FGF7
H2AFY2
RCAN3
NR3C2
ACPP
PTGER2
GPC3
ELMO1
CA8
CXCL3
EPHA4
ALPL
FANCF
SOSTDC1
PAPSS2
PAFAH1B3
PPP1R16B
MAP7
C1S
SGCG
NCAPG
PLA1A
JAM2
VGLL3
KIF15
CPA4
PEMT
PLAT
MATN3
CLGN
DSE
ADH1C
CRYAB
GPM6A
SHCBP1
ID3
SH3GL2
GJA4
PLEK2
LRRC32
RRAD
CDCA3
SP1
PSAT1
EMILIN2
HEY2
LEPREL1
PIGR
SLC46A3
ANKRD1
ZWINT
LCN2
CACNA1D
PRSS16
INHBB
CASC1
OPTN
RAI14
CRLF1
WDR18
CD36
LPAR4
BIRC3
KLK11
PENK
GLA
GINS3
HDHD3
TNFSF4
MICAL2
HMMR
SLC10A3
APOE
SLIT2
NUPR1
MCM10
DOCK10
NTS
KAL1
NAMPT
CECR1
SYNPO
GRHL2
SPOCK1
AHR
FRY
PAX2
LMCD1
PDZK1
IL4R
TNFRSF10D
SEMA3E
STRA6
PGRMC1
KPNA2
SLC16A6
MEF2C
NR4A3
CDKN1A
NR1H4
CCND2
PON3
MCTP1
ANKH
ITGB8
ADAM12
RUNDC3B
NDRG1
QTRT1
TRHDE
CRISPLD2
GCLC
CREG1
PDGFC
UBE2C
FZD10
MCOLN3
EPHA7
TACC3
SLC6A6
MET
RIPK4
DNAJB4
VTCN1
RARRES3
ATP8B3
PAQR5
LRRC1
MREG
PMS2L2
PRIM2
RNFT1
FABP5
HSPB7
KIF26B
KIAA1644
SPRY1
PLA2G7
SYTL2
ELMO3
NGFR
CALD1
SMPD3
RAB3A
MPPED2
PDZD2
TBC1D2
PTPN3
CDKN3
HMGA1
GINS2
RAB40AL
MPP6
SLC2A1
FOXJ1
DUOX1
GABARAPL1
BTBD3
MDK
CBLN1
INHA
TCEAL4
TAF7L
MEST
NRN1
ZBTB16
MX1
C11orf80
SOX9
TIPIN
CACNA2D3
CCDC53
KIAA1462
SLC9A3R1
MSC
EXOSC1
FN1
HOOK2
VWF
ERO1LB
LIMS2
CGREF1
GNA14
TGFBR2
TNFSF10
HOXC8
MAP2K6
BRIP1
DMD
DENND2D
EBF2
FCHSD2
RASGRP1
ALDH3B2
SPC25
SSR3
EDNRA
TRPC1
RPP25
LMO3
FAM135A
IL1R1
GDF15
CLIP3
SERPIND1
MACROD1
UCHL1
SCUBE2
GKN1
EDIL3
EDN1
HOXB3
THOC6
TRPC4
CMTM6
GPR20
IRF6
CSRP2
ETFB
CENPF
SV2A
SLC39A8
UQCRC1
CASC5
CSRP1
HSPA2
ZNF471
GCNT1
NEK2
KNTC1
CCNA2
PAK1
PTTG1
CDC42EP3
HSD17B1
KBTBD11
ICAM5
ISLR
ACADSB
ELL2
RYR2
PRRG4
2025-03-03
USP39
HN1L
RACGAP1
EGFL7
CLEC2B
PDE8B
SH3BP5
CHGB
SST
STXBP6
SERPINI1
THBD
GBP2
MALL
GABPA
GATA2
ZNF385D
PTRF
ZNF682
PIP5K1B
STEAP1
EZH2
BYSL
TGM1
CADM1
SPAG4
GPATCH1
ST3GAL1
TRPM6
E2F5
PLA2G5
KCNE4
SOAT1
PFKFB3
AMOT
NETO2
GPR64
ASTN1
CTSG
NUP62CL
RUVBL2
MDM4
ARSD
DHRS3
MAFK
ZNF155
AQP5
KIF18A
OMD
RNF128
ASPSCR1
GGH
PFAS
SLC7A5
FAM107A
SMPDL3A
ATP6V1B1
RBM17
XAF1
S100B
NOX4
CENPN
MCAM
CCNA1
PRR16
RUSC2
B3GALT2
VIPR2
ZNF428
GNA13
WNT7A
GLIPR1
FZD5
SPA17
CYBA
ADAM28
FOXM1
TMEM176A
NFIL3
CDK5RAP2
TTC18
ZBBX
PAK1IP1
DNAJB1
ADM2
OPLAH
PRDM1
HOPX
ADAMTS9
CACNG1
SEMA5A
DNALI1
EYA4
GJA1
ISOC1
MYBL2
PRSS23
ANP32D
MYO1D
MPDZ
TMOD1
ZWILCH
STRA13
NOS3
GDAP1
MECR
CORO2A
KCNN3
DUSP26
ISG15
C11orf1
RAB38
GNAL
AFAP1
SLC4A2
ADORA2B
EMP1
RAD54B
LOX
PMP22
SYK
LRP5L
SH3BGR
FBLN5
PLA2G1B
IGF1
HLX
RBMS3
INSM1
CCL7
GFRA1
NCAM1
PIN1
KCNK3
CYP4F12
THBS4
PRR7
FLNA
LILRA4
DHTKD1
OSMR
ME1
MCOLN1
SCN9A
SORBS1
GRIP2
GLRA2
KRT5
TJP3
GSTA3
TGFBR1
PDLIM5
CCNO
CMA1
MMRN2
ERBB3
SVIL
GAN
ARHGAP11A
FRK
PLA2G4C
ZNF334
C21orf62
EPYC
MEG3
BATF3
NME1
PCDH8
CXCR4
ADAMTS6
AKR1C1
XBP1
BTG2
HIST1H3F
BCL6
ZNF225
RPL39L
PLXNC1
OXTR
ATP2C2
NPR1
LOC202181
CELSR1
REXO4
HMGB3
CPSF1
FBXL15
COL21A1
METTL7A
GPR56
PCDHGB6
ZNF516
VPS37B
CACNA1C
RAPGEF3
COL17A1
CD320
HEBP1
SOCS3
BTC
PSG7
SLC5A3
NANOG
ANKRD6
ITGB1BP2
CLDN15
DIRAS2
LOC389906
LENEP
FGFR3
HIST2H2BE
ASPA
TNNT2
EN2
HMGB2
CHGA
FBN2
PDE12
TSC22D3
PTN
LUZP4
NINJ1
HEYL
PSG5
GAMT
ST6GALNAC5
ATP6V0E2
SSSCA1
COL9A3
SLC25A1
AGPAT4
KCNK13
MPHOSPH9
LAMA4
BICC1
CD9
LEF1
EFNA4
MDFIC
CTSF
PIK3C2B
PDE9A
TRAF4
NET1
MMP28
LPP
CST6
S100A6
DBF4
CYP7A1
GEMIN6
IL11RA
HIST1H1C
HOXC5
ZNF331
FDXR
FBXL2
GRTP1
PWWP2A
GNG4
SPATA7
SLC9A2
IFI6
FZD4
SERPINB4
HPN
DPP6
HLA-DMB
AKR1C4
F8
TCEAL1
CHML
PTK6
PPBP
PTTG2
NPAS3
PLA2G4A
DCLRE1A
PARD6B
TSSC4
CH25H
SLCO2A1
KLK7
PGD
NEK7
BPNT1
CLCF1
MAP3K6
TM7SF3
GIT2
ABCA1
ACACB
ABHD8
VAMP5
FANCI
BBS7
MTA2
PTGER3
SSTR1
PRNP
MAP3K3
ELOVL4
SPAG5
PGS1
NID1
OPN3
IL18R1
RAB3B
NLGN1
SORBS2
DOC2B
CDH19
PER3
DAK
ETS2
REEP1
CYB5A
HOXA2
KIAA1598
STOM
MNAT1
OLFM1
CXCL5
SLC30A4
NLRP2
SNAI1
ECT2
HYAL3
ANKZF1
CDH5
CORO7
ARL4A
FOSL2
BARX1
ANGPTL7
PRSS21
PUS1
FOXO1
IFI44
PGM1
NRG2
DKFZP434L187
ZNF205
BCAS1
FERMT2
ITGA8
NR2F6
RHOB
MRPS28
PLCB1
STIL
KIF24
TRIM58
ATP8B4
NEFL
DNMT3A
SERPINA6
IL18RAP
MYOM1
SV2B
CCNB2
ITGA6
MUC5B
COLQ
FAIM3
CHIA
RRP9
ERMP1
OIP5
TWSG1
MT3
PPFIA2
CYP46A1
GNMT
MARCKSL1
HCRTR2
SLC7A4
TDRD1
SUV39H2
MLXIPL
CEL
CEBPG
LRRC8E
CYP2W1
TRPM1
ABCG5
SOCS7
SRPX2
RARS2
EVC
RGS17
DTL
PPIH
FOXD3
RRAS
MAF
C14orf79
MRPS15
PPP4R2
BDH1
PTK7
COL4A5
HIST1H2AC
FDX1
RASA2
GNG12
TBL1X
VAT1
BARX2
ATP4B
RUVBL1
ODC1
TEKT2
MIA
NRTN
SOX18
VAV2
SCUBE3
DKK2
PRIM1
TXN
WDR77
F2R
PSORS1C1
SERPINA10
BBOX1
NR3C1
MYO6
C1orf112
BCKDK
CYP20A1
SH3GL3
HIST1H4E
RGS13
ANXA1
IL17RB
PPP1R15A
HIST1H2BE
CRY2
DLG5
DTYMK
TBX19
C5orf42
ENOX1
ADAMTS3
TM4SF4
IL11
ENPP1
DYM
MAGOHB
NQO2
PDE6B
CNPY3
CNPY4
ASIP
ACOX2
IRS4
FGG
PCDH12
LRFN3
TNFRSF11A
RANBP17
ICAM3
AGBL3
ACTR3B
HSPA1L
SLC22A1
ARID5B
FEN1
TLE1
LLGL2
KIF1C
MYOZ3
ICAM4
TTC26
LMO7
CHRNB1
ASXL3
GUSB
HOXB8
HCRTR1
ARHGEF9
PDZRN4
SPON1
MCHR1
PDE1B
IL1RAP
TPSD1
FCN3
SHPK
NAG18
LMAN1
CEACAM1
CYP19A1
DOCK4
FOLR1
OGDHL
UAP1
SLC6A1
SPARCL1
GFPT2
PIM1
MYH10
C6orf10
SFN
UTF1
KCNN2
DOK5
SLC38A1
VEGFA
CYP4F8
SQLE
SLFN12
NDRG2
ALCAM
HSPB3
FAM118A
HOMER1
PLAGL1
RHOBTB3
NUDT4
ANK3
PAAF1
CTSH
CEP97
GBP1
KIF13B
GSTM3
CD70
MAN1C1
ZNF639
ABAT
RFX2
INCENP
COBLL1
PKIG
SNX6
SPTBN1
DERA
PSCA
C3orf18
KIF18B
CCL25
VCPIP1
SPG20
SGMS1
TACC1
NFKBIA
HOXC4
LDHC
ACTA1
SNPH
ADAMTSL2
COCH
SLC29A3
CACNA1S
GPD1
PLS3
NCAPD2
DPPA4
ARHGEF6
PSMB8
BNC1
IQCH
GPT
IFI16
SEMA4D
GPR88
ACSL4
SLC5A12
FBXO5
CCDC109B
MST1
XRCC3
PTP4A1
GPR137B
GPR6
EXOC2
DUSP14
MAK
AGBL5
SNAI2
CDC37
ROM1
IL18BP
SCG3
NPY
PNMT
ENPP2
LRRN2
PTH2R
FGF2
ZNF667
CRIP2
FXYD3
EBP
RYR3
CDY1
HIST1H2AM
FAM155A
SERTAD2
LOC81691
SMPX
CCDC70
MLLT4
MFSD11
XK
HIST1H2AB
DEPDC1
FGFR2
USH2A
CPEB3
REPS2
ACACA
ZNF185
C7orf43
BCAR3
TTLL7
PRKG1
NAP1L3
NUP155
TMEM140
SEMA3B
PLK1
GPR25
FOXH1
TPPP
C14orf93
CALML5
TTC4
IL24
TSPAN4
OR1G1
SYT2
TMEM30B
HAPLN2
PACS1
MBNL2
TMEM106C
FER
KIF14
KCNJ8
IGF2BP2
DMRT1
SCRN1
CLK1
WDHD1
NT5E
PLK4
CKAP2
SERGEF
LRRC59
BAIAP2L2
ASL
MGAT4A
CEBPB
SNRPF
HIST1H2BJ
LY9
GPR37
RAD51
MC5R
FZD2
BET1L
SEMA3A
MICAL3
BATF
AXIN1
IER5
GNG13
MYO9A
TRABD
UGT2A3
GSTM5
LRRN3
RSAD2
FOXC2
SIGLEC1
STK39
PYY
PCDHB12
CDK5R2
SHOX2
GJA5
ALDH1B1
MYH4
GCHFR
DDR2
RAB31
TMEM184B
ARHGEF3
PDIA4
KLKB1
FUZ
TRIP13
GJB1
PIM2
ATF7IP2
MRTO4
SCNN1G
KIF2C
CRCT1
RFXANK
CHRM4
MRPL4
NCAPG2
RAG2
NOTCH3
DPM3
LAMA5
MRPS16
L1CAM
WASF3
DUSP6
RIN2
MCM5
PLK2
PF4V1
ACTN1
SLC27A2
CRYGD
BIRC5
CMAS
RYR1
ADCYAP1R1
EN1
F9
IDH1
MLLT11
PKD2
PCNA
HRK
TAP1
C17orf53
MCM2
SMTN
TMEM159
DLG2
INHBE
MAFG
GINS4
FCGBP
TRAF2
VPREB3
TXNRD1
REC8
HELLS
CAMTA1
PLSCR1
INTS8
RAB17
SIM1
MBL2
TBL3
FOXA2
DGKH
ACN9
TMOD2
CDH12
MTNR1A
PPEF2
CTNNBIP1
RNF43
MYRIP
ANKRD7
CYP4F11
PTPRS
DUX1
IMP4
EHHADH
SIRPA
CENPQ
LAMB1
LRRC23
TRPC6
KLK12
CNN3
ERF
SMARCAL1
PDE4DIP
SLCO3A1
ST14
NCAPD3
ITGA3
ZNF696
KCNF1
LAD1
MAP1B
GMEB1
STYXL1
PRAMEF12
TGFB1I1
ITPA
GRK5
CARHSP1
GLS
TTBK2
MBIP
ZNF227
LIMCH1
TMEM144
IFNGR1
MICB
IPO4
XRCC1
HIST1H4I
PHOX2B
PKD2L2
SLC7A10
RAP2C
RPS6KA1
L2HGDH
SEMA3D
EAF2
VHL
PES1
FAM64A
FBXO22
NPR2
GDF2
BARD1
ASCC1
ANKRD36
TACR2
DECR2
ITGA9
DDIT3
FZD6
FAAH
HPR
RASIP1
MYH7
PHLDA2
SOX5
GADD45G
CLN6
STMN1
TEK
CCDC68
UBAC1
TGFB2
VPS33A
GALNT14
HOXB9
ZNF329
PRDM12
KCNE1
CCL13
IER2
NPDC1
CBLC
VIPR1
DLL3
VIP
LAMA3
ID2B
FLG
LTBP3
ANTXR1
CREB3L1
ESPL1
MAPK6
EMID1
INSR
NUP93
P2RX3
TLR4
SERPINB10
POLM
C4orf19
MMP15
BUB1
BLNK
MMACHC
DPYSL2
TFF3
OCLN
PDLIM7
AASS
C20orf195
ST3GAL5
CDCA8
AGTR2
PTPRT
DFNB31
PSMD3
PDE11A
MITF
SNCG
NUDT1
SLC9A5
DAZL
ZIC3
CDKN2B
TET3
HSPG2
NEDD9
STXBP1
INA
SYN1
ANGPTL2
LGALS13
TMEM143
SMU1
TBCEL
PRRG2
ITGAV
PGGT1B
IL10
ITGA4
TMEM51
CNTFR
CENPE
MPPE1
RNF2
SETD1A
ETV4
FBN1
AMD1
TNNC2
NDUFB7
INSIG1
SCNN1B
HIRA
ASS1
NPFF
A4GALT
SPSB1
NR0B1
SELP
UNC5C
STK32B
PLD1
B4GALT5
IGFBP4
ZNF232
C1orf106
OR7E156P
SYNGR3
RPL10L
PFKP
CUX2
RAPGEF4
RAG1
SLC6A5
GRAP
PORCN
GLB1L2
E2F2
EPS8L3
CCL16
RBBP8
SFRP5
CENPI
GYG1
CUBN
BCAS4
DCLRE1B
PLEKHA5
ACD
GOLM1
DEF8
ALLC
LDB2
GRP
SEC61A1
KCNH2
B3GALT4
C1QTNF3
SLC25A10
SEZ6L2
RAB23
NXPH4
WWTR1
CDO1
MTM1
PCDHA10
OVOL2
ANKRD40
ADA
ITPKB
ZNF74
ALPK3
IQSEC2
FMO6P
CEACAM8
GABRB3
ACSL1
PRMT7
ZCWPW1
JPH3
LAS1L
PROX1
HERPUD1
LIN7A
HOXC10
PCBP3
ZFHX3
MRPS18C
ISL1
ANXA6
OXT
TEX13A
SFTPD
ZNF804A
ALDH18A1
ZNF571
SLCO1B1
SCGB1D1
TRPV2
BACE1
PVRL3
PLCH1
TUBB6
KIR2DL5A
RAB15
HABP4
MYBPH
ZNF23
DDX21
GP2
MKI67
C6orf211
YOD1
CTNNBL1
DNAJC17
NIF3L1
CDC25A
RNF19A
AICDA
SLC12A1
FAM155B
DGCR5
PRKD1
IGLL1
CCDC28B
CD3EAP
KCNC1
MAD1L1
USP53
MTSS1
UCN
KLK8
ANXA10
C6
PLEKHA4
LMO4
HSPBP1
TTLL12
KRT24
KCNQ4
TTF2
RAPSN
AAAS
KIRREL
GSTP1
PUS7L
FRMPD1
MYL3
NMBR
HHEX
SATB2
AFF4
ABCC2
CCNF
LRRC19
S100A2
TMEM121
TIMM50
NRP2
SPRR3
PCDHB6
SERPINB7
RBKS
OFD1
KRT32
OXCT2
BFSP2
TPH1
ALOX12
KIAA0754
ATP2A3
NT5M
ITGA5
FUT8
PPM1G
AP1G2
HSD17B14
SPRR1A
ELK3
ERCC6L
CBR1
KRI1
SRY
MVD
ABCB8
GOLT1B
ARHGAP26
GINS1
AURKA
TP53
CBX8
RIMS1
ZNF423
POF1B
RPUSD2
ODF2
WNT7B
RNF141
IMPG1
CRYGA
TOP3B
FABP3
SUSD4
CTAGE5
GPR85
EHD2
PCDHA5
CLIP2
HRC
UBE2S
T
TLN1
SLC22A2
KIAA0922
SAMD9
ATP6V0A4
IFIH1
EXO1
CBX4
PCDHB8
GYS2
GPR39
ZNF787
FLCN
TCF15
ASTN2
MTRF1
DMXL1
ZFP36L1
ECHS1
C11orf30
GPR22
ELOVL5
SLC22A5
SKAP2
EPHB3
ZNF593
NAT8B
SLC1A2
GK
HIST1H3B
TYRO3
PLP2
CD93
CHM
RIMBP2
DFNA5
RABGAP1L
CD38
RAPGEF6
IFNA14
CDH17
KITLG
FAM63B
SLITRK5
RAC3
ACP6
HIST1H2BD
GCLM
CRMP1
ETS1
GCM1
HEPH
MRPL41
BACE2
FRMPD4
RHOBTB2
COL3A1
CD59
AIFM1
SPHK1
COL6A2
POLE2
PCBD1
NPPC
TMEM127
TXK
KIAA0319
CABP2
ADH1A
GALK1
STT3A
ZNF222
MCC
RNASEH2A
POLA2
BRCA1
EXOC5
ZNF467
PKD2L1
ZNF711
GAD1
TOMM22
MRPL44
HNF4G
EMP2
DHCR7
RAPGEF1
SLC25A23
PRRG3
CLPP
NAGPA
NAIP
BHMT
SHH
TSPAN15
WDR91
CXXC4
ZBTB20
C9orf116
AP4M1
CCDC134
LIMD2
ZNF81
OTUB2
NT5DC2
PTPRN2
FGL1
POP7
IL12RB2
EDC3
[truncated: 4,870 more rows]
