# Supplementary material for: Bioinformatics Analysis of Hypoxia‐Related Mechanisms in Endometriosis: DDR2 as a Potential Diagnostic and Therapeutic Biomarker
Source: Biomed Res Int. 2025 Dec 18;2025:4765791. doi: 10.1155/bmri/4765791 (PMC12714822; doi:10.1155/bmri/4765791)
Supplement: Supplementary file 2 — Supporting Information 2 Table S2: The results of GO and KEGG. [file BMRI-2025-4765791-s003.xlsx]

## Sheet: Sheet1
ONTOLOGY	ID	Description	GeneRatio	BgRatio	pvalue	p.adjust	qvalue	geneID	Count
BP	GO:0036293	response to decreased oxygen levels	52/448	299/18800	6.68915e-30	1.79204e-26	8.82668e-27	CD24/PTGIS/VCAM1/CLDN3/GATA6/ITPR1/TGFBR3/HSD11B2/ENDOG/PMAIP1/THBS1/PPARG/CITED2/EGR1/KCNMA1/ADIPOQ/KCNMB1/AQP1/CAV1/ANG/EPAS1/PLOD2/PTGS2/ACE/PLAT/CRYAB/NDRG1/SLC2A1/TGFBR2/EDNRA/CCNA2/RYR2/CYBA/DNMT3A/SUV39H2/VHL/TP53/AIFM1/CA9/SCN2A/CD34/HSP90B1/PDGFA/MTHFR/VEGFC/ACTN4/CPEB1/LMNA/NFE2L2/MMP14/CAPN2/SUV39H1	52
BP	GO:0001666	response to hypoxia	51/448	286/18800	7.03174e-30	1.79204e-26	8.82668e-27	CD24/PTGIS/VCAM1/CLDN3/GATA6/ITPR1/TGFBR3/HSD11B2/ENDOG/PMAIP1/THBS1/PPARG/CITED2/EGR1/KCNMA1/ADIPOQ/KCNMB1/AQP1/CAV1/ANG/EPAS1/PLOD2/PTGS2/ACE/PLAT/CRYAB/NDRG1/SLC2A1/TGFBR2/EDNRA/CCNA2/RYR2/CYBA/DNMT3A/SUV39H2/VHL/TP53/CA9/SCN2A/CD34/HSP90B1/PDGFA/MTHFR/VEGFC/ACTN4/CPEB1/LMNA/NFE2L2/MMP14/CAPN2/SUV39H1	51
BP	GO:0070482	response to oxygen levels	53/448	324/18800	4.22274e-29	7.17444e-26	3.53377e-26	CD24/PTGIS/VCAM1/CLDN3/GATA6/ITPR1/TGFBR3/HSD11B2/ENDOG/PMAIP1/THBS1/PPARG/CITED2/EGR1/KCNMA1/ADIPOQ/KCNMB1/AQP1/CAV1/ANG/EPAS1/PLOD2/PTGS2/ACE/PLAT/CRYAB/NDRG1/SLC2A1/TGFBR2/EDNRA/CCNA2/RYR2/CYBA/DNMT3A/SUV39H2/VHL/TP53/AIFM1/CA9/SCN2A/CD34/HSP90B1/PDGFA/FAS/MTHFR/VEGFC/ACTN4/CPEB1/LMNA/NFE2L2/MMP14/CAPN2/SUV39H1	53
BP	GO:0050673	epithelial cell proliferation	58/448	443/18800	1.49023e-26	1.89892e-23	9.35313e-24	CCL2/PGR/APOA1/ZFP36/IGFBP5/CLDN1/IHH/SCG2/TGFBR3/THBS1/PPARG/IL6/SULF1/ESR1/CAV1/TNFAIP3/CCL11/ANG/TIE1/ID1/FGF7/PAX2/MEF2C/NR4A3/NGFR/MDK/EGFL7/GATA2/CYBA/IGF1/NME1/XBP1/CEACAM1/FGF2/FGFR2/CEBPB/TEK/VIP/ITGA4/NRP2/MAGED1/SCN5A/CD34/SMO/AKT3/STAT3/VEGFC/GLUL/BMPR2/MMP14/STAT1/BRCA2/PURA/FLT1/HMGB1/RTN4/BMP4/ERN1	58
BP	GO:0033002	muscle cell proliferation	40/448	233/18800	5.72756e-23	5.83867e-20	2.87584e-20	GATA6/IGFBP5/TGFBR3/THBS1/PPARG/CITED2/IL6/ADIPOQ/TNFAIP3/ANG/FOXC1/PTGS2/HBEGF/HEY2/MEF2C/NR4A3/CDKN1A/TGFBR2/CYBA/NOS3/IGF1/NPR1/PIM1/NDRG2/FGF2/FGFR2/PRKG1/NOTCH3/CTNNBIP1/VIP/MEF2D/DNMT1/RPS6KB1/BMPR2/STAT1/XRCC5/HDAC1/PIK3CA/BMP4/ERN1	40
BP	GO:1901652	response to peptide	56/448	491/18800	1.1654e-22	9.90006e-20	4.87627e-20	VCAM1/KLF2/PDK4/IGFBP5/CYP1B1/TGFBR3/HSD11B2/PPARG/EGR1/LPL/ADIPOQ/TIMP1/CAV1/TNFAIP3/CDK5/PTGS2/IRS2/ID1/PRKCZ/PLAT/CD36/NR4A3/NR1H4/GCLC/NGFR/SLC2A1/EDNRA/GDF15/CCNA2/CYBA/IGF1/XBP1/SOCS3/PRNP/CEACAM1/ITGA4/BACE1/TP53/JAG1/CDC6/INSIG2/GAB1/APP/STAT3/CPEB1/ADRB2/NFE2L2/EIF6/RPS6KB1/TSC2/PARP1/STAT1/BSG/APEX1/PIK3CA/PTPN1	56
BP	GO:0050678	regulation of epithelial cell proliferation	49/448	382/18800	3.91111e-22	2.84785e-19	1.40271e-19	CCL2/PGR/ZFP36/CLDN1/IHH/SCG2/TGFBR3/THBS1/PPARG/SULF1/CAV1/TNFAIP3/CCL11/ANG/TIE1/ID1/FGF7/PAX2/MEF2C/NR4A3/NGFR/MDK/EGFL7/GATA2/CYBA/IGF1/NME1/XBP1/CEACAM1/FGF2/FGFR2/TEK/VIP/ITGA4/NRP2/MAGED1/SCN5A/SMO/AKT3/STAT3/VEGFC/GLUL/BMPR2/STAT1/BRCA2/FLT1/HMGB1/RTN4/BMP4	49
BP	GO:1901342	regulation of vasculature development	47/448	351/18800	4.65169e-22	2.96371e-19	1.45977e-19	PTGIS/GATA6/SERPINE1/KLF2/CLDN5/CYP1B1/NPPB/THBS1/PPARG/GADD45A/IL6/KLF4/SULF1/AQP1/TNFAIP3/CCL11/FOXC1/TIE1/ID1/ADAM12/MDK/TGFBR2/GATA2/AMOT/NOS3/XBP1/NPR1/CDH5/RHOB/CEACAM1/FGF2/TEK/CREB3L1/HSPG2/ITGA5/EMP2/CD34/AKT3/RECK/GAB1/STAT3/VEGFC/GLUL/NFE2L2/STIM1/STAT1/FLT1	47
BP	GO:0048660	regulation of smooth muscle cell proliferation	34/448	170/18800	6.63673e-22	3.7586e-19	1.8513e-19	IGFBP5/THBS1/PPARG/IL6/ADIPOQ/TNFAIP3/ANG/PTGS2/HBEGF/MEF2C/NR4A3/CDKN1A/TGFBR2/CYBA/NOS3/IGF1/NPR1/NDRG2/FGF2/FGFR2/PRKG1/NOTCH3/CTNNBIP1/VIP/MEF2D/DNMT1/RPS6KB1/BMPR2/STAT1/XRCC5/HDAC1/PIK3CA/BMP4/ERN1	34
BP	GO:0048659	smooth muscle cell proliferation	34/448	173/18800	1.20381e-21	6.13583e-19	3.0222e-19	IGFBP5/THBS1/PPARG/IL6/ADIPOQ/TNFAIP3/ANG/PTGS2/HBEGF/MEF2C/NR4A3/CDKN1A/TGFBR2/CYBA/NOS3/IGF1/NPR1/NDRG2/FGF2/FGFR2/PRKG1/NOTCH3/CTNNBIP1/VIP/MEF2D/DNMT1/RPS6KB1/BMPR2/STAT1/XRCC5/HDAC1/PIK3CA/BMP4/ERN1	34
BP	GO:0045765	regulation of angiogenesis	46/448	345/18800	1.57253e-21	7.28655e-19	3.58899e-19	PTGIS/GATA6/SERPINE1/KLF2/CLDN5/CYP1B1/NPPB/THBS1/PPARG/GADD45A/IL6/KLF4/SULF1/AQP1/TNFAIP3/CCL11/FOXC1/TIE1/ADAM12/MDK/TGFBR2/GATA2/AMOT/NOS3/XBP1/NPR1/CDH5/RHOB/CEACAM1/FGF2/TEK/CREB3L1/HSPG2/ITGA5/EMP2/CD34/AKT3/RECK/GAB1/STAT3/VEGFC/GLUL/NFE2L2/STIM1/STAT1/FLT1	46
BP	GO:0009410	response to xenobiotic stimulus	49/448	411/18800	9.61337e-21	4.08328e-18	2.01122e-18	FOS/GATA6/CDH1/ENO2/CYP1B1/INHBA/HSD11B2/THBS1/TYMS/LPL/ADIPOQ/PTGS2/ACE/GAS6/ANKRD1/AHR/MEF2C/GCLC/MDK/TGFBR2/MAP2K6/UCHL1/CYBA/LOX/ACACB/PRNP/DNMT3A/RAD51/PCNA/ITGA3/SCNN1B/KCNH2/GSTP1/TP53/SLC1A2/GCLM/CA9/PDGFA/PPP1R12A/MTHFR/VEGFC/P2RX7/NFE2L2/RPS6KB1/MCM7/STAT1/XRCC5/APEX1/AGPAT2	49
BP	GO:0009991	response to extracellular stimulus	52/448	479/18800	4.03364e-20	1.5815e-17	7.78966e-18	FOS/VCAM1/PDK4/ZFP36/CYP1B1/HSD11B2/PMAIP1/PPARG/TYMS/LPL/NUAK1/ADIPOQ/AKR1C3/PTGS2/ACE/GAS6/PAX2/CDKN1A/NR1H4/GCLC/SLC2A1/TGFBR2/GDF15/CYBA/ADORA2B/XBP1/ACACB/DNMT3A/PIM1/NPY/FOXA2/NUDT1/ITGA4/SCNN1B/TP53/SLC1A2/GCLM/AIFM1/FAS/PRKAB1/CBS/MTHFR/GLUL/P2RX7/ADRB2/NFE2L2/RPS6KB1/BMPR2/PRKAG1/STAT1/USF2/SUV39H1	52
BP	GO:1901653	cellular response to peptide	45/448	361/18800	6.79663e-20	2.47446e-17	1.21879e-17	VCAM1/KLF2/PDK4/CYP1B1/PPARG/LPL/ADIPOQ/CAV1/CDK5/IRS2/ID1/PRKCZ/PLAT/CD36/NR4A3/NR1H4/GCLC/NGFR/EDNRA/GDF15/CCNA2/CYBA/IGF1/XBP1/SOCS3/PRNP/CEACAM1/ITGA4/BACE1/TP53/CDC6/INSIG2/GAB1/APP/STAT3/CPEB1/ADRB2/NFE2L2/RPS6KB1/TSC2/PARP1/STAT1/APEX1/PIK3CA/PTPN1	45
BP	GO:0042060	wound healing	47/448	429/18800	2.00076e-18	6.79859e-16	3.34864e-16	CLDN3/SERPINE1/CLDN1/SERPINA1/THBS1/PPARG/IL6/TIMP1/CAV1/TNFAIP3/DSP/HBEGF/GAS6/PLAT/CD36/CDKN1A/FN1/VWF/TGFBR2/THBD/GATA2/MCAM/NOS3/LOX/SYK/IGF1/FLNA/XBP1/PLA2G4A/CEACAM1/FGF2/FGFR2/PRKG1/FOXA2/SELP/ANXA6/ITGA5/ELK3/CD59/CD34/PDGFA/NOTCH4/NFE2L2/SLC7A11/PPP3CA/P2RX1/PIK3CA	47
BP	GO:0048732	gland development	47/448	431/18800	2.41511e-18	7.69363e-16	3.7895e-16	GATA6/CDH1/PGR/APOA1/IGFBP5/CLDN1/CYP1B1/IHH/TGFBR3/CITED2/IL6/TYMS/SULF1/ESR1/CAV1/TNFAIP3/CCL11/FOXC1/IRS2/FGF7/MET/PTPN3/MDK/TGFBR2/EDNRA/GATA2/EZH2/NME1/XBP1/CEACAM1/CYP19A1/FGF2/FGFR2/CEBPB/PCNA/MAD1L1/SMO/PDGFA/CSNK2A2/NTN1/PRMT5/NOTCH4/BRCA2/USF2/PIK3CA/RTN4/BMP4	47
BP	GO:0003018	vascular process in circulatory system	37/448	263/18800	2.66362e-18	7.98616e-16	3.93358e-16	KLF2/CLDN5/NPPB/KCNMA1/SLC2A3/KCNMB1/CAV1/FOXC1/PTGS2/ACE/EDN3/SLC7A1/CD36/GCLC/SLC2A1/EDNRA/NOS3/ADORA2B/NPR1/CDH5/CEACAM1/SLC38A1/PRKG1/KCNJ8/CTNNBIP1/TACR2/FAAH/TEK/SCNN1B/SLC22A5/SLC1A2/GCLM/ADRB3/ADRB2/BMPR2/SLC16A7/P2RX1	37
BP	GO:0001935	endothelial cell proliferation	32/448	194/18800	4.65574e-18	1.31835e-15	6.49353e-16	CCL2/APOA1/SCG2/THBS1/PPARG/SULF1/CAV1/CCL11/ANG/TIE1/MEF2C/NGFR/MDK/EGFL7/GATA2/CYBA/FGF2/TEK/VIP/ITGA4/NRP2/CD34/AKT3/STAT3/VEGFC/BMPR2/MMP14/STAT1/FLT1/HMGB1/BMP4/ERN1	32
BP	GO:0001667	ameboidal-type cell migration	49/448	480/18800	6.85545e-18	1.83907e-15	9.05831e-16	APOA1/CYP1B1/SOX17/SCG2/THBS1/PPARG/GADD45A/KLF4/TIMP1/PTGS2/ZEB2/ID1/HBEGF/EDN3/FGF7/MEF2C/MET/FN1/TGFBR2/EDNRA/GATA2/AMOT/NOS3/MTA2/CDH5/RHOB/CEACAM1/SEMA4D/FGF2/DDR2/ITGA3/PHOX2B/TEK/ITGA4/ANXA6/NRP2/EMP2/SMO/AKT3/VEGFC/GLUL/NFE2L2/BMPR2/HMGB1/PIK3CA/RTN4/BMP4/LGALS8/HDAC6	49
BP	GO:0050679	positive regulation of epithelial cell proliferation	33/448	211/18800	7.34309e-18	1.87139e-15	9.21751e-16	CLDN1/IHH/SCG2/TNFAIP3/CCL11/ANG/ID1/FGF7/PAX2/NR4A3/MDK/EGFL7/GATA2/CYBA/IGF1/NME1/XBP1/FGF2/FGFR2/TEK/VIP/ITGA4/NRP2/SCN5A/SMO/AKT3/STAT3/VEGFC/GLUL/BMPR2/HMGB1/RTN4/BMP4	33
BP	GO:0071496	cellular response to external stimulus	39/448	309/18800	1.45932e-17	3.54199e-15	1.74461e-15	FOS/VCAM1/PDK4/PMAIP1/GADD45A/LPL/NUAK1/AKR1C3/AQP1/MAP3K1/PTGS2/GAS6/ANKRD1/CDKN1A/NR1H4/GCLC/SLC2A1/CYBA/ADORA2B/XBP1/PIM1/FOXA2/NUDT1/ITGA4/TP53/SLC1A2/AIFM1/FAS/PRKAB1/TNFRSF1A/CBS/GLUL/P2RX7/NFE2L2/BMPR2/PRKAG1/USF2/SUV39H1/CASP2	39
BP	GO:0033674	positive regulation of kinase activity	48/448	476/18800	2.50234e-17	5.79747e-15	2.85554e-15	CD24/THBS1/EGR1/CLU/ADIPOQ/CCNB1/CDK5/NTRK2/ANG/EEF1A2/TIE1/HBEGF/PRKCZ/ACE/EDN3/GAS6/CDKN1A/MET/TGFBR2/MAP2K6/EZH2/SYK/IGF1/FZD4/PRNP/TXN/FGF2/FGFR2/DDR2/TEK/NEDD9/EMP2/CDC6/MAGED1/EPHA3/PDGFA/RELN/VEGFC/P2RX7/ADRB2/BMPR2/RAP1A/PRKAG1/XRCC5/FLT1/PIK3CA/PTPN1/ERN1	48
BP	GO:0050878	regulation of body fluid levels	42/448	382/18800	1.2694e-16	2.8131e-14	1.38559e-14	AGR2/SERPINE1/CLDN1/SERPINA1/NPPB/HSD11B2/THBS1/IL6/AQP1/CAV1/GAS6/PLAT/CD36/MET/FN1/VWF/THBD/CYBA/NOS3/SYK/FLNA/NME1/XBP1/NPR1/PLA2G4A/CEACAM1/PRKG1/FOXA2/STMN1/VIP/SCNN1B/SELP/CD59/EMP2/CD34/PDGFA/NFE2L2/SLC7A11/P2RX1/USF2/PIK3CA/PRKACA	42
BP	GO:0048771	tissue remodeling	29/448	174/18800	1.32786e-16	2.82005e-14	1.38902e-14	PDK4/IGFBP5/IHH/PPARG/IL6/TIMP1/CAV1/TNFAIP3/FOXC1/EPAS1/TIE1/ACE/MEF2C/MDK/EDNRA/NOS3/SYK/FLNA/CEACAM1/DDR2/MITF/TP53/JAG1/CST3/P2RX7/ADRB2/PPP3CA/BMPR2/MMP14	29
BP	GO:0031667	response to nutrient levels	45/448	446/18800	2.59565e-16	5.29202e-14	2.60658e-14	VCAM1/PDK4/ZFP36/CYP1B1/HSD11B2/PMAIP1/PPARG/TYMS/LPL/NUAK1/ADIPOQ/AKR1C3/PTGS2/ACE/GAS6/PAX2/CDKN1A/NR1H4/GCLC/SLC2A1/TGFBR2/GDF15/CYBA/XBP1/ACACB/DNMT3A/PIM1/NPY/FOXA2/SCNN1B/TP53/GCLM/AIFM1/FAS/PRKAB1/MTHFR/GLUL/ADRB2/NFE2L2/RPS6KB1/BMPR2/PRKAG1/STAT1/USF2/SUV39H1	45
BP	GO:0007568	aging	27/448	163/18800	1.78522e-15	3.49971e-13	1.72378e-13	FOS/VCAM1/MME/IGFBP5/CLDN1/ENDOG/TYMS/KCNMB1/TIMP1/PTGS2/ACE/CRYAB/PAX2/GCLC/TGFBR2/EDNRA/DNMT3A/NPY/FGF2/NUDT1/SLC1A2/GCLM/NFE2L2/PPP3CA/RPS6KB1/APEX1/CASP2	27
BP	GO:0001936	regulation of endothelial cell proliferation	28/448	178/18800	2.10177e-15	3.96767e-13	1.95427e-13	CCL2/SCG2/THBS1/PPARG/SULF1/CAV1/CCL11/ANG/TIE1/MEF2C/NGFR/MDK/EGFL7/GATA2/CYBA/FGF2/TEK/VIP/ITGA4/NRP2/AKT3/STAT3/VEGFC/BMPR2/STAT1/FLT1/HMGB1/BMP4	28
BP	GO:0045860	positive regulation of protein kinase activity	41/448	396/18800	2.43929e-15	4.44038e-13	2.18711e-13	CD24/THBS1/EGR1/CLU/ADIPOQ/CCNB1/CDK5/ANG/HBEGF/PRKCZ/ACE/EDN3/GAS6/CDKN1A/TGFBR2/MAP2K6/EZH2/SYK/IGF1/FZD4/PRNP/TXN/FGF2/DDR2/NEDD9/EMP2/CDC6/MAGED1/PDGFA/RELN/VEGFC/P2RX7/ADRB2/BMPR2/RAP1A/PRKAG1/XRCC5/FLT1/PIK3CA/PTPN1/ERN1	41
BP	GO:0045766	positive regulation of angiogenesis	28/448	183/18800	4.3648e-15	7.41579e-13	3.65265e-13	PTGIS/GATA6/SERPINE1/CYP1B1/THBS1/KLF4/AQP1/CCL11/TIE1/ADAM12/MDK/TGFBR2/GATA2/NOS3/XBP1/CDH5/RHOB/FGF2/TEK/ITGA5/CD34/AKT3/GAB1/STAT3/VEGFC/NFE2L2/STIM1/FLT1	28
BP	GO:1904018	positive regulation of vasculature development	28/448	183/18800	4.3648e-15	7.41579e-13	3.65265e-13	PTGIS/GATA6/SERPINE1/CYP1B1/THBS1/KLF4/AQP1/CCL11/TIE1/ADAM12/MDK/TGFBR2/GATA2/NOS3/XBP1/CDH5/RHOB/FGF2/TEK/ITGA5/CD34/AKT3/GAB1/STAT3/VEGFC/NFE2L2/STIM1/FLT1	28
BP	GO:0043434	response to peptide hormone	41/448	404/18800	4.86546e-15	7.99976e-13	3.94028e-13	PDK4/IGFBP5/CYP1B1/TGFBR3/HSD11B2/PPARG/EGR1/LPL/ADIPOQ/TIMP1/CAV1/PTGS2/IRS2/PRKCZ/PLAT/NR4A3/NR1H4/GCLC/SLC2A1/EDNRA/GDF15/CCNA2/CYBA/XBP1/SOCS3/CEACAM1/CDC6/INSIG2/GAB1/STAT3/CPEB1/NFE2L2/EIF6/RPS6KB1/TSC2/PARP1/STAT1/BSG/APEX1/PIK3CA/PTPN1	41
BP	GO:0006979	response to oxidative stress	42/448	433/18800	1.07972e-14	1.71979e-12	8.47081e-13	FOS/KLF2/CYP1B1/ENDOG/IL6/CA3/ADIPOQ/AKR1C3/AQP1/TNFAIP3/EPAS1/PTGS2/CRYAB/CD36/PAX2/NR4A3/GCLC/MET/EDNRA/EZH2/NOS3/PRNP/RHOB/TXN/PCNA/NUDT1/GSTP1/TP53/GCLM/AIFM1/APP/NFE2L2/SLC7A11/PARP1/MMP14/STAT1/CAPN2/RBX1/APEX1/KEAP1/ERN1/HDAC6	42
BP	GO:0007369	gastrulation	28/448	190/18800	1.16552e-14	1.8002e-12	8.86688e-13	GATA6/DUSP1/APOA1/SOX17/INHBA/KLF4/ADIPOQ/FOXC1/PAX2/NR4A3/FN1/TGFBR2/AMOT/NANOG/SNAI1/FGFR2/TXNRD1/FOXA2/ITGA3/ITGAV/ITGA4/ITGA5/TP53/UGDH/BMPR2/MMP14/BMP4/PRKACA	28
BP	GO:0071453	cellular response to oxygen levels	26/448	166/18800	2.39259e-14	3.58333e-12	1.76497e-12	PTGIS/GATA6/ENDOG/PMAIP1/PPARG/CITED2/EGR1/KCNMB1/AQP1/CAV1/EPAS1/PTGS2/NDRG1/CCNA2/DNMT3A/SUV39H2/VHL/TP53/AIFM1/SCN2A/CD34/FAS/CPEB1/LMNA/NFE2L2/SUV39H1	26
BP	GO:0090130	tissue migration	38/448	366/18800	2.4606e-14	3.58333e-12	1.76497e-12	APOA1/CYP1B1/SCG2/THBS1/PPARG/GADD45A/KLF4/PTGS2/ZEB2/ID1/HBEGF/FGF7/MEF2C/MET/TGFBR2/GATA2/AMOT/NOS3/CDH5/RHOB/CEACAM1/FGF2/ITGA3/TEK/NRP2/EMP2/AKT3/VEGFC/ACTC1/GLUL/NFE2L2/BMPR2/HMGB1/PIK3CA/RTN4/BMP4/LGALS8/HDAC6	38
BP	GO:0003012	muscle system process	42/448	449/18800	3.77812e-14	5.34919e-12	2.63474e-12	GATA6/DES/IGFBP5/PPARG/KCNMA1/SULF1/RGS4/CAV1/TPM2/DSP/PTGS2/EDN3/CRYAB/HEY2/NR4A3/MAP2K6/EDNRA/RYR2/EZH2/CYBA/NOS3/ADORA2B/IGF1/FLNA/CHGA/PRKG1/KCNJ8/TACR2/SCNN1B/KCNH2/ANXA6/SCN5A/TNFRSF1A/LMNA/ADRB2/PPP3CA/RPS6KB1/P2RX1/PARP1/PIK3CA/PRKACA/ASPH	42
BP	GO:0034612	response to tumor necrosis factor	31/448	249/18800	4.95059e-14	6.81978e-12	3.35908e-12	CCL2/VCAM1/KLF2/APOA1/ZFP36/CLDN1/CYP1B1/SELE/CD14/ENDOG/THBS1/ADIPOQ/TNFAIP3/CCL11/PTGS2/CCL8/GAS6/ANKRD1/NR1H4/CYBA/SYK/GSTP1/TP53/FAS/TNFRSF1A/ACTN4/TRAF5/NFE2L2/RPS6KB1/STAT1/PIAS3	31
BP	GO:0010631	epithelial cell migration	37/448	358/18800	6.31718e-14	8.47333e-12	4.17354e-12	APOA1/CYP1B1/SCG2/THBS1/PPARG/GADD45A/KLF4/PTGS2/ZEB2/ID1/HBEGF/FGF7/MEF2C/MET/TGFBR2/GATA2/AMOT/NOS3/CDH5/RHOB/CEACAM1/FGF2/ITGA3/TEK/NRP2/EMP2/AKT3/VEGFC/GLUL/NFE2L2/BMPR2/HMGB1/PIK3CA/RTN4/BMP4/LGALS8/HDAC6	37
BP	GO:0048661	positive regulation of smooth muscle cell proliferation	20/448	95/18800	7.56027e-14	9.88069e-12	4.86673e-12	IGFBP5/THBS1/IL6/PTGS2/HBEGF/NR4A3/TGFBR2/CYBA/IGF1/FGF2/FGFR2/NOTCH3/MEF2D/DNMT1/RPS6KB1/STAT1/HDAC1/PIK3CA/BMP4/ERN1	20
BP	GO:0090132	epithelium migration	37/448	361/18800	8.19271e-14	1.04396e-11	5.142e-12	APOA1/CYP1B1/SCG2/THBS1/PPARG/GADD45A/KLF4/PTGS2/ZEB2/ID1/HBEGF/FGF7/MEF2C/MET/TGFBR2/GATA2/AMOT/NOS3/CDH5/RHOB/CEACAM1/FGF2/ITGA3/TEK/NRP2/EMP2/AKT3/VEGFC/GLUL/NFE2L2/BMPR2/HMGB1/PIK3CA/RTN4/BMP4/LGALS8/HDAC6	37
BP	GO:0062197	cellular response to chemical stress	35/448	332/18800	1.72169e-13	2.07137e-11	1.02025e-11	FOS/KLF2/CYP1B1/ENDOG/IL6/AKR1C3/AQP1/CAV1/TNFAIP3/EPAS1/PTGS2/CD36/PAX2/NR4A3/MET/SLC2A1/EDNRA/EZH2/NOS3/RHOB/TXN/PCNA/TP53/AIFM1/SCN2A/FAS/NFE2L2/SLC7A11/PARP1/XRCC5/APEX1/PIK3CA/KEAP1/ERN1/HDAC6	35
BP	GO:0036294	cellular response to decreased oxygen levels	24/448	151/18800	1.73489e-13	2.07137e-11	1.02025e-11	PTGIS/GATA6/ENDOG/PMAIP1/PPARG/CITED2/EGR1/KCNMB1/AQP1/EPAS1/PTGS2/NDRG1/CCNA2/DNMT3A/SUV39H2/VHL/TP53/AIFM1/SCN2A/CD34/CPEB1/LMNA/NFE2L2/SUV39H1	24
BP	GO:2001233	regulation of apoptotic signaling pathway	37/448	370/18800	1.75716e-13	2.07137e-11	1.02025e-11	SERPINE1/INHBA/SCG2/MUC1/PMAIP1/THBS1/CLU/TIMP3/CAV1/TNFAIP3/PTGS2/GCLC/NGFR/NOS3/IGF1/XBP1/SNAI1/ITGA6/CREB3L1/ITGAV/GSTP1/TP53/GCLM/MAGED1/FAS/CSNK2A2/LMNA/UNC5B/NFE2L2/RPS6KB1/NDUFA13/PARP1/HDAC1/BMP4/PTPN1/PPP2R1A/CASP2	37
BP	GO:0048762	mesenchymal cell differentiation	30/448	244/18800	1.78811e-13	2.07137e-11	1.02025e-11	TGFBR3/CITED2/IL6/FOXC1/EDN3/HEY2/PAX2/MEF2C/MDK/FN1/TGFBR2/EDNRA/EZH2/FLNA/SNAI1/SEMA4D/FGFR2/FOXA2/PHOX2B/WWTR1/ANXA6/NRP2/JAG1/EPHA3/SMO/SDCBP/NOTCH4/STAT1/RTN4/BMP4	30
BP	GO:0031668	cellular response to extracellular stimulus	30/448	245/18800	1.99347e-13	2.25794e-11	1.11215e-11	FOS/VCAM1/PDK4/PMAIP1/LPL/NUAK1/AKR1C3/GAS6/CDKN1A/NR1H4/SLC2A1/ADORA2B/XBP1/PIM1/FOXA2/NUDT1/ITGA4/TP53/SLC1A2/AIFM1/FAS/PRKAB1/CBS/GLUL/P2RX7/NFE2L2/BMPR2/PRKAG1/USF2/SUV39H1	30
BP	GO:0060485	mesenchyme development	33/448	301/18800	2.88423e-13	3.19586e-11	1.57412e-11	TGFBR3/CITED2/IL6/FOXC1/EDN3/HEY2/PAX2/MEF2C/MDK/FN1/TGFBR2/EDNRA/EZH2/NOS3/FLNA/SNAI1/SEMA4D/FGFR2/FOXA2/PHOX2B/WWTR1/ANXA6/NRP2/JAG1/EPHA3/SMO/ACTC1/SDCBP/NOTCH4/BMPR2/STAT1/RTN4/BMP4	33
BP	GO:0071456	cellular response to hypoxia	23/448	143/18800	4.31193e-13	4.67615e-11	2.30324e-11	PTGIS/GATA6/ENDOG/PMAIP1/PPARG/CITED2/EGR1/KCNMB1/AQP1/EPAS1/PTGS2/NDRG1/CCNA2/DNMT3A/SUV39H2/VHL/TP53/SCN2A/CD34/CPEB1/LMNA/NFE2L2/SUV39H1	23
BP	GO:0000302	response to reactive oxygen species	27/448	203/18800	4.45261e-13	4.72811e-11	2.32883e-11	FOS/KLF2/CYP1B1/ENDOG/IL6/AKR1C3/AQP1/TNFAIP3/CRYAB/CD36/PAX2/NR4A3/MET/EZH2/NOS3/RHOB/TXN/PCNA/GSTP1/AIFM1/NFE2L2/STAT1/CAPN2/RBX1/APEX1/ERN1/HDAC6	27
BP	GO:0045785	positive regulation of cell adhesion	40/448	446/18800	6.19343e-13	6.44243e-11	3.17322e-11	CD24/AGR2/CCL2/VCAM1/APOA1/IHH/SELE/CITED2/IL6/CAV1/S100A10/PRKCZ/SLC7A1/CD36/NR4A3/VTCN1/MDK/FN1/TGFBR2/SYK/IGF1/FLNA/XBP1/BCL6/NPY/FOXA2/ITGA3/TEK/NEDD9/ITGAV/ITGA4/SELP/ITGA5/EMP2/IBSP/CD47/PPP3CA/HMGB1/PIK3CA/TFE3	40
BP	GO:0071375	cellular response to peptide hormone stimulus	32/448	294/18800	8.15875e-13	8.31703e-11	4.09655e-11	PDK4/CYP1B1/PPARG/LPL/ADIPOQ/CAV1/IRS2/PRKCZ/PLAT/NR4A3/NR1H4/GCLC/EDNRA/GDF15/CCNA2/CYBA/XBP1/SOCS3/CEACAM1/CDC6/INSIG2/GAB1/STAT3/CPEB1/NFE2L2/RPS6KB1/TSC2/PARP1/STAT1/APEX1/PIK3CA/PTPN1	32
BP	GO:0070997	neuron death	35/448	353/18800	1.04405e-12	1.04344e-10	5.13945e-11	FOS/CCL2/ENO2/NGF/ENDOG/EGR1/CLU/CDK5/PTPRZ1/NTRK2/MEF2C/NR4A3/GCLC/NGFR/MDK/MYBL2/CHGA/PRNP/NPY/CEBPB/SNCG/BACE1/TP53/GCLM/AIFM1/SCN2A/CD34/FAS/APP/UNC5B/SLC7A11/PARP1/CAPN2/PIK3CA/CASP2	35
BP	GO:0048608	reproductive structure development	39/448	433/18800	1.06984e-12	1.04865e-10	5.16513e-11	GATA6/MME/PGR/ASPM/KRT19/CYP1B1/INHBA/PPARG/CITED2/SPINT2/AKR1C3/SULF1/ESR1/PTX3/ANG/FOXC1/EPAS1/PTGS2/ACE/HEY2/INHA/GATA2/NOS3/SOCS3/FZD4/SNAI1/CYP19A1/FGFR2/CEBPB/NUDT1/PDGFA/BMPR2/MMP14/BRCA2/BSG/BMP4/EPOR/CSDE1/CASP2	39
BP	GO:0061458	reproductive system development	39/448	436/18800	1.32837e-12	1.27749e-10	6.29228e-11	GATA6/MME/PGR/ASPM/KRT19/CYP1B1/INHBA/PPARG/CITED2/SPINT2/AKR1C3/SULF1/ESR1/PTX3/ANG/FOXC1/EPAS1/PTGS2/ACE/HEY2/INHA/GATA2/NOS3/SOCS3/FZD4/SNAI1/CYP19A1/FGFR2/CEBPB/NUDT1/PDGFA/BMPR2/MMP14/BRCA2/BSG/BMP4/EPOR/CSDE1/CASP2	39
BP	GO:0031100	animal organ regeneration	16/448	65/18800	1.84187e-12	1.73852e-10	8.56308e-11	CLDN1/IHH/TGFBR3/IL6/TYMS/ACE/GAS6/NR4A3/PTPN3/TGFBR2/CCNA2/EZH2/CEBPB/PCNA/CSNK2A2/PRMT5	16
BP	GO:0097305	response to alcohol	28/448	235/18800	2.53701e-12	2.35112e-10	1.15804e-10	FOS/VCAM1/CLDN3/CDH1/KLF2/CLDN1/CLDN5/CYP1B1/INHBA/TGFBR3/CD14/CA3/TYMS/ADIPOQ/AKR1C3/KCNMB1/RGS4/ACE/AHR/TGFBR2/CYBA/DNMT3A/FGFR2/RAD51/AIFM1/SMO/RPS6KB1/PARP1	28
BP	GO:0035296	regulation of tube diameter	22/448	141/18800	2.63956e-12	2.36032e-10	1.16258e-10	KLF2/NPPB/KCNMA1/KCNMB1/CAV1/FOXC1/PTGS2/ACE/EDN3/GCLC/EDNRA/NOS3/ADORA2B/NPR1/PRKG1/FAAH/SCNN1B/GCLM/ADRB3/ADRB2/BMPR2/P2RX1	22
BP	GO:0097746	blood vessel diameter maintenance	22/448	141/18800	2.63956e-12	2.36032e-10	1.16258e-10	KLF2/NPPB/KCNMA1/KCNMB1/CAV1/FOXC1/PTGS2/ACE/EDN3/GCLC/EDNRA/NOS3/ADORA2B/NPR1/PRKG1/FAAH/SCNN1B/GCLM/ADRB3/ADRB2/BMPR2/P2RX1	22
BP	GO:0003007	heart morphogenesis	29/448	254/18800	3.00767e-12	2.60694e-10	1.28405e-10	GATA6/CLDN5/IHH/SOX17/TGFBR3/NPY1R/CITED2/DSP/FOXC1/HEY2/ANKRD1/MEF2C/TGFBR2/EDNRA/RYR2/NOS3/FLNA/SNAI1/PIM1/FGFR2/TEK/NRP2/TP53/JAG1/SMO/ACTC1/BMPR2/RTN4/BMP4	29
BP	GO:0035150	regulation of tube size	22/448	142/18800	3.05567e-12	2.60694e-10	1.28405e-10	KLF2/NPPB/KCNMA1/KCNMB1/CAV1/FOXC1/PTGS2/ACE/EDN3/GCLC/EDNRA/NOS3/ADORA2B/NPR1/PRKG1/FAAH/SCNN1B/GCLM/ADRB3/ADRB2/BMPR2/P2RX1	22
BP	GO:0042542	response to hydrogen peroxide	21/448	128/18800	3.0688e-12	2.60694e-10	1.28405e-10	KLF2/CYP1B1/ENDOG/IL6/AQP1/TNFAIP3/CRYAB/PAX2/NR4A3/MET/EZH2/RHOB/TXN/PCNA/AIFM1/NFE2L2/STAT1/CAPN2/APEX1/ERN1/HDAC6	21
BP	GO:0030856	regulation of epithelial cell differentiation	23/448	157/18800	3.23917e-12	2.70656e-10	1.33312e-10	CD24/SERPINE1/PROM1/ZFP36/CLDN5/CAV1/FOXC1/ID1/HEY2/PAX2/EZH2/CDH5/CEACAM1/FGF2/CEBPB/WWTR1/JAG1/SMO/TNFRSF1A/NOTCH4/STAT1/BMP4/KEAP1	23
BP	GO:0070301	cellular response to hydrogen peroxide	18/448	90/18800	3.42525e-12	2.81589e-10	1.38696e-10	KLF2/CYP1B1/ENDOG/IL6/AQP1/TNFAIP3/PAX2/NR4A3/MET/EZH2/RHOB/TXN/PCNA/AIFM1/NFE2L2/APEX1/ERN1/HDAC6	18
BP	GO:0048545	response to steroid hormone	33/448	330/18800	3.75617e-12	3.03892e-10	1.49682e-10	FOS/PGR/ZFP36/CLDN1/CYP1B1/HSD11B2/THBS1/IL6/TYMS/ADIPOQ/AKR1C3/AQP1/ESR1/CAV1/PTGS2/ACE/PLAT/NR4A3/MDK/TGFBR2/CYBA/LOX/NR3C1/PCNA/AIFM1/SMYD3/ESRRG/RPS6KB1/PARP1/HDAC1/PIK3CA/BMP4/HDAC6	33
BP	GO:0071900	regulation of protein serine/threonine kinase activity	35/448	372/18800	4.7342e-12	3.77035e-10	1.85708e-10	CD24/DUSP1/THBS1/PPARG/GADD45A/ADIPOQ/PRKAR2B/CCNB1/HMGCR/CAV1/TNFAIP3/EDN3/CDKN1A/CDKN3/MAP2K6/UCHL1/CCNA2/EZH2/SYK/FZD4/MST1/FGF2/CDC25A/GSTP1/CDC6/MAGED1/PDGFA/P2RX7/ADRB2/BMPR2/PRKAG1/FLT1/BMP4/PTPN1/ERN1	35
BP	GO:0001570	vasculogenesis	17/448	80/18800	4.87597e-12	3.82351e-10	1.88327e-10	SOX17/TGFBR3/CITED2/CAV1/NTRK2/TIE1/HEY2/TGFBR2/EGFL7/AMOT/FZD4/CEACAM1/ITGAV/EMP2/CD34/SMO/RAP1A	17
BP	GO:0018108	peptidyl-tyrosine phosphorylation	35/448	373/18800	5.11147e-12	3.94745e-10	1.94432e-10	CD24/IL6/ADIPOQ/PBK/CAV1/NTRK2/TIE1/HBEGF/PRKCZ/ACE/GAS6/FGF7/CD36/MET/MAP2K6/SYK/IGF1/SOCS3/PRNP/SEMA4D/FGFR2/DDR2/TEK/NEDD9/ITGA5/TP53/EPHA3/PDGFA/TNFRSF1A/RELN/APP/MVP/FLT1/PTPN1/PPP2R1A	35
BP	GO:1904019	epithelial cell apoptotic process	20/448	118/18800	5.448e-12	4.14454e-10	2.04139e-10	CCL2/SERPINE1/ZFP36/SCG2/THBS1/IL6/AKR1C3/TNFAIP3/GAS6/MDK/TGFBR2/EDNRA/RYR2/GATA2/CDH5/DNMT3A/TEK/ITGA4/NFE2L2/BMPR2	20
BP	GO:0060284	regulation of cell development	41/448	500/18800	5.71901e-12	4.28674e-10	2.11143e-10	MME/ASPM/APOA1/CLDN5/NGF/IL6/ADIPOQ/CDK5/PTPRZ1/CCL11/NTRK2/S100A10/ID1/ACE/HEY2/MDK/FN1/EZH2/IGF1/FLNA/CDH5/SEMA4D/NPR2/NEDD9/TP53/SMO/RECK/TNFRSF1A/RELN/NTN1/VEGFC/ACTN4/PRMT5/DYNLT1/PPP3CA/PRPF19/BMPR2/XRCC5/HDAC1/RTN4/BMP4	41
BP	GO:0043542	endothelial cell migration	30/448	279/18800	5.90112e-12	4.35913e-10	2.14709e-10	APOA1/CYP1B1/SCG2/THBS1/PPARG/GADD45A/KLF4/PTGS2/ID1/MEF2C/MET/GATA2/AMOT/NOS3/CDH5/RHOB/CEACAM1/FGF2/TEK/NRP2/EMP2/AKT3/VEGFC/GLUL/NFE2L2/BMPR2/HMGB1/PIK3CA/BMP4/LGALS8	30
BP	GO:0009746	response to hexose	25/448	193/18800	6.04436e-12	4.40116e-10	2.16779e-10	ENDOG/THBS1/EGR1/LPL/ADIPOQ/PTGS2/IRS2/ACE/GAS6/PAX2/NR1H4/GCLC/TGFBR2/CYBA/XBP1/FOXA2/GCLM/SMARCB1/GLUL/PFKL/PPP3CA/RPS6KB1/PIK3CA/PRKACA/ERN1	25
BP	GO:0034614	cellular response to reactive oxygen species	22/448	147/18800	6.23448e-12	4.47565e-10	2.20448e-10	FOS/KLF2/CYP1B1/ENDOG/IL6/AKR1C3/AQP1/TNFAIP3/CD36/PAX2/NR4A3/MET/EZH2/NOS3/RHOB/TXN/PCNA/AIFM1/NFE2L2/APEX1/ERN1/HDAC6	22
BP	GO:0018212	peptidyl-tyrosine modification	35/448	376/18800	6.42281e-12	4.54681e-10	2.23953e-10	CD24/IL6/ADIPOQ/PBK/CAV1/NTRK2/TIE1/HBEGF/PRKCZ/ACE/GAS6/FGF7/CD36/MET/MAP2K6/SYK/IGF1/SOCS3/PRNP/SEMA4D/FGFR2/DDR2/TEK/NEDD9/ITGA5/TP53/EPHA3/PDGFA/TNFRSF1A/RELN/APP/MVP/FLT1/PTPN1/PPP2R1A	35
BP	GO:0001704	formation of primary germ layer	20/448	123/18800	1.20502e-11	8.41371e-10	4.14417e-10	GATA6/DUSP1/SOX17/INHBA/KLF4/FOXC1/PAX2/FN1/NANOG/SNAI1/FGFR2/TXNRD1/ITGA3/ITGAV/ITGA4/ITGA5/BMPR2/MMP14/BMP4/PRKACA	20
BP	GO:0034284	response to monosaccharide	25/448	200/18800	1.34039e-11	9.23238e-10	4.54741e-10	ENDOG/THBS1/EGR1/LPL/ADIPOQ/PTGS2/IRS2/ACE/GAS6/PAX2/NR1H4/GCLC/TGFBR2/CYBA/XBP1/FOXA2/GCLM/SMARCB1/GLUL/PFKL/PPP3CA/RPS6KB1/PIK3CA/PRKACA/ERN1	25
BP	GO:0046683	response to organophosphorus	20/448	124/18800	1.40559e-11	9.5524e-10	4.70503e-10	FOS/GATA6/IGFBP5/CYP1B1/TYMS/ADIPOQ/AQP1/PTGS2/PLAT/AHR/THBD/RYR3/HSP90B1/APP/P2RX7/P2RX1/RAP1A/STAT1/BSG/APEX1	20
BP	GO:0009612	response to mechanical stimulus	25/448	201/18800	1.49755e-11	1.00434e-09	4.94689e-10	FOS/IHH/ENDOG/THBS1/CITED2/GADD45A/AQP1/MAP3K1/PTGS2/ANKRD1/GCLC/SLC2A1/MDK/TGFBR2/RYR2/CYBA/BACE1/FAS/TNFRSF1A/P2RX7/RPS6KB1/MMP14/STAT1/PIK3CA/CASP2	25
BP	GO:0048638	regulation of developmental growth	32/448	329/18800	1.68126e-11	1.11291e-09	5.48163e-10	AGR2/GATA6/TGFBR3/NGF/NPY1R/CITED2/RGS4/CDK5/FOXC1/HEY2/MEF2C/CDKN1A/FN1/TGFBR2/GDF15/IGF1/ACACB/PIM1/SEMA4D/FGF2/FGFR2/PPIB/SMO/NTN1/APP/STAT3/ADRB2/RPS6KB1/BMPR2/PIK3CA/RTN4/BMP4	32
BP	GO:0007596	blood coagulation	26/448	221/18800	2.08384e-11	1.34447e-09	6.62219e-10	SERPINE1/SERPINA1/THBS1/IL6/CAV1/GAS6/PLAT/CD36/FN1/VWF/THBD/NOS3/SYK/FLNA/PLA2G4A/CEACAM1/PRKG1/FOXA2/SELP/CD59/CD34/PDGFA/NFE2L2/SLC7A11/P2RX1/PIK3CA	26
BP	GO:0097191	extrinsic apoptotic signaling pathway	26/448	221/18800	2.08384e-11	1.34447e-09	6.62219e-10	SERPINE1/INHBA/SCG2/NGF/PMAIP1/THBS1/TIMP3/CAV1/TNFAIP3/GCLC/NOS3/IGF1/ITGA6/ITGAV/GSTP1/GCLM/FAS/TNFRSF1A/P2RX7/LMNA/UNC5B/RPS6KB1/NDUFA13/BMP4/PPP2R1A/CASP2	26
BP	GO:0032496	response to lipopolysaccharide	32/448	333/18800	2.31172e-11	1.47285e-09	7.25454e-10	FOS/CCL2/VCAM1/SERPINE1/SLPI/CXCL2/ZFP36/CLDN1/DIO2/SELE/CD14/IL6/TNFAIP3/PTGS2/ACE/ANKRD1/CD36/MEF2C/NR1H4/THBD/NOS3/XBP1/ABCA1/FGFR2/KCNJ8/CEBPB/SELP/GSTP1/P2RX7/RPS6KB1/CAPN2/HMGB1	32
BP	GO:0031960	response to corticosteroid	22/448	157/18800	2.37879e-11	1.49687e-09	7.37285e-10	FOS/ZFP36/CLDN1/CYP1B1/HSD11B2/IL6/TYMS/ADIPOQ/AKR1C3/AQP1/PTGS2/ACE/PLAT/MDK/CYBA/NR3C1/PCNA/AIFM1/SMYD3/RPS6KB1/PARP1/PIK3CA	22
BP	GO:0009749	response to glucose	24/448	189/18800	2.47121e-11	1.53607e-09	7.56589e-10	ENDOG/THBS1/EGR1/LPL/ADIPOQ/IRS2/ACE/GAS6/PAX2/NR1H4/GCLC/TGFBR2/CYBA/XBP1/FOXA2/GCLM/SMARCB1/GLUL/PFKL/PPP3CA/RPS6KB1/PIK3CA/PRKACA/ERN1	24
BP	GO:0002237	response to molecule of bacterial origin	33/448	354/18800	2.5298e-11	1.55354e-09	7.65195e-10	CD24/FOS/CCL2/VCAM1/SERPINE1/SLPI/CXCL2/ZFP36/CLDN1/DIO2/SELE/CD14/IL6/TNFAIP3/PTGS2/ACE/ANKRD1/CD36/MEF2C/NR1H4/THBD/NOS3/XBP1/ABCA1/FGFR2/KCNJ8/CEBPB/SELP/GSTP1/P2RX7/RPS6KB1/CAPN2/HMGB1	33
BP	GO:0032835	glomerulus development	15/448	66/18800	3.17444e-11	1.9262e-09	9.48751e-10	CD24/PROM1/EGR1/ADIPOQ/SULF1/FOXC1/PAX2/MEF2C/EDNRA/NOTCH3/TEK/WWTR1/JAG1/CD34/BMP4	15
BP	GO:0009743	response to carbohydrate	26/448	226/18800	3.4604e-11	2.05089e-09	1.01017e-09	ENDOG/THBS1/EGR1/LPL/ADIPOQ/PTGS2/IRS2/ACE/GAS6/PAX2/NR1H4/GCLC/TGFBR2/MAP2K6/CYBA/XBP1/FOXA2/GCLM/SMARCB1/GLUL/PFKL/PPP3CA/RPS6KB1/PIK3CA/PRKACA/ERN1	26
BP	GO:0050817	coagulation	26/448	226/18800	3.4604e-11	2.05089e-09	1.01017e-09	SERPINE1/SERPINA1/THBS1/IL6/CAV1/GAS6/PLAT/CD36/FN1/VWF/THBD/NOS3/SYK/FLNA/PLA2G4A/CEACAM1/PRKG1/FOXA2/SELP/CD59/CD34/PDGFA/NFE2L2/SLC7A11/P2RX1/PIK3CA	26
BP	GO:0072006	nephron development	21/448	145/18800	3.59173e-11	2.10426e-09	1.03645e-09	CD24/PROM1/EGR1/ADIPOQ/SULF1/FOXC1/PAX2/MEF2C/EDNRA/FGF2/NOTCH3/CTNNBIP1/ITGA3/TEK/WWTR1/JAG1/MAGED1/CD34/SMO/STAT1/BMP4	21
BP	GO:0007599	hemostasis	26/448	227/18800	3.82317e-11	2.2144e-09	1.0907e-09	SERPINE1/SERPINA1/THBS1/IL6/CAV1/GAS6/PLAT/CD36/FN1/VWF/THBD/NOS3/SYK/FLNA/PLA2G4A/CEACAM1/PRKG1/FOXA2/SELP/CD59/CD34/PDGFA/NFE2L2/SLC7A11/P2RX1/PIK3CA	26
BP	GO:0048872	homeostasis of number of cells	29/448	282/18800	4.00743e-11	2.29504e-09	1.13042e-09	PLA2G2A/KLF2/ZFP36/INHBA/TGFBR3/PMAIP1/CITED2/IL6/TNFAIP3/EPAS1/MEF2C/INHA/GATA2/EZH2/NOS3/BCL6/TSC22D3/SCNN1B/FH/SMO/AKT3/FAS/STAT3/P2RX7/SLC7A11/STAT1/HMGB1/BMP4/PRMT1	29
BP	GO:0071356	cellular response to tumor necrosis factor	26/448	229/18800	4.65887e-11	2.63847e-09	1.29958e-09	CCL2/VCAM1/KLF2/APOA1/ZFP36/CLDN1/CYP1B1/THBS1/ADIPOQ/TNFAIP3/CCL11/CCL8/GAS6/ANKRD1/NR1H4/CYBA/SYK/GSTP1/TP53/FAS/TNFRSF1A/ACTN4/TRAF5/NFE2L2/STAT1/PIAS3	26
BP	GO:2001234	negative regulation of apoptotic signaling pathway	26/448	230/18800	5.1386e-11	2.86759e-09	1.41243e-09	SERPINE1/SCG2/MUC1/THBS1/CLU/TNFAIP3/PTGS2/GCLC/NOS3/IGF1/XBP1/SNAI1/ITGA6/CREB3L1/ITGAV/GSTP1/GCLM/CSNK2A2/LMNA/UNC5B/NFE2L2/RPS6KB1/NDUFA13/HDAC1/BMP4/PTPN1	26
BP	GO:0060537	muscle tissue development	35/448	405/18800	5.17596e-11	2.86759e-09	1.41243e-09	FOS/GATA6/IGFBP5/IHH/NPPB/TGFBR3/CITED2/EGR1/RGS4/CAV1/DSP/CDK5/FOXC1/HEY2/ANKRD1/MEF2C/TGFBR2/EDNRA/CSRP2/RYR2/LOX/IGF1/PIM1/FGF2/FGFR2/PHOX2B/MEF2D/SCN5A/SMO/ACTC1/LMNA/PPP3CA/RPS6KB1/BMP4/PRMT1	35
BP	GO:0003158	endothelium development	20/448	133/18800	5.25925e-11	2.88241e-09	1.41973e-09	CLDN3/CLDN1/CLDN5/SOX17/TIE1/ID1/HEY2/MET/EDNRA/CDH5/RHOB/CEACAM1/JAG1/CD34/TNFRSF1A/NOTCH4/BMPR2/RAP1A/COL18A1/BMP4	20
BP	GO:0003151	outflow tract morphogenesis	16/448	80/18800	5.52137e-11	2.99387e-09	1.47463e-09	GATA6/CLDN5/SOX17/TGFBR3/NPY1R/CITED2/FOXC1/HEY2/MEF2C/TGFBR2/EDNRA/FGFR2/NRP2/JAG1/BMPR2/BMP4	16
BP	GO:0014074	response to purine-containing compound	20/448	134/18800	6.04784e-11	3.24483e-09	1.59824e-09	FOS/GATA6/IGFBP5/CYP1B1/ADIPOQ/AQP1/PTGS2/PLAT/AHR/RYR2/THBD/RYR3/HSP90B1/APP/P2RX7/P2RX1/RAP1A/STAT1/BSG/APEX1	20
BP	GO:0007584	response to nutrient	21/448	150/18800	6.91812e-11	3.64969e-09	1.79765e-09	VCAM1/CYP1B1/PPARG/TYMS/LPL/ADIPOQ/AKR1C3/PTGS2/GAS6/NR1H4/GCLC/TGFBR2/XBP1/DNMT3A/PIM1/FOXA2/GCLM/MTHFR/RPS6KB1/STAT1/USF2	21
BP	GO:0030879	mammary gland development	20/448	135/18800	6.94565e-11	3.64969e-09	1.79765e-09	PGR/IGFBP5/ESR1/CAV1/CCL11/IRS2/TGFBR2/NME1/XBP1/CYP19A1/FGF2/FGFR2/CEBPB/SMO/NTN1/NOTCH4/BRCA2/USF2/RTN4/BMP4	20
BP	GO:1903034	regulation of response to wounding	22/448	166/18800	7.26477e-11	3.77842e-09	1.86106e-09	CLDN3/SERPINE1/CLDN1/THBS1/KLF4/CAV1/TNFAIP3/HBEGF/PLAT/CD36/MDK/THBD/NOS3/FLNA/XBP1/CEACAM1/FGF2/PRKG1/FOXA2/CD34/PDGFA/NFE2L2	22
BP	GO:0001763	morphogenesis of a branching structure	24/448	199/18800	7.40732e-11	3.81365e-09	1.87841e-09	PGR/IHH/SPINT2/SULF1/ESR1/CCL11/TIE1/FGF7/PAX2/MET/MDK/TGFBR2/EDNRA/SOCS3/FGF2/FGFR2/CTNNBIP1/MAGED1/SMO/PDGFA/NOTCH4/MMP14/RTN4/BMP4	24
BP	GO:0051271	negative regulation of cellular component movement	33/448	369/18800	7.64234e-11	3.8953e-09	1.91863e-09	CCL2/CLDN3/SERPINE1/CDH1/DPYSL3/DUSP1/IGFBP5/CLDN5/CYP1B1/TGFBR3/THBS1/PPARG/CITED2/SPINT2/GADD45A/KLF4/ADIPOQ/SULF1/TIMP1/TIE1/MEF2C/NGFR/RHOB/CYP19A1/FGF2/PRKG1/MITF/JAG1/RECK/STAT3/NFE2L2/APEX1/HMGB1	33
BP	GO:0008217	regulation of blood pressure	23/448	183/18800	7.98898e-11	4.03167e-09	1.9858e-09	NPPB/HSD11B2/NPY1R/PPARG/ADIPOQ/PTGS2/ACE/EDN3/GAS6/EDNRA/CYBA/NOS3/NPR1/CHGA/NPY/NPR2/EMP2/ADRB3/CD34/VEGFC/ADRB2/BMPR2/P2RX1	23
BP	GO:0022407	regulation of cell-cell adhesion	37/448	456/18800	8.80273e-11	4.35607e-09	2.14558e-09	CD24/CCL2/VCAM1/CDH1/APOA1/IHH/SELE/CITED2/SPINT2/IL6/KLF4/ADIPOQ/CAV1/PRKCZ/SLC7A1/NR4A3/VTCN1/MDK/TGFBR2/SYK/IGF1/XBP1/BCL6/PRNP/CEACAM1/PRKG1/CEBPB/FOXA2/ITGA4/SELP/MAD1L1/JAG1/CD47/NOTCH4/HMGB1/PIK3CA/BMP4	37
BP	GO:0052547	regulation of peptidase activity	37/448	456/18800	8.80273e-11	4.35607e-09	2.14558e-09	CLDN3/SERPINE1/SLPI/SERPINA1/NGF/PMAIP1/THBS1/PPARG/SPINT2/KLF4/AQP1/TIMP1/TIMP3/CAV1/PTGS2/GAS6/CRYAB/PAX2/NGFR/FN1/SYK/PRNP/BIRC5/AIFM1/FAS/RECK/CST3/PSENEN/APP/STAT3/NDUFA13/P2RX1/HDAC1/HMGB1/PSMA3/ASPH/CASP2	37
BP	GO:0010038	response to metal ion	32/448	351/18800	9.11275e-11	4.43004e-09	2.18201e-09	FOS/VCAM1/CDH1/CLDN1/CD14/ENDOG/THBS1/KCNMA1/AKR1C3/KCNMB1/AQP1/CAV1/PTGS2/MEF2C/NDRG1/GCLC/TRPC1/RYR2/PRNP/DNMT3A/RYR3/PCNA/NUDT1/BACE1/SCN5A/APP/P2RX7/NFE2L2/PPP3CA/PARP1/STIM1/BSG	32
BP	GO:0061008	hepaticobiliary system development	20/448	137/18800	9.12603e-11	4.43004e-09	2.18201e-09	GATA6/CLDN1/IHH/SOX17/TGFBR3/CITED2/IL6/TYMS/TNFAIP3/MET/PTPN3/MDK/EZH2/XBP1/CEACAM1/CEBPB/PCNA/CSNK2A2/PRMT5/PIK3CA	20
BP	GO:0061138	morphogenesis of a branching epithelium	23/448	185/18800	9.97868e-11	4.79824e-09	2.36337e-09	PGR/IHH/SPINT2/SULF1/ESR1/CCL11/TIE1/FGF7/PAX2/MET/MDK/TGFBR2/EDNRA/SOCS3/FGF2/FGFR2/CTNNBIP1/MAGED1/SMO/PDGFA/NOTCH4/MMP14/BMP4	23
BP	GO:0050727	regulation of inflammatory response	34/448	394/18800	1.026e-10	4.88743e-09	2.4073e-09	PLA2G2A/PTGIS/SERPINE1/APOA1/ZFP36/SELE/PPARG/IL6/KLF4/LPL/ADIPOQ/ESR1/PBK/TNFAIP3/IL33/PTGS2/ACE/NR1H4/MDK/IL1R1/ADORA2B/SYK/IGF1/BCL6/SOCS3/CDH5/CYP19A1/NPY/CEBPB/TEK/GSTP1/CD47/TNFRSF1A/APP	34
BP	GO:1901214	regulation of neuron death	30/448	313/18800	1.05746e-10	4.99061e-09	2.45812e-09	FOS/CCL2/ENO2/NGF/EGR1/CLU/CDK5/PTPRZ1/NTRK2/MEF2C/NR4A3/GCLC/MDK/MYBL2/CHGA/PRNP/NPY/CEBPB/SNCG/BACE1/TP53/GCLM/AIFM1/CD34/UNC5B/SLC7A11/PARP1/CAPN2/PIK3CA/CASP2	30
BP	GO:0001938	positive regulation of endothelial cell proliferation	18/448	111/18800	1.35844e-10	6.35227e-09	3.12881e-09	SCG2/CCL11/ANG/MDK/EGFL7/GATA2/CYBA/FGF2/TEK/VIP/ITGA4/NRP2/AKT3/STAT3/VEGFC/BMPR2/HMGB1/BMP4	18
BP	GO:0048511	rhythmic process	29/448	297/18800	1.40118e-10	6.49256e-09	3.19791e-09	PGR/CYP1B1/INHBA/PPARG/EGR1/TYMS/ADIPOQ/ESR1/PTX3/CDK5/NTRK2/ID1/NAMPT/AHR/NGFR/MDK/MAP2K6/EZH2/NOS3/FZD4/SUV39H2/PCNA/TP53/MAGED1/PRMT5/HDAC1/SUV39H1/MAPK10/CASP2	29
BP	GO:0001649	osteoblast differentiation	26/448	241/18800	1.45783e-10	6.69421e-09	3.29723e-09	IGFBP5/IHH/PPARG/IL6/MEF2C/MAP2K6/LOX/IGF1/SNAI1/SEMA4D/FGF2/FGFR2/CEBPB/DDR2/CTNNBIP1/CREB3L1/WWTR1/JAG1/MEF2D/IBSP/SMO/VEGFC/BMPR2/FBL/BMP4/PRKACA	26
BP	GO:0003206	cardiac chamber morphogenesis	19/448	126/18800	1.52591e-10	6.94425e-09	3.42039e-09	GATA6/TGFBR3/CITED2/DSP/FOXC1/HEY2/MEF2C/TGFBR2/EDNRA/RYR2/NOS3/FGFR2/TEK/NRP2/TP53/JAG1/SMO/BMPR2/BMP4	19
BP	GO:1901654	response to ketone	23/448	190/18800	1.71709e-10	7.74516e-09	3.81488e-09	FOS/KLF2/CLDN1/CYP1B1/TGFBR3/THBS1/TYMS/AKR1C3/AQP1/CAV1/ACE/GAS6/PLAT/AHR/CYBA/NR3C1/PCNA/AIFM1/CA9/SMYD3/RPS6KB1/PARP1/PIK3CA	23
BP	GO:2000146	negative regulation of cell motility	32/448	361/18800	1.8748e-10	8.38234e-09	4.12872e-09	CCL2/CLDN3/SERPINE1/CDH1/DPYSL3/DUSP1/IGFBP5/CLDN5/CYP1B1/THBS1/PPARG/CITED2/SPINT2/GADD45A/KLF4/ADIPOQ/SULF1/TIMP1/TIE1/MEF2C/NGFR/RHOB/CYP19A1/FGF2/PRKG1/MITF/JAG1/RECK/STAT3/NFE2L2/APEX1/HMGB1	32
BP	GO:0043410	positive regulation of MAPK cascade	38/448	491/18800	1.91341e-10	8.48055e-09	4.17709e-09	CD24/PLA2G2A/CCL2/THBS1/GADD45A/IL6/CCL11/NTRK2/PRKCZ/EDN3/CCL8/GAS6/CD36/MAP2K6/GDF15/EZH2/SYK/IGF1/FZD4/NPY/FGF2/FGFR2/TEK/ADRB3/MAGED1/PDGFA/APP/TRAF5/P2RX7/ADRB2/SDCBP/RAP1A/FLT1/HMGB1/BMP4/PTPN1/PRMT1/ERN1	38
BP	GO:0062012	regulation of small molecule metabolic process	31/448	342/18800	2.08919e-10	9.17981e-09	4.52152e-09	PDK4/APOA1/PMAIP1/PPARG/EGR1/ADIPOQ/AKR1C3/PPP1R3C/CAV1/PTGS2/IRS2/NR4A3/NR1H4/NOS3/ADORA2B/IGF1/ACACB/SNAI1/CEACAM1/MST1/FOXA2/TP53/FABP3/INSIG2/APP/STAT3/P2RX7/SLC7A11/EIF6/PARP1/PRKAG1	31
BP	GO:0003014	renal system process	18/448	114/18800	2.14091e-10	9.32669e-09	4.59386e-09	NPPB/HSD11B2/KCNMA1/ADIPOQ/AKR1C3/SULF1/AQP1/ACE/GAS6/EDNRA/MCAM/CYBA/NPR1/ITGA3/EMP2/CD34/BMP4/PRKACA	18
BP	GO:0034599	cellular response to oxidative stress	28/448	284/18800	2.34598e-10	1.01335e-08	4.99123e-09	FOS/KLF2/CYP1B1/ENDOG/IL6/AKR1C3/AQP1/TNFAIP3/EPAS1/CD36/PAX2/NR4A3/MET/EDNRA/EZH2/NOS3/RHOB/TXN/PCNA/TP53/AIFM1/NFE2L2/SLC7A11/PARP1/APEX1/KEAP1/ERN1/HDAC6	28
BP	GO:0032102	negative regulation of response to external stimulus	35/448	429/18800	2.50494e-10	1.07292e-08	5.28464e-09	PTGIS/CCL2/CLDN3/SERPINE1/DUSP1/APOA1/ZFP36/THBS1/PPARG/KLF4/ADIPOQ/PBK/TNFAIP3/PLAT/NR1H4/MDK/THBD/NOS3/SYK/IGF1/SOCS3/CDH5/CEACAM1/CYP19A1/SEMA4D/NPY/FGF2/PRKG1/TEK/BACE1/GSTP1/CD34/MICA/PDGFA/TNFRSF1A	35
BP	GO:0048863	stem cell differentiation	24/448	211/18800	2.52742e-10	1.07352e-08	5.28762e-09	GATA6/SOX17/CITED2/ESR1/FOXC1/ACE/EDN3/PAX2/MEF2C/FN1/EDNRA/SEMA4D/FGF2/FGFR2/PHOX2B/ANXA6/NRP2/TP53/JAG1/SMO/STAT3/NFE2L2/XRCC5/BMP4	24
BP	GO:0030336	negative regulation of cell migration	31/448	346/18800	2.79059e-10	1.17551e-08	5.78995e-09	CCL2/CLDN3/SERPINE1/CDH1/DPYSL3/DUSP1/IGFBP5/CLDN5/CYP1B1/THBS1/PPARG/CITED2/GADD45A/KLF4/ADIPOQ/SULF1/TIMP1/TIE1/MEF2C/NGFR/RHOB/CYP19A1/FGF2/PRKG1/MITF/JAG1/RECK/STAT3/NFE2L2/APEX1/HMGB1	31
BP	GO:0045446	endothelial cell differentiation	18/448	117/18800	3.32498e-10	1.38913e-08	6.84217e-09	CLDN3/CLDN1/CLDN5/SOX17/TIE1/ID1/HEY2/MET/EDNRA/CDH5/CEACAM1/JAG1/TNFRSF1A/NOTCH4/BMPR2/RAP1A/COL18A1/BMP4	18
BP	GO:0010632	regulation of epithelial cell migration	28/448	290/18800	3.8032e-10	1.57601e-08	7.76262e-09	THBS1/PPARG/GADD45A/KLF4/PTGS2/HBEGF/FGF7/MEF2C/MET/TGFBR2/GATA2/NOS3/RHOB/CEACAM1/FGF2/ITGA3/TEK/NRP2/EMP2/AKT3/VEGFC/GLUL/NFE2L2/BMPR2/HMGB1/RTN4/BMP4/HDAC6	28
BP	GO:0061041	regulation of wound healing	19/448	133/18800	3.9573e-10	1.62664e-08	8.01202e-09	CLDN3/SERPINE1/CLDN1/THBS1/CAV1/TNFAIP3/HBEGF/PLAT/CD36/THBD/NOS3/XBP1/CEACAM1/FGF2/PRKG1/FOXA2/CD34/PDGFA/NFE2L2	19
BP	GO:0001655	urogenital system development	31/448	352/18800	4.27158e-10	1.74178e-08	8.57913e-09	CD24/MME/PROM1/SOX17/EGR1/ADIPOQ/SULF1/ESR1/FOXC1/ACE/PAX2/MEF2C/EDNRA/GATA2/ODC1/CYP19A1/FGF2/FGFR2/KCNJ8/NOTCH3/CTNNBIP1/ITGA3/TEK/WWTR1/JAG1/MAGED1/CD34/SMO/PDGFA/STAT1/BMP4	31
BP	GO:0001889	liver development	19/448	134/18800	4.51119e-10	1.82488e-08	8.98846e-09	GATA6/CLDN1/IHH/TGFBR3/CITED2/IL6/TYMS/TNFAIP3/MET/PTPN3/MDK/EZH2/XBP1/CEACAM1/CEBPB/PCNA/CSNK2A2/PRMT5/PIK3CA	19
BP	GO:0040013	negative regulation of locomotion	33/448	396/18800	4.82345e-10	1.93584e-08	9.53495e-09	CCL2/CLDN3/SERPINE1/CDH1/DPYSL3/DUSP1/IGFBP5/CLDN5/CYP1B1/THBS1/PPARG/CITED2/SPINT2/GADD45A/KLF4/ADIPOQ/SULF1/TIMP1/TIE1/MEF2C/NGFR/RHOB/CYP19A1/SEMA4D/FGF2/PRKG1/MITF/JAG1/RECK/STAT3/NFE2L2/APEX1/HMGB1	33
BP	GO:0043405	regulation of MAP kinase activity	22/448	183/18800	4.92017e-10	1.95923e-08	9.65018e-09	CD24/DUSP1/THBS1/PPARG/ADIPOQ/HMGCR/CAV1/EDN3/MAP2K6/UCHL1/EZH2/SYK/FZD4/FGF2/GSTP1/MAGED1/PDGFA/P2RX7/FLT1/BMP4/PTPN1/ERN1	22
BP	GO:0001503	ossification	34/448	420/18800	5.59772e-10	2.21175e-08	1.0894e-08	IGFBP5/IHH/CHRDL1/PPARG/IL6/FOXC1/PTGS2/MEF2C/MDK/MAP2K6/LOX/IGF1/SNAI1/SEMA4D/FGF2/FGFR2/CEBPB/DDR2/CTNNBIP1/NPR2/CREB3L1/WWTR1/JAG1/MEF2D/IBSP/SMO/VEGFC/P2RX7/ADRB2/BMPR2/MMP14/FBL/BMP4/PRKACA	34
BP	GO:0007565	female pregnancy	22/448	185/18800	6.07025e-10	2.38e-08	1.17227e-08	FOS/PGR/IGFBP5/IHH/HSD11B2/CITED2/TIMP1/ESR1/PTGS2/ACE/SLC2A1/TGFBR2/THBD/SLC38A1/ITGA3/ITGA5/EMP2/RECK/BMPR2/CAPN2/BSG/EPOR	22
BP	GO:2001236	regulation of extrinsic apoptotic signaling pathway	20/448	153/18800	6.865e-10	2.67106e-08	1.31563e-08	SERPINE1/INHBA/SCG2/PMAIP1/THBS1/TIMP3/CAV1/TNFAIP3/GCLC/NOS3/IGF1/ITGA6/ITGAV/GSTP1/GCLM/LMNA/UNC5B/RPS6KB1/BMP4/PPP2R1A	20
BP	GO:0010464	regulation of mesenchymal cell proliferation	10/448	29/18800	7.13616e-10	2.73481e-08	1.34703e-08	IHH/IRS2/TGFBR2/FGFR2/CTNNBIP1/SMO/PDGFA/LMNA/STAT1/BMP4	10
BP	GO:0097421	liver regeneration	10/448	29/18800	7.13616e-10	2.73481e-08	1.34703e-08	CLDN1/IHH/IL6/TYMS/PTPN3/EZH2/CEBPB/PCNA/CSNK2A2/PRMT5	10
BP	GO:0022612	gland morphogenesis	18/448	123/18800	7.69906e-10	2.92852e-08	1.44244e-08	PGR/IGFBP5/IL6/SULF1/ESR1/CAV1/TNFAIP3/CCL11/FGF7/MDK/TGFBR2/XBP1/CEACAM1/FGFR2/CEBPB/PDGFA/NTN1/BMP4	18
BP	GO:0044703	multi-organism reproductive process	23/448	205/18800	7.88203e-10	2.9759e-08	1.46578e-08	FOS/PGR/IGFBP5/IHH/HSD11B2/CITED2/TIMP1/ESR1/PTGS2/ACE/SLC2A1/TGFBR2/THBD/SLC38A1/ITGA3/ITGA5/EMP2/RECK/BMPR2/P2RX1/CAPN2/BSG/EPOR	23
BP	GO:0052548	regulation of endopeptidase activity	34/448	426/18800	8.10981e-10	3.03939e-08	1.49705e-08	SERPINE1/SLPI/SERPINA1/NGF/PMAIP1/THBS1/PPARG/SPINT2/KLF4/AQP1/TIMP1/TIMP3/PTGS2/GAS6/CRYAB/PAX2/NGFR/SYK/PRNP/BIRC5/AIFM1/FAS/RECK/CST3/PSENEN/APP/STAT3/NDUFA13/P2RX1/HDAC1/HMGB1/PSMA3/ASPH/CASP2	34
BP	GO:0051047	positive regulation of secretion	28/448	300/18800	8.26431e-10	3.05582e-08	1.50514e-08	INHBA/NPPB/PPARG/AQP1/CDK5/ANG/IRS2/EDN3/ANKRD1/NR1H4/INHA/MAP2K6/GATA2/CYBA/ADORA2B/SYK/IGF1/XBP1/NPR1/PLA2G4A/CYP19A1/TACR2/VIP/VEGFC/GLUL/P2RX7/SDCBP/GLUD1	28
BP	GO:0031099	regeneration	22/448	188/18800	8.27355e-10	3.05582e-08	1.50514e-08	CLDN1/IHH/TGFBR3/IL6/KLF4/TYMS/ACE/GAS6/NR4A3/CDKN1A/PTPN3/MDK/TGFBR2/CCNA2/EZH2/IGF1/FLNA/CEBPB/PCNA/CSNK2A2/PRMT5/PPP3CA	22
BP	GO:0035850	epithelial cell differentiation involved in kidney development	12/448	48/18800	9.27745e-10	3.37765e-08	1.66366e-08	CD24/PROM1/ADIPOQ/PAX2/MEF2C/EDNRA/WWTR1/JAG1/CD34/SMO/STAT1/BMP4	12
BP	GO:0048146	positive regulation of fibroblast proliferation	12/448	48/18800	9.27745e-10	3.37765e-08	1.66366e-08	AQP1/CCNB1/ESR1/GAS6/CDKN1A/NGFR/FN1/CCNA2/IGF1/DDR2/CDC6/PDGFA	12
BP	GO:0031589	cell-substrate adhesion	31/448	364/18800	9.72016e-10	3.51373e-08	1.73069e-08	AGR2/VCAM1/SERPINE1/APOA1/THBS1/CDK5/S100A10/ID1/PRKCZ/GAS6/CD36/MDK/FN1/VWF/FLNA/BCL6/FZD4/ITGA6/NPY/ITGA3/TEK/NEDD9/ITGAV/ITGA4/ITGA5/EMP2/JAG1/EPHA3/CD34/ACTN4/MMP14	31
BP	GO:0071214	cellular response to abiotic stimulus	29/448	323/18800	1.01532e-09	3.61893e-08	1.7825e-08	MME/GADD45A/EGR1/AQP1/TIMP1/PBK/MAP3K1/PTGS2/CRYAB/ANKRD1/CDKN1A/GCLC/SLC2A1/RUVBL2/CYBA/RHOB/RAD51/PCNA/SCNN1B/CDC25A/TP53/SCN2A/FAS/TNFRSF1A/PARP1/BRCA2/XRCC5/PIK3CA/CASP2	29
BP	GO:0104004	cellular response to environmental stimulus	29/448	323/18800	1.01532e-09	3.61893e-08	1.7825e-08	MME/GADD45A/EGR1/AQP1/TIMP1/PBK/MAP3K1/PTGS2/CRYAB/ANKRD1/CDKN1A/GCLC/SLC2A1/RUVBL2/CYBA/RHOB/RAD51/PCNA/SCNN1B/CDC25A/TP53/SCN2A/FAS/TNFRSF1A/PARP1/BRCA2/XRCC5/PIK3CA/CASP2	29
BP	GO:0001822	kidney development	28/448	303/18800	1.03604e-09	3.66716e-08	1.80626e-08	CD24/MME/PROM1/SOX17/EGR1/ADIPOQ/SULF1/FOXC1/ACE/PAX2/MEF2C/EDNRA/ODC1/FGF2/FGFR2/KCNJ8/NOTCH3/CTNNBIP1/ITGA3/TEK/WWTR1/JAG1/MAGED1/CD34/SMO/PDGFA/STAT1/BMP4	28
BP	GO:0034698	response to gonadotropin	10/448	30/18800	1.0478e-09	3.6832e-08	1.81416e-08	GATA6/CYP1B1/INHBA/TGFBR3/PLAT/GCLC/EDNRA/CCNA2/ITGA3/GCLM	10
BP	GO:0007611	learning or memory	26/448	264/18800	1.06762e-09	3.72717e-08	1.83582e-08	FOS/MME/CLDN5/NGF/PRKAR2B/HMGCR/CDK5/PTPRZ1/CCL11/NTRK2/PTGS2/PRKCZ/MEF2C/MDK/S100B/PRNP/CEBPB/ITGA3/TACR2/VIP/ITGA5/SCN2A/RELN/APP/SLC7A11/RPS6KB1	26
BP	GO:0001701	in utero embryonic development	32/448	387/18800	1.08253e-09	3.72815e-08	1.8363e-08	GATA6/KLF2/KRT19/IHH/SOX17/ENDOG/CITED2/SPINT2/KLF4/CCNB1/FOXC1/EPAS1/TIE1/HEY2/TGFBR2/EDNRA/GATA2/AMOT/NOS3/IGF1/SOCS3/SNAI1/FGFR2/CEBPB/TP53/SMO/SMARCB1/CAPN2/BRCA2/RTN4/KEAP1/PRMT1	32
BP	GO:0042692	muscle cell differentiation	32/448	387/18800	1.08253e-09	3.72815e-08	1.8363e-08	GATA6/IGFBP5/KRT19/RGS4/FLNC/HEY2/ANKRD1/MEF2C/ADAM12/EDNRA/GDF15/UCHL1/CSRP2/EZH2/LOX/IGF1/XBP1/FGFR2/EHD2/SMO/SMYD3/DNMT1/ACTN4/ACTC1/LMNA/PPP3CA/BMPR2/MMP14/CAPN2/RBM38/BMP4/PTBP1	32
BP	GO:0051098	regulation of binding	31/448	366/18800	1.11072e-09	3.79955e-08	1.87147e-08	SLPI/CLDN5/TGFBR3/NGF/PPARG/KLF4/ADIPOQ/CAV1/CDK5/FOXC1/S100A10/ID1/ACE/HEY2/CDKN1A/MET/LOX/IGF1/NME1/TXN/CTNNBIP1/STMN1/ITGA4/SMO/APP/ADRB2/PPP3CA/PARP1/HMGB1/BMP4/PRKACA	31
BP	GO:0010634	positive regulation of epithelial cell migration	21/448	174/18800	1.13944e-09	3.87182e-08	1.90706e-08	THBS1/PTGS2/HBEGF/FGF7/MET/TGFBR2/GATA2/NOS3/RHOB/FGF2/ITGA3/TEK/NRP2/AKT3/VEGFC/NFE2L2/BMPR2/HMGB1/RTN4/BMP4/HDAC6	21
BP	GO:1903706	regulation of hemopoiesis	31/448	371/18800	1.54356e-09	5.21028e-08	2.56632e-08	FOS/ZFP36/IHH/INHBA/ADIPOQ/PRKCZ/GAS6/MEF2C/MDK/INHA/TGFBR2/GATA2/LOX/SYK/XBP1/BCL6/HMGB3/CEACAM1/CEBPB/CTNNBIP1/MITF/JAG1/STAT3/EIF6/MMP14/STAT1/HMGB1/BMP4/TFE3/PIAS3/PRMT1	31
BP	GO:0001659	temperature homeostasis	21/448	177/18800	1.56193e-09	5.2376e-08	2.57978e-08	DIO2/EGR1/ADIPOQ/CAV1/EPAS1/PTGS2/ID1/CD36/MAP2K6/SYK/LAMA4/IL18R1/CEBPB/PHOX2B/ADRB3/FH/PRKAB1/STAT3/ADRB2/ESRRG/TFE3	21
BP	GO:0048662	negative regulation of smooth muscle cell proliferation	14/448	73/18800	1.5955e-09	5.31521e-08	2.618e-08	IGFBP5/PPARG/ADIPOQ/TNFAIP3/ANG/MEF2C/CDKN1A/NOS3/NPR1/NDRG2/PRKG1/CTNNBIP1/VIP/BMPR2	14
BP	GO:0090257	regulation of muscle system process	25/448	250/18800	1.63676e-09	5.41724e-08	2.66826e-08	IGFBP5/PPARG/KCNMA1/RGS4/CAV1/DSP/PTGS2/NR4A3/RYR2/NOS3/ADORA2B/IGF1/CHGA/PRKG1/TACR2/ANXA6/SCN5A/TNFRSF1A/LMNA/ADRB2/PPP3CA/RPS6KB1/P2RX1/PARP1/PRKACA	25
BP	GO:0044706	multi-multicellular organism process	23/448	213/18800	1.67676e-09	5.51384e-08	2.71584e-08	FOS/PGR/IGFBP5/IHH/HSD11B2/CITED2/TIMP1/ESR1/PTGS2/ACE/SLC2A1/TGFBR2/THBD/SLC38A1/ITGA3/ITGA5/EMP2/RECK/BMPR2/P2RX1/CAPN2/BSG/EPOR	23
BP	GO:0016049	cell growth	36/448	484/18800	1.71802e-09	5.61331e-08	2.76483e-08	IGFBP5/SOX17/INHBA/NPPB/NGF/RGS4/CDK5/HBEGF/PRKCZ/EDN3/CRYAB/CDKN1A/NRN1/FN1/TGFBR2/EDNRA/CYBA/IGF1/MEG3/BCL6/NPR1/CEACAM1/SEMA4D/ITGA4/NRP2/TP53/NTN1/APP/SDCBP/TSPYL2/NDUFA13/BMPR2/MMP14/RTN4/PPP2R1A/HDAC6	36
BP	GO:0072001	renal system development	28/448	312/18800	2.00511e-09	6.50957e-08	3.20629e-08	CD24/MME/PROM1/SOX17/EGR1/ADIPOQ/SULF1/FOXC1/ACE/PAX2/MEF2C/EDNRA/ODC1/FGF2/FGFR2/KCNJ8/NOTCH3/CTNNBIP1/ITGA3/TEK/WWTR1/JAG1/MAGED1/CD34/SMO/PDGFA/STAT1/BMP4	28
BP	GO:0010463	mesenchymal cell proliferation	11/448	41/18800	2.066e-09	6.66481e-08	3.28275e-08	IHH/IRS2/FGF7/TGFBR2/FGFR2/CTNNBIP1/SMO/PDGFA/LMNA/STAT1/BMP4	11
BP	GO:0032640	tumor necrosis factor production	21/448	182/18800	2.60274e-09	8.29136e-08	4.08391e-08	ZFP36/CD14/THBS1/CLU/IL6/LPL/ADIPOQ/TNFAIP3/IL33/GAS6/CD36/NR1H4/CYBA/SYK/IGF1/GSTP1/CD47/CD34/APP/STAT3/HMGB1	21
BP	GO:0032680	regulation of tumor necrosis factor production	21/448	182/18800	2.60274e-09	8.29136e-08	4.08391e-08	ZFP36/CD14/THBS1/CLU/IL6/LPL/ADIPOQ/TNFAIP3/IL33/GAS6/CD36/NR1H4/CYBA/SYK/IGF1/GSTP1/CD47/CD34/APP/STAT3/HMGB1	21
BP	GO:0010720	positive regulation of cell development	27/448	297/18800	2.96046e-09	9.37234e-08	4.61634e-08	MME/ASPM/APOA1/CLDN5/NGF/IL6/ADIPOQ/PTPRZ1/NTRK2/S100A10/ACE/MDK/FN1/FLNA/CDH5/SEMA4D/NEDD9/SMO/RELN/NTN1/VEGFC/PRMT5/PRPF19/BMPR2/XRCC5/HDAC1/BMP4	27
BP	GO:0014812	muscle cell migration	16/448	104/18800	3.21909e-09	1.01282e-07	4.98865e-08	SERPINE1/IGFBP5/CYP1B1/ADIPOQ/ACE/PLAT/MEF2C/NR4A3/MDK/IGF1/PRKG1/SMO/PDGFA/NFE2L2/RPS6KB1/APEX1	16
BP	GO:0003205	cardiac chamber development	20/448	167/18800	3.25935e-09	1.0192e-07	5.02006e-08	GATA6/TGFBR3/CITED2/DSP/FOXC1/HEY2/MEF2C/TGFBR2/EDNRA/RYR2/NOS3/FGFR2/TEK/NRP2/TP53/JAG1/SCN5A/SMO/BMPR2/BMP4	20
BP	GO:0050900	leukocyte migration	31/448	384/18800	3.53041e-09	1.09723e-07	5.40438e-08	CCL2/VCAM1/SERPINE1/CXCL2/DUSP1/SELE/SCG2/THBS1/IL6/CCL11/EDN3/CCL8/GAS6/MDK/IL1R1/SYK/CHGA/ITGA6/CYP19A1/ITGA3/ITGA4/SELP/PPIB/CD47/CD34/APP/VEGFC/MMP14/FLT1/BSG/HMGB1	31
BP	GO:0072577	endothelial cell apoptotic process	13/448	65/18800	3.57651e-09	1.10482e-07	5.44177e-08	CCL2/SERPINE1/SCG2/THBS1/AKR1C3/TNFAIP3/GAS6/GATA2/CDH5/TEK/ITGA4/NFE2L2/BMPR2	13
BP	GO:0051090	regulation of DNA-binding transcription factor activity	34/448	452/18800	3.72422e-09	1.14352e-07	5.63239e-08	PTGIS/CYP1B1/PPARG/CLU/IL6/KLF4/ESR1/CAV1/TNFAIP3/ID1/PRKCZ/GAS6/CD36/NR1H4/EZH2/SYK/FLNA/FZD4/PRNP/IL18R1/PIM1/DDR2/FOXA2/CTNNBIP1/SMO/SMARCB1/RELN/APP/STAT3/TRAF5/PPP3CA/PURA/MAPK10/KEAP1	34
BP	GO:0014909	smooth muscle cell migration	15/448	91/18800	3.76233e-09	1.1483e-07	5.65595e-08	SERPINE1/IGFBP5/CYP1B1/ADIPOQ/ACE/PLAT/MEF2C/NR4A3/MDK/IGF1/PRKG1/PDGFA/NFE2L2/RPS6KB1/APEX1	15
BP	GO:0050730	regulation of peptidyl-tyrosine phosphorylation	25/448	261/18800	3.98183e-09	1.20806e-07	5.9503e-08	CD24/IL6/ADIPOQ/CAV1/HBEGF/PRKCZ/ACE/GAS6/FGF7/CD36/SYK/IGF1/SOCS3/PRNP/SEMA4D/NEDD9/ITGA5/TP53/PDGFA/TNFRSF1A/RELN/APP/MVP/PTPN1/PPP2R1A	25
BP	GO:0034405	response to fluid shear stress	10/448	34/18800	4.1986e-09	1.26629e-07	6.2371e-08	KLF2/CITED2/KLF4/PTGS2/ACE/MEF2C/NOS3/ABCA1/P2RX7/NFE2L2	10
BP	GO:0071706	tumor necrosis factor superfamily cytokine production	21/448	187/18800	4.26055e-09	1.26994e-07	6.2551e-08	ZFP36/CD14/THBS1/CLU/IL6/LPL/ADIPOQ/TNFAIP3/IL33/GAS6/CD36/NR1H4/CYBA/SYK/IGF1/GSTP1/CD47/CD34/APP/STAT3/HMGB1	21
BP	GO:1903555	regulation of tumor necrosis factor superfamily cytokine production	21/448	187/18800	4.26055e-09	1.26994e-07	6.2551e-08	ZFP36/CD14/THBS1/CLU/IL6/LPL/ADIPOQ/TNFAIP3/IL33/GAS6/CD36/NR1H4/CYBA/SYK/IGF1/GSTP1/CD47/CD34/APP/STAT3/HMGB1	21
BP	GO:0030193	regulation of blood coagulation	13/448	66/18800	4.35836e-09	1.29154e-07	6.3615e-08	SERPINE1/THBS1/CAV1/PLAT/CD36/THBD/NOS3/CEACAM1/PRKG1/FOXA2/CD34/PDGFA/NFE2L2	13
BP	GO:0048145	regulation of fibroblast proliferation	14/448	79/18800	4.71314e-09	1.3886e-07	6.83957e-08	AQP1/CCNB1/ESR1/GAS6/CDKN1A/NGFR/FN1/CCNA2/IGF1/DDR2/GSTP1/TP53/CDC6/PDGFA	14
BP	GO:0045926	negative regulation of growth	24/448	245/18800	5.25357e-09	1.53225e-07	7.54709e-08	IGFBP5/SOX17/INHBA/NPPB/CITED2/RGS4/CDK5/CRYAB/CDKN1A/TGFBR2/GDF15/MEG3/BCL6/NPR1/SEMA4D/TP53/NTN1/ADRB2/TSPYL2/NDUFA13/BMPR2/RTN4/BMP4/PPP2R1A	24
BP	GO:0007162	negative regulation of cell adhesion	27/448	305/18800	5.26081e-09	1.53225e-07	7.54709e-08	SERPINE1/CDH1/DUSP1/APOA1/CYP1B1/IHH/MUC1/THBS1/SPINT2/KLF4/ADIPOQ/VTCN1/MDK/BCL6/FZD4/PRNP/CEACAM1/SEMA4D/PRKG1/CEBPB/MAD1L1/JAG1/ACTN4/NOTCH4/MMP14/HMGB1/BMP4	27
BP	GO:0008406	gonad development	23/448	226/18800	5.29891e-09	1.53458e-07	7.55855e-08	GATA6/PGR/ASPM/CYP1B1/INHBA/CITED2/AKR1C3/ESR1/PTX3/ANG/FOXC1/ACE/INHA/NOS3/FZD4/CYP19A1/CEBPB/NUDT1/PDGFA/MMP14/BRCA2/CSDE1/CASP2	23
BP	GO:0051384	response to glucocorticoid	18/448	139/18800	5.73785e-09	1.65231e-07	8.13843e-08	FOS/ZFP36/CLDN1/CYP1B1/HSD11B2/IL6/TYMS/ADIPOQ/AQP1/PTGS2/ACE/PLAT/MDK/NR3C1/PCNA/SMYD3/RPS6KB1/PIK3CA	18
BP	GO:1904035	regulation of epithelial cell apoptotic process	15/448	94/18800	5.97421e-09	1.71071e-07	8.42608e-08	CCL2/SERPINE1/ZFP36/SCG2/THBS1/IL6/AKR1C3/TNFAIP3/GAS6/MDK/GATA2/CDH5/TEK/ITGA4/NFE2L2	15
BP	GO:1904646	cellular response to amyloid-beta	11/448	45/18800	6.09121e-09	1.72361e-07	8.48965e-08	VCAM1/CDK5/CD36/NGFR/IGF1/PRNP/ITGA4/BACE1/APP/ADRB2/PARP1	11
BP	GO:0060562	epithelial tube morphogenesis	28/448	328/18800	6.09481e-09	1.72361e-07	8.48965e-08	PGR/IHH/SOX17/CITED2/SPINT2/ESR1/CCL11/TIE1/PAX2/MEF2C/MET/MDK/TGFBR2/EDNRA/RYR2/RHOB/FGF2/FGFR2/CTNNBIP1/MAGED1/SMO/NTN1/MTHFR/NOTCH4/TSC2/MMP14/BMP4/PRKACA	28
BP	GO:0009314	response to radiation	33/448	438/18800	6.12074e-09	1.72361e-07	8.48965e-08	FOS/VCAM1/MME/GADD45A/EGR1/AQP1/TIMP1/HMGCR/PBK/CDK5/CCL11/PTGS2/CRYAB/CDKN1A/THBD/RUVBL2/CYBA/RHOB/DNMT3A/TXN/NPY/RAD51/PCNA/BACE1/CDC25A/TP53/SLC1A2/APP/SLC7A11/PARP1/BRCA2/XRCC5/MAPK10	33
BP	GO:1900046	regulation of hemostasis	13/448	68/18800	6.40243e-09	1.79303e-07	8.83158e-08	SERPINE1/THBS1/CAV1/PLAT/CD36/THBD/NOS3/CEACAM1/PRKG1/FOXA2/CD34/PDGFA/NFE2L2	13
BP	GO:0046209	nitric oxide metabolic process	14/448	81/18800	6.6131e-09	1.8319e-07	9.02302e-08	PTGIS/KLF2/CYP1B1/CLU/KLF4/PTX3/CAV1/PTGS2/CD36/NOS3/NPY/CD47/CD34/CYB5R3	14
BP	GO:0048144	fibroblast proliferation	14/448	81/18800	6.6131e-09	1.8319e-07	9.02302e-08	AQP1/CCNB1/ESR1/GAS6/CDKN1A/NGFR/FN1/CCNA2/IGF1/DDR2/GSTP1/TP53/CDC6/PDGFA	14
BP	GO:0045936	negative regulation of phosphate metabolic process	33/448	440/18800	6.84782e-09	1.88667e-07	9.29277e-08	DUSP1/INHBA/PPARG/GADD45A/ADIPOQ/PRKAR2B/HMGCR/PBK/CAV1/TNFAIP3/IRS2/PRKCZ/CDKN1A/INHA/UCHL1/SOCS3/PRNP/CEACAM1/SEMA4D/FOXA2/WWTR1/GSTP1/TP53/PDGFA/SMYD3/PTPRB/STAT3/MVP/TSC2/PARP1/BMP4/PTPN1/PPP2R1A	33
BP	GO:0070661	leukocyte proliferation	28/448	330/18800	6.96668e-09	1.90909e-07	9.40324e-08	CD24/VCAM1/IHH/CLU/IL6/TNFAIP3/IL33/IRS2/ACE/CCL8/SLC7A1/AHR/MEF2C/CDKN1A/VTCN1/TGFBR2/SYK/IGF1/BCL6/PRNP/CEBPB/MAD1L1/GSTP1/TP53/P2RX7/PURA/HMGB1/BMP4	28
BP	GO:0010563	negative regulation of phosphorus metabolic process	33/448	441/18800	7.24112e-09	1.97369e-07	9.72141e-08	DUSP1/INHBA/PPARG/GADD45A/ADIPOQ/PRKAR2B/HMGCR/PBK/CAV1/TNFAIP3/IRS2/PRKCZ/CDKN1A/INHA/UCHL1/SOCS3/PRNP/CEACAM1/SEMA4D/FOXA2/WWTR1/GSTP1/TP53/PDGFA/SMYD3/PTPRB/STAT3/MVP/TSC2/PARP1/BMP4/PTPN1/PPP2R1A	33
BP	GO:2001057	reactive nitrogen species metabolic process	14/448	82/18800	7.80333e-09	2.11311e-07	1.04081e-07	PTGIS/KLF2/CYP1B1/CLU/KLF4/PTX3/CAV1/PTGS2/CD36/NOS3/NPY/CD47/CD34/CYB5R3	14
BP	GO:0001974	blood vessel remodeling	11/448	46/18800	7.83556e-09	2.11311e-07	1.04081e-07	FOXC1/EPAS1/ACE/MEF2C/EDNRA/NOS3/FLNA/CEACAM1/JAG1/CST3/BMPR2	11
BP	GO:0045137	development of primary sexual characteristics	23/448	231/18800	8.0608e-09	2.16242e-07	1.0651e-07	GATA6/PGR/ASPM/CYP1B1/INHBA/CITED2/AKR1C3/ESR1/PTX3/ANG/FOXC1/ACE/INHA/NOS3/FZD4/CYP19A1/CEBPB/NUDT1/PDGFA/MMP14/BRCA2/CSDE1/CASP2	23
BP	GO:0072009	nephron epithelium development	16/448	111/18800	8.49326e-09	2.2665e-07	1.11636e-07	CD24/PROM1/ADIPOQ/FOXC1/PAX2/MEF2C/EDNRA/FGF2/CTNNBIP1/WWTR1/JAG1/MAGED1/CD34/SMO/STAT1/BMP4	16
BP	GO:0031669	cellular response to nutrient levels	22/448	213/18800	8.70695e-09	2.31142e-07	1.13849e-07	PDK4/PMAIP1/LPL/NUAK1/AKR1C3/GAS6/CDKN1A/NR1H4/SLC2A1/XBP1/PIM1/FOXA2/TP53/AIFM1/FAS/PRKAB1/GLUL/NFE2L2/BMPR2/PRKAG1/USF2/SUV39H1	22
BP	GO:0007517	muscle organ development	28/448	334/18800	9.07198e-09	2.39585e-07	1.18007e-07	FOS/DES/TAGLN/TGFBR3/CITED2/EGR1/CAV1/DSP/CDK5/FOXC1/HBEGF/CRYAB/HEY2/ANKRD1/MEF2C/EDNRA/RYR2/LOX/IGF1/XBP1/FGFR2/PHOX2B/MEF2D/SMO/ACTC1/PPP3CA/RPS6KB1/BMP4	28
BP	GO:0071560	cellular response to transforming growth factor beta stimulus	24/448	252/18800	9.15914e-09	2.40082e-07	1.18252e-07	FOS/CLDN1/CLDN5/TGFBR3/THBS1/PPARG/CITED2/CAV1/ZEB2/ID1/ANKRD1/MEF2C/TGFBR2/GDF15/LOX/CDH5/NR3C1/FGFR2/ITGA3/TP53/PDGFA/STAT3/SDCBP/PARP1	24
BP	GO:0014910	regulation of smooth muscle cell migration	14/448	83/18800	9.18502e-09	2.40082e-07	1.18252e-07	SERPINE1/IGFBP5/CYP1B1/ADIPOQ/ACE/MEF2C/NR4A3/MDK/IGF1/PRKG1/PDGFA/NFE2L2/RPS6KB1/APEX1	14
BP	GO:2001237	negative regulation of extrinsic apoptotic signaling pathway	15/448	97/18800	9.31753e-09	2.42303e-07	1.19346e-07	SERPINE1/SCG2/THBS1/TNFAIP3/GCLC/NOS3/IGF1/ITGA6/ITGAV/GSTP1/GCLM/LMNA/UNC5B/RPS6KB1/BMP4	15
BP	GO:0061005	cell differentiation involved in kidney development	12/448	58/18800	9.57099e-09	2.46464e-07	1.21396e-07	CD24/PROM1/ADIPOQ/PAX2/MEF2C/EDNRA/WWTR1/JAG1/CD34/SMO/STAT1/BMP4	12
BP	GO:0071371	cellular response to gonadotropin stimulus	8/448	20/18800	9.57422e-09	2.46464e-07	1.21396e-07	GATA6/CYP1B1/INHBA/PLAT/GCLC/EDNRA/CCNA2/GCLM	8
BP	GO:0030324	lung development	20/448	179/18800	1.09019e-08	2.7923e-07	1.37535e-07	AGR2/GATA6/MME/KLF2/PGR/IGFBP5/EPAS1/ACE/FGF7/TGFBR2/NOS3/LOX/FGF2/FGFR2/ITGA3/PDGFA/SLC7A11/BMPR2/MMP14/BMP4	20
BP	GO:0050818	regulation of coagulation	13/448	71/18800	1.11137e-08	2.81823e-07	1.38812e-07	SERPINE1/THBS1/CAV1/PLAT/CD36/THBD/NOS3/CEACAM1/PRKG1/FOXA2/CD34/PDGFA/NFE2L2	13
BP	GO:0060411	cardiac septum morphogenesis	13/448	71/18800	1.11137e-08	2.81823e-07	1.38812e-07	GATA6/TGFBR3/CITED2/HEY2/TGFBR2/NOS3/FGFR2/NRP2/TP53/JAG1/SMO/BMPR2/BMP4	13
BP	GO:0007159	leukocyte cell-cell adhesion	30/448	381/18800	1.12725e-08	2.84436e-07	1.40099e-07	CD24/CCL2/VCAM1/IHH/SELE/IL6/KLF4/CAV1/PRKCZ/SLC7A1/NR4A3/VTCN1/MDK/TGFBR2/SYK/IGF1/XBP1/BCL6/PRNP/CEACAM1/SEMA4D/CEBPB/ITGA4/SELP/MAD1L1/ITGA5/CD47/HMGB1/PIK3CA/BMP4	30
BP	GO:0001837	epithelial to mesenchymal transition	19/448	162/18800	1.1441e-08	2.87264e-07	1.41492e-07	TGFBR3/IL6/FOXC1/HEY2/MDK/TGFBR2/EDNRA/EZH2/FLNA/SNAI1/FGFR2/FOXA2/WWTR1/JAG1/EPHA3/SDCBP/NOTCH4/RTN4/BMP4	19
BP	GO:0001101	response to acid chemical	17/448	129/18800	1.16593e-08	2.90933e-07	1.43299e-07	KLF2/NTRK2/GCLC/CYBA/XBP1/DNMT3A/CEBPB/PCNA/SLC1A2/GCLM/AIFM1/DNMT1/MTHFR/CPEB1/RPS6KB1/CAPN2/PIK3CA	17
BP	GO:1902893	regulation of miRNA transcription	12/448	59/18800	1.17583e-08	2.90933e-07	1.43299e-07	FOS/GATA6/PPARG/EGR1/KLF4/NGFR/GATA2/NR3C1/FGF2/TP53/STAT3/BMP4	12
BP	GO:2000351	regulation of endothelial cell apoptotic process	12/448	59/18800	1.17583e-08	2.90933e-07	1.43299e-07	CCL2/SERPINE1/SCG2/THBS1/AKR1C3/TNFAIP3/GAS6/GATA2/CDH5/TEK/ITGA4/NFE2L2	12
BP	GO:0042326	negative regulation of phosphorylation	30/448	382/18800	1.19676e-08	2.94682e-07	1.45145e-07	DUSP1/INHBA/PPARG/GADD45A/ADIPOQ/PRKAR2B/HMGCR/PBK/CAV1/TNFAIP3/IRS2/PRKCZ/CDKN1A/INHA/UCHL1/SOCS3/PRNP/CEACAM1/SEMA4D/FOXA2/WWTR1/GSTP1/SMYD3/PTPRB/STAT3/MVP/TSC2/BMP4/PTPN1/PPP2R1A	30
BP	GO:0010810	regulation of cell-substrate adhesion	22/448	217/18800	1.22695e-08	3.00661e-07	1.4809e-07	AGR2/SERPINE1/APOA1/THBS1/S100A10/PRKCZ/CD36/MDK/FN1/FLNA/BCL6/FZD4/NPY/ITGA3/TEK/NEDD9/ITGA5/EMP2/JAG1/EPHA3/ACTN4/MMP14	22
BP	GO:0043200	response to amino acid	16/448	114/18800	1.25775e-08	3.05045e-07	1.5025e-07	NTRK2/GCLC/CYBA/XBP1/DNMT3A/CEBPB/PCNA/SLC1A2/GCLM/AIFM1/DNMT1/MTHFR/CPEB1/RPS6KB1/CAPN2/PIK3CA	16
BP	GO:0106106	cold-induced thermogenesis	18/448	146/18800	1.26279e-08	3.05045e-07	1.5025e-07	DIO2/ADIPOQ/CAV1/EPAS1/ID1/CD36/MAP2K6/SYK/LAMA4/IL18R1/CEBPB/PHOX2B/ADRB3/FH/PRKAB1/ADRB2/ESRRG/TFE3	18
BP	GO:0120161	regulation of cold-induced thermogenesis	18/448	146/18800	1.26279e-08	3.05045e-07	1.5025e-07	DIO2/ADIPOQ/CAV1/EPAS1/ID1/CD36/MAP2K6/SYK/LAMA4/IL18R1/CEBPB/PHOX2B/ADRB3/FH/PRKAB1/ADRB2/ESRRG/TFE3	18
BP	GO:0001819	positive regulation of cytokine production	34/448	475/18800	1.29526e-08	3.11412e-07	1.53386e-07	GATA6/SERPINE1/CYP1B1/CD14/THBS1/EGR1/CLU/IL6/LPL/ADIPOQ/SULF1/IL33/PTGS2/PRKCZ/CD36/NR4A3/NR1H4/VTCN1/MDK/IL1R1/CYBA/ADORA2B/SYK/XBP1/IL18R1/CEBPB/RSAD2/CD34/APP/STAT3/P2RX7/STAT1/HMGB1/AGPAT2	34
BP	GO:0003015	heart process	24/448	257/18800	1.34534e-08	3.21934e-07	1.58569e-07	GATA6/DES/RGS4/CAV1/DSP/EPAS1/HBEGF/ACE/EDN3/HEY2/MAP2K6/EDNRA/TRPC1/RYR2/NOS3/FLNA/CHGA/KCNJ8/KCNH2/WWTR1/SCN5A/ACTC1/PIK3CA/PRKACA	24
BP	GO:0060249	anatomical structure homeostasis	27/448	319/18800	1.37106e-08	3.26556e-07	1.60845e-07	CLDN3/PDK4/PROM1/CLDN1/CLDN5/IHH/IL6/TNFAIP3/CDK5/FOXC1/EPAS1/PTGS2/SLC2A1/GATA2/NOS3/LOX/SYK/CDH5/WWTR1/SLC22A5/CD34/FH/SMO/AKT3/P2RX7/ADRB2/P2RX1	27
BP	GO:0061614	miRNA transcription	12/448	60/18800	1.43844e-08	3.41011e-07	1.67965e-07	FOS/GATA6/PPARG/EGR1/KLF4/NGFR/GATA2/NR3C1/FGF2/TP53/STAT3/BMP4	12
BP	GO:0071559	response to transforming growth factor beta	24/448	258/18800	1.45112e-08	3.42423e-07	1.6866e-07	FOS/CLDN1/CLDN5/TGFBR3/THBS1/PPARG/CITED2/CAV1/ZEB2/ID1/ANKRD1/MEF2C/TGFBR2/GDF15/LOX/CDH5/NR3C1/FGFR2/ITGA3/TP53/PDGFA/STAT3/SDCBP/PARP1	24
BP	GO:0032868	response to insulin	24/448	259/18800	1.56459e-08	3.67498e-07	1.81011e-07	PDK4/HSD11B2/PPARG/EGR1/LPL/ADIPOQ/IRS2/PRKCZ/NR1H4/GCLC/SLC2A1/XBP1/SOCS3/CEACAM1/INSIG2/GAB1/CPEB1/EIF6/RPS6KB1/TSC2/PARP1/STAT1/PIK3CA/PTPN1	24
BP	GO:0030323	respiratory tube development	20/448	183/18800	1.59317e-08	3.72495e-07	1.83472e-07	AGR2/GATA6/MME/KLF2/PGR/IGFBP5/EPAS1/ACE/FGF7/TGFBR2/NOS3/LOX/FGF2/FGFR2/ITGA3/PDGFA/SLC7A11/BMPR2/MMP14/BMP4	20
BP	GO:0010565	regulation of cellular ketone metabolic process	17/448	132/18800	1.65701e-08	3.85653e-07	1.89953e-07	PDK4/APOA1/PPARG/EGR1/ADIPOQ/AKR1C3/CAV1/PTGS2/IRS2/NR4A3/NR1H4/ACACB/CEACAM1/FABP3/INSIG2/SLC7A11/EIF6	17
BP	GO:1903037	regulation of leukocyte cell-cell adhesion	28/448	344/18800	1.72261e-08	3.99097e-07	1.96575e-07	CD24/CCL2/VCAM1/IHH/SELE/IL6/KLF4/CAV1/PRKCZ/SLC7A1/NR4A3/VTCN1/MDK/TGFBR2/SYK/IGF1/XBP1/BCL6/PRNP/CEACAM1/CEBPB/ITGA4/SELP/MAD1L1/CD47/HMGB1/PIK3CA/BMP4	28
BP	GO:0051402	neuron apoptotic process	23/448	241/18800	1.80082e-08	4.15329e-07	2.0457e-07	CCL2/NGF/CDK5/PTPRZ1/NTRK2/MEF2C/GCLC/NGFR/MDK/MYBL2/PRNP/CEBPB/BACE1/TP53/GCLM/AIFM1/SCN2A/FAS/APP/UNC5B/PARP1/PIK3CA/CASP2	23
BP	GO:0060541	respiratory system development	21/448	203/18800	1.85017e-08	4.24788e-07	2.09229e-07	AGR2/GATA6/MME/KLF2/PGR/IGFBP5/EPAS1/ACE/FGF7/TGFBR2/NOS3/LOX/FGF2/FGFR2/ITGA3/PHOX2B/PDGFA/SLC7A11/BMPR2/MMP14/BMP4	21
BP	GO:0030099	myeloid cell differentiation	30/448	391/18800	2.0305e-08	4.64101e-07	2.28593e-07	FOS/KLF2/ZFP36/INHBA/TGFBR3/PPARG/CITED2/ADIPOQ/EPAS1/MEF2C/INHA/TGFBR2/GATA2/LOX/BCL6/HMGB3/CEACAM1/CEBPB/CTNNBIP1/MITF/JAG1/APP/STAT3/EIF6/PARP1/STAT1/BMP4/TFE3/PIAS3/PRMT1	30
BP	GO:0043500	muscle adaptation	16/448	118/18800	2.08156e-08	4.73647e-07	2.33295e-07	GATA6/IGFBP5/PPARG/RGS4/HEY2/NR4A3/EZH2/CYBA/NOS3/IGF1/SCN5A/TNFRSF1A/LMNA/PPP3CA/RPS6KB1/PARP1	16
BP	GO:0006809	nitric oxide biosynthetic process	13/448	75/18800	2.2207e-08	5.03062e-07	2.47783e-07	PTGIS/KLF2/CYP1B1/CLU/KLF4/PTX3/CAV1/PTGS2/CD36/NOS3/CD47/CD34/CYB5R3	13
BP	GO:0042593	glucose homeostasis	23/448	244/18800	2.27211e-08	5.11812e-07	2.52093e-07	PDK4/IGFBP5/ENDOG/PPARG/IL6/ADIPOQ/IRS2/ACE/GAS6/PAX2/NR1H4/GCLC/NGFR/CYBA/XBP1/FOXA2/GCLM/SMARCB1/STAT3/PPP3CA/PIK3CA/PRKACA/ERN1	23
BP	GO:0019221	cytokine-mediated signaling pathway	34/448	486/18800	2.2794e-08	5.11812e-07	2.52093e-07	CD24/CCL2/CXCL2/APOA1/PPARG/EGR1/IL6/ADIPOQ/CAV1/TNFAIP3/CCL11/FOXC1/IL33/CCL8/GAS6/NR1H4/IL1R1/SYK/FZD4/IL18R1/CEACAM1/GSTP1/TP53/FAS/TNFRSF1A/STAT3/ACTN4/TRAF5/STAT1/PTPN1/PRKACA/EPOR/PIAS3/AGPAT2	34
BP	GO:0048639	positive regulation of developmental growth	19/448	169/18800	2.29884e-08	5.13911e-07	2.53127e-07	AGR2/GATA6/TGFBR3/NGF/HEY2/MEF2C/FN1/TGFBR2/IGF1/ACACB/PIM1/SEMA4D/FGF2/FGFR2/PPIB/SMO/NTN1/RPS6KB1/BMPR2	19
BP	GO:0051591	response to cAMP	14/448	89/18800	2.32704e-08	5.17944e-07	2.55113e-07	FOS/GATA6/IGFBP5/CYP1B1/ADIPOQ/AQP1/PLAT/AHR/THBD/APP/RAP1A/STAT1/BSG/APEX1	14
BP	GO:0006936	muscle contraction	28/448	349/18800	2.35071e-08	5.20904e-07	2.56571e-07	DES/KCNMA1/SULF1/CAV1/TPM2/DSP/PTGS2/EDN3/CRYAB/MAP2K6/EDNRA/RYR2/ADORA2B/FLNA/CHGA/PRKG1/KCNJ8/TACR2/SCNN1B/KCNH2/ANXA6/SCN5A/ADRB2/RPS6KB1/P2RX1/PIK3CA/PRKACA/ASPH	28
BP	GO:0050890	cognition	26/448	306/18800	2.36078e-08	5.20904e-07	2.56571e-07	FOS/MME/CLDN5/NGF/PRKAR2B/HMGCR/CDK5/PTPRZ1/CCL11/NTRK2/PTGS2/PRKCZ/MEF2C/MDK/S100B/PRNP/CEBPB/ITGA3/TACR2/VIP/ITGA5/SCN2A/RELN/APP/SLC7A11/RPS6KB1	26
BP	GO:0060348	bone development	22/448	225/18800	2.37738e-08	5.22305e-07	2.57261e-07	IHH/CITED2/SULF1/FOXC1/MEF2C/TGFBR2/MAP2K6/LOX/IGF1/PLS3/SEMA4D/FGFR2/DDR2/NPR2/ANXA6/TP53/PPIB/MEF2D/INSIG2/BMPR2/MMP14/BMP4	22
BP	GO:0090066	regulation of anatomical structure size	34/448	487/18800	2.39733e-08	5.24428e-07	2.58307e-07	KLF2/NPPB/NGF/KCNMA1/KCNMB1/AQP1/CAV1/CDK5/CCL11/FOXC1/PTGS2/ACE/EDN3/PAX2/GCLC/FN1/EDNRA/NOS3/ADORA2B/NPR1/SEMA4D/PRKG1/FAAH/SCNN1B/GCLM/ADRB3/AKT3/NTN1/P2RX7/ADRB2/BMPR2/P2RX1/PIK3CA/RTN4	34
BP	GO:0033500	carbohydrate homeostasis	23/448	245/18800	2.45308e-08	5.34331e-07	2.63185e-07	PDK4/IGFBP5/ENDOG/PPARG/IL6/ADIPOQ/IRS2/ACE/GAS6/PAX2/NR1H4/GCLC/NGFR/CYBA/XBP1/FOXA2/GCLM/SMARCB1/STAT3/PPP3CA/PIK3CA/PRKACA/ERN1	23
BP	GO:0060688	regulation of morphogenesis of a branching structure	11/448	51/18800	2.51265e-08	5.44978e-07	2.68429e-07	SULF1/ESR1/FGF7/PAX2/MDK/FGFR2/MAGED1/SMO/PDGFA/RTN4/BMP4	11
BP	GO:0070542	response to fatty acid	12/448	63/18800	2.57118e-08	5.55309e-07	2.73517e-07	PDK4/CLDN1/LPL/ADIPOQ/AKR1C3/PTGS2/PLAT/CD36/NR1H4/INSIG2/XRCC5/PIK3CA	12
BP	GO:0045667	regulation of osteoblast differentiation	17/448	136/18800	2.60705e-08	5.6068e-07	2.76163e-07	IGFBP5/PPARG/IL6/MEF2C/IGF1/SEMA4D/FGF2/FGFR2/CEBPB/DDR2/CTNNBIP1/WWTR1/JAG1/VEGFC/BMPR2/BMP4/PRKACA	17
BP	GO:0045165	cell fate commitment	24/448	266/18800	2.62173e-08	5.61468e-07	2.76551e-07	GATA6/IHH/SOX17/PPARG/IL6/KLF4/EPAS1/HEY2/PAX2/MEF2C/EDNRA/GATA2/NANOG/FGF2/FGFR2/NOTCH3/FOXA2/MITF/TP53/JAG1/SMO/STAT3/NOTCH4/BMP4	24
BP	GO:0048754	branching morphogenesis of an epithelial tube	18/448	153/18800	2.65189e-08	5.64176e-07	2.77885e-07	PGR/IHH/ESR1/CCL11/TIE1/PAX2/MET/MDK/TGFBR2/EDNRA/FGF2/FGFR2/CTNNBIP1/MAGED1/SMO/NOTCH4/MMP14/BMP4	18
BP	GO:0090100	positive regulation of transmembrane receptor protein serine/threonine kinase signaling pathway	16/448	120/18800	2.65651e-08	5.64176e-07	2.77885e-07	GATA6/INHBA/TGFBR3/THBS1/PPARG/CITED2/SULF1/ZEB2/INHA/TGFBR2/GDF15/CDH5/SDCBP/BMPR2/PARP1/BMP4	16
BP	GO:0060047	heart contraction	23/448	247/18800	2.85581e-08	6.03986e-07	2.97493e-07	GATA6/DES/RGS4/CAV1/DSP/EPAS1/HBEGF/ACE/EDN3/HEY2/MAP2K6/EDNRA/TRPC1/RYR2/NOS3/FLNA/CHGA/KCNJ8/KCNH2/SCN5A/ACTC1/PIK3CA/PRKACA	23
BP	GO:0032635	interleukin-6 production	19/448	172/18800	3.06515e-08	6.42924e-07	3.16672e-07	KLF2/IL6/LPL/TNFAIP3/IL33/GAS6/CD36/NR1H4/CYBA/ADORA2B/SYK/XBP1/CEBPB/CD47/APP/STAT3/P2RX7/CAPN2/HMGB1	19
BP	GO:0032675	regulation of interleukin-6 production	19/448	172/18800	3.06515e-08	6.42924e-07	3.16672e-07	KLF2/IL6/LPL/TNFAIP3/IL33/GAS6/CD36/NR1H4/CYBA/ADORA2B/SYK/XBP1/CEBPB/CD47/APP/STAT3/P2RX7/CAPN2/HMGB1	19
BP	GO:0014706	striated muscle tissue development	23/448	248/18800	3.07942e-08	6.43183e-07	3.168e-07	GATA6/NPPB/TGFBR3/CITED2/RGS4/DSP/FOXC1/HEY2/ANKRD1/MEF2C/TGFBR2/EDNRA/RYR2/LOX/IGF1/PIM1/FGF2/FGFR2/SCN5A/ACTC1/LMNA/BMP4/PRMT1	23
BP	GO:0071548	response to dexamethasone	10/448	41/18800	3.09162e-08	6.43183e-07	3.168e-07	CLDN1/CYP1B1/AQP1/ACE/PLAT/NR3C1/PCNA/SMYD3/RPS6KB1/PIK3CA	10
BP	GO:0097529	myeloid leukocyte migration	22/448	229/18800	3.27096e-08	6.77413e-07	3.3366e-07	CCL2/SERPINE1/CXCL2/DUSP1/SCG2/THBS1/IL6/CCL11/EDN3/CCL8/MDK/IL1R1/SYK/CHGA/CYP19A1/PPIB/CD47/VEGFC/MMP14/FLT1/BSG/HMGB1	22
BP	GO:0070372	regulation of ERK1 and ERK2 cascade	26/448	311/18800	3.28274e-08	6.77413e-07	3.3366e-07	PLA2G2A/CCL2/ADIPOQ/TIMP3/CCL11/PRKCZ/CCL8/GAS6/CD36/FN1/SYK/IGF1/CEACAM1/NDRG2/NPY/FGF2/FGFR2/TEK/GSTP1/PDGFA/APP/PRMT5/RAP1A/HMGB1/BMP4/PTPN1	26
BP	GO:0010594	regulation of endothelial cell migration	22/448	230/18800	3.53845e-08	7.27237e-07	3.58201e-07	THBS1/PPARG/GADD45A/KLF4/PTGS2/MEF2C/MET/GATA2/NOS3/RHOB/CEACAM1/FGF2/TEK/NRP2/EMP2/AKT3/VEGFC/GLUL/NFE2L2/BMPR2/HMGB1/BMP4	22
BP	GO:0051223	regulation of protein transport	34/448	495/18800	3.56932e-08	7.30635e-07	3.59874e-07	CDH1/PPARG/IL6/ADIPOQ/HMGCR/CDK5/ANG/PTGS2/IRS2/PRKCZ/GAS6/ANKRD1/CD36/NR1H4/IGF1/FLNA/CHGA/PRNP/STOM/TXN/RSAD2/FOXA2/SMO/CSNK2A2/VEGFC/GLUL/P2RX7/PFKL/SLC7A11/PPP3CA/GLUD1/BMP4/PTPN1/PRKACA	34
BP	GO:0032355	response to estradiol	16/448	123/18800	3.79389e-08	7.73498e-07	3.80986e-07	ENO2/CYP1B1/IHH/ENDOG/ESR1/PTGS2/CRYAB/CCNA2/EZH2/RUVBL2/DNMT3A/CYP19A1/PCNA/AIFM1/PDGFA/STAT3	16
BP	GO:0070371	ERK1 and ERK2 cascade	27/448	335/18800	3.82351e-08	7.73868e-07	3.81168e-07	PLA2G2A/CCL2/ADIPOQ/TIMP3/CCL11/PRKCZ/CCL8/GAS6/CD36/FN1/SYK/IGF1/CEACAM1/NDRG2/NPY/FGF2/FGFR2/TEK/ITGAV/GSTP1/PDGFA/APP/PRMT5/RAP1A/HMGB1/BMP4/PTPN1	27
BP	GO:0072593	reactive oxygen species metabolic process	22/448	231/18800	3.82607e-08	7.73868e-07	3.81168e-07	PDK4/CYP1B1/PMAIP1/THBS1/GADD45A/AKR1C3/CRYAB/CD36/PAX2/CDKN1A/TGFBR2/CYBA/FOXM1/NOS3/SYK/GSTP1/TP53/P2RX7/NFE2L2/EIF6/NDUFA13/HDAC6	22
BP	GO:0001894	tissue homeostasis	24/448	272/18800	4.02199e-08	8.09493e-07	3.98716e-07	CLDN3/PDK4/PROM1/CLDN1/CLDN5/IHH/IL6/TNFAIP3/FOXC1/EPAS1/PTGS2/SLC2A1/GATA2/NOS3/SYK/CDH5/WWTR1/SLC22A5/CD34/FH/SMO/AKT3/P2RX7/ADRB2	24
BP	GO:0072073	kidney epithelium development	17/448	140/18800	4.03397e-08	8.09493e-07	3.98716e-07	CD24/PROM1/ADIPOQ/FOXC1/PAX2/MEF2C/EDNRA/FGF2/FGFR2/CTNNBIP1/WWTR1/JAG1/MAGED1/CD34/SMO/STAT1/BMP4	17
BP	GO:0035265	organ growth	19/448	175/18800	4.06062e-08	8.11646e-07	3.99776e-07	GATA6/TGFBR3/CITED2/ESR1/RGS4/FOXC1/FGF7/HEY2/MEF2C/TGFBR2/IGF1/ACACB/CYP19A1/PIM1/FGF2/FGFR2/DDR2/ANXA6/SMO	19
BP	GO:0060326	cell chemotaxis	26/448	315/18800	4.25098e-08	8.46378e-07	4.16883e-07	CCL2/VCAM1/SERPINE1/CXCL2/DUSP1/SCG2/THBS1/IL6/CCL11/HBEGF/EDN3/CCL8/GAS6/MET/MDK/LOX/SYK/CHGA/CYP19A1/FGF2/PPIB/GAB1/VEGFC/FLT1/BSG/HMGB1	26
BP	GO:0034764	positive regulation of transmembrane transport	21/448	213/18800	4.2968e-08	8.5217e-07	4.19736e-07	CCL2/ADIPOQ/KCNMB1/CDK5/IRS2/EDN3/NR4A3/EDNRA/TRPC1/RYR2/IGF1/FLNA/KCNH2/SLC1A2/RELN/ACTN4/P2RX7/ADRB2/NFE2L2/P2RX1/STIM1	21
BP	GO:0097193	intrinsic apoptotic signaling pathway	25/448	295/18800	4.64063e-08	9.16795e-07	4.51567e-07	CD24/ITPR1/CYP1B1/MUC1/PMAIP1/CLU/CAV1/PTGS2/CDKN1A/XBP1/SNAI1/CEBPB/CREB3L1/TP53/AIFM1/SCN2A/TNFRSF1A/NFE2L2/NDUFA13/PARP1/BRCA2/HDAC1/PTPN1/ERN1/CASP2	25
BP	GO:0070663	regulation of leukocyte proliferation	23/448	254/18800	4.79966e-08	9.41961e-07	4.63963e-07	CD24/VCAM1/IHH/IL6/TNFAIP3/IL33/IRS2/CCL8/SLC7A1/AHR/MEF2C/CDKN1A/VTCN1/TGFBR2/SYK/IGF1/BCL6/PRNP/CEBPB/MAD1L1/GSTP1/HMGB1/BMP4	23
BP	GO:0048738	cardiac muscle tissue development	22/448	234/18800	4.82389e-08	9.41961e-07	4.63963e-07	GATA6/NPPB/TGFBR3/CITED2/RGS4/DSP/FOXC1/HEY2/ANKRD1/MEF2C/TGFBR2/EDNRA/RYR2/IGF1/PIM1/FGF2/FGFR2/SCN5A/ACTC1/LMNA/BMP4/PRMT1	22
BP	GO:0050767	regulation of neurogenesis	28/448	361/18800	4.83433e-08	9.41961e-07	4.63963e-07	MME/ASPM/NGF/IL6/CDK5/PTPRZ1/CCL11/NTRK2/ID1/ACE/HEY2/MDK/FN1/EZH2/SEMA4D/TP53/SMO/RELN/NTN1/VEGFC/PRMT5/DYNLT1/PPP3CA/PRPF19/BMPR2/XRCC5/HDAC1/RTN4	28
BP	GO:1990845	adaptive thermogenesis	18/448	159/18800	4.84194e-08	9.41961e-07	4.63963e-07	DIO2/ADIPOQ/CAV1/EPAS1/ID1/CD36/MAP2K6/SYK/LAMA4/IL18R1/CEBPB/PHOX2B/ADRB3/FH/PRKAB1/ADRB2/ESRRG/TFE3	18
BP	GO:0045927	positive regulation of growth	23/448	256/18800	5.54737e-08	1.07509e-06	5.29536e-07	AGR2/GATA6/TGFBR3/NGF/HBEGF/HEY2/MEF2C/FN1/TGFBR2/CYBA/IGF1/ACACB/PIM1/SEMA4D/FGF2/FGFR2/PPIB/SMO/NTN1/SDCBP/RPS6KB1/BMPR2/MMP14	23
BP	GO:1904645	response to amyloid-beta	11/448	55/18800	5.79368e-08	1.11857e-06	5.50954e-07	VCAM1/CDK5/CD36/NGFR/IGF1/PRNP/ITGA4/BACE1/APP/ADRB2/PARP1	11
BP	GO:0007178	transmembrane receptor protein serine/threonine kinase signaling pathway	28/448	368/18800	7.24804e-08	1.39409e-06	6.86656e-07	FOS/GATA6/CLDN5/CHRDL1/INHBA/TGFBR3/THBS1/PPARG/CITED2/EGR1/SULF1/CAV1/ZEB2/ID1/INHA/TGFBR2/GDF15/LOX/CDH5/ITGA3/WWTR1/TP53/STAT3/SDCBP/BMPR2/PARP1/UBE2D1/BMP4	28
BP	GO:0051146	striated muscle cell differentiation	24/448	281/18800	7.46295e-08	1.43002e-06	7.04358e-07	GATA6/IGFBP5/KRT19/RGS4/FLNC/HEY2/ANKRD1/MEF2C/ADAM12/GDF15/CSRP2/EZH2/IGF1/XBP1/EHD2/SMO/SMYD3/ACTC1/LMNA/PPP3CA/MMP14/CAPN2/RBM38/BMP4	24
BP	GO:0050728	negative regulation of inflammatory response	19/448	182/18800	7.64266e-08	1.45898e-06	7.18618e-07	PTGIS/APOA1/ZFP36/PPARG/KLF4/ADIPOQ/PBK/TNFAIP3/NR1H4/MDK/SYK/IGF1/SOCS3/CDH5/CYP19A1/NPY/TEK/GSTP1/TNFRSF1A	19
BP	GO:1902895	positive regulation of miRNA transcription	10/448	45/18800	8.07835e-08	1.53639e-06	7.5675e-07	FOS/PPARG/EGR1/KLF4/NGFR/GATA2/NR3C1/FGF2/TP53/STAT3	10
BP	GO:0001890	placenta development	17/448	147/18800	8.34392e-08	1.56933e-06	7.72976e-07	MME/KRT19/PPARG/CITED2/SPINT2/ANG/EPAS1/PTGS2/HEY2/GATA2/SOCS3/SNAI1/FGFR2/CEBPB/BMPR2/BSG/EPOR	17
BP	GO:0071322	cellular response to carbohydrate stimulus	17/448	147/18800	8.34392e-08	1.56933e-06	7.72976e-07	ENDOG/IRS2/ACE/GAS6/PAX2/NR1H4/GCLC/MAP2K6/CYBA/XBP1/FOXA2/GCLM/SMARCB1/PPP3CA/PIK3CA/PRKACA/ERN1	17
BP	GO:2000377	regulation of reactive oxygen species metabolic process	17/448	147/18800	8.34392e-08	1.56933e-06	7.72976e-07	CYP1B1/THBS1/GADD45A/AKR1C3/CRYAB/CD36/PAX2/CDKN1A/TGFBR2/CYBA/FOXM1/SYK/GSTP1/TP53/NFE2L2/EIF6/HDAC6	17
BP	GO:0042698	ovulation cycle	12/448	70/18800	8.81604e-08	1.65204e-06	8.1371e-07	PGR/CYP1B1/INHBA/EGR1/ESR1/PTX3/MDK/MAP2K6/NOS3/FZD4/PCNA/CASP2	12
BP	GO:0045861	negative regulation of proteolysis	27/448	350/18800	9.41012e-08	1.7569e-06	8.6536e-07	SERPINE1/SLPI/SERPINA1/NGF/THBS1/SPINT2/KLF4/AQP1/TIMP1/PBK/TIMP3/CDK5/PTGS2/GAS6/PLAT/CRYAB/PAX2/PTPN3/PRNP/BIRC5/TP53/RECK/CST3/CSNK2A2/APP/SDCBP/HDAC6	27
BP	GO:0016525	negative regulation of angiogenesis	17/448	149/18800	1.01863e-07	1.89488e-06	9.33323e-07	SERPINE1/KLF2/CLDN5/NPPB/THBS1/PPARG/GADD45A/KLF4/SULF1/FOXC1/TIE1/AMOT/NPR1/TEK/CREB3L1/HSPG2/STAT1	17
BP	GO:0071333	cellular response to glucose stimulus	16/448	132/18800	1.03774e-07	1.91749e-06	9.44458e-07	ENDOG/IRS2/ACE/GAS6/PAX2/NR1H4/GCLC/CYBA/XBP1/FOXA2/GCLM/SMARCB1/PPP3CA/PIK3CA/PRKACA/ERN1	16
BP	GO:2000379	positive regulation of reactive oxygen species metabolic process	12/448	71/18800	1.03831e-07	1.91749e-06	9.44458e-07	CYP1B1/THBS1/GADD45A/AKR1C3/CD36/CDKN1A/TGFBR2/CYBA/SYK/GSTP1/TP53/NFE2L2	12
BP	GO:0072010	glomerular epithelium development	8/448	26/18800	1.04705e-07	1.92665e-06	9.48973e-07	CD24/PROM1/ADIPOQ/FOXC1/EDNRA/JAG1/CD34/BMP4	8
BP	GO:0032354	response to follicle-stimulating hormone	7/448	18/18800	1.05598e-07	1.9361e-06	9.53625e-07	CYP1B1/INHBA/TGFBR3/PLAT/GCLC/EDNRA/GCLM	7
BP	GO:0032869	cellular response to insulin stimulus	20/448	205/18800	1.07383e-07	1.96176e-06	9.66267e-07	PDK4/PPARG/LPL/ADIPOQ/IRS2/PRKCZ/NR1H4/GCLC/XBP1/SOCS3/CEACAM1/INSIG2/GAB1/CPEB1/RPS6KB1/TSC2/PARP1/STAT1/PIK3CA/PTPN1	20
BP	GO:1903039	positive regulation of leukocyte cell-cell adhesion	22/448	245/18800	1.09147e-07	1.98687e-06	9.78634e-07	CD24/CCL2/VCAM1/IHH/SELE/IL6/CAV1/PRKCZ/SLC7A1/NR4A3/VTCN1/MDK/TGFBR2/SYK/IGF1/XBP1/BCL6/ITGA4/SELP/CD47/HMGB1/PIK3CA	22
BP	GO:0071478	cellular response to radiation	19/448	187/18800	1.17779e-07	2.13637e-06	1.05227e-06	MME/GADD45A/EGR1/AQP1/TIMP1/PBK/PTGS2/CRYAB/CDKN1A/RUVBL2/CYBA/RHOB/RAD51/PCNA/CDC25A/TP53/PARP1/BRCA2/XRCC5	19
BP	GO:0014896	muscle hypertrophy	14/448	101/18800	1.20553e-07	2.17123e-06	1.06944e-06	GATA6/IGFBP5/PPARG/RGS4/HEY2/NR4A3/RYR2/EZH2/CYBA/IGF1/TNFRSF1A/LMNA/PPP3CA/PARP1	14
BP	GO:0046620	regulation of organ growth	14/448	101/18800	1.20553e-07	2.17123e-06	1.06944e-06	GATA6/TGFBR3/CITED2/RGS4/FOXC1/HEY2/MEF2C/TGFBR2/IGF1/ACACB/PIM1/FGF2/FGFR2/SMO	14
BP	GO:2000181	negative regulation of blood vessel morphogenesis	17/448	151/18800	1.2393e-07	2.22419e-06	1.09552e-06	SERPINE1/KLF2/CLDN5/NPPB/THBS1/PPARG/GADD45A/KLF4/SULF1/FOXC1/TIE1/AMOT/NPR1/TEK/CREB3L1/HSPG2/STAT1	17
BP	GO:0043618	regulation of transcription from RNA polymerase II promoter in response to stress	10/448	47/18800	1.25651e-07	2.2315e-06	1.09913e-06	KLF2/MUC1/CITED2/EGR1/EPAS1/CEBPB/VHL/CREB3L1/TP53/NFE2L2	10
BP	GO:0101023	vascular endothelial cell proliferation	10/448	47/18800	1.25651e-07	2.2315e-06	1.09913e-06	CCL2/PPARG/MEF2C/MDK/FGF2/ITGA4/AKT3/STAT3/FLT1/HMGB1	10
BP	GO:1905562	regulation of vascular endothelial cell proliferation	10/448	47/18800	1.25651e-07	2.2315e-06	1.09913e-06	CCL2/PPARG/MEF2C/MDK/FGF2/ITGA4/AKT3/STAT3/FLT1/HMGB1	10
BP	GO:0071331	cellular response to hexose stimulus	16/448	134/18800	1.28249e-07	2.26975e-06	1.11796e-06	ENDOG/IRS2/ACE/GAS6/PAX2/NR1H4/GCLC/CYBA/XBP1/FOXA2/GCLM/SMARCB1/PPP3CA/PIK3CA/PRKACA/ERN1	16
BP	GO:0002683	negative regulation of immune system process	30/448	425/18800	1.28935e-07	2.27398e-06	1.12005e-06	CCL2/DUSP1/APOA1/IHH/INHBA/THBS1/PPARG/ADIPOQ/TNFAIP3/AHR/VTCN1/MDK/INHA/GATA2/SYK/BCL6/HMGB3/TSC22D3/PRNP/CEACAM1/CYP19A1/NPY/CEBPB/MAD1L1/CD59/CD47/MICA/HMGB1/BMP4/PIAS3	30
BP	GO:0045637	regulation of myeloid cell differentiation	20/448	208/18800	1.36393e-07	2.39128e-06	1.17783e-06	FOS/ZFP36/INHBA/ADIPOQ/MEF2C/INHA/GATA2/LOX/HMGB3/CEACAM1/CEBPB/CTNNBIP1/MITF/JAG1/STAT3/EIF6/STAT1/TFE3/PIAS3/PRMT1	20
BP	GO:1901343	negative regulation of vasculature development	17/448	152/18800	1.36524e-07	2.39128e-06	1.17783e-06	SERPINE1/KLF2/CLDN5/NPPB/THBS1/PPARG/GADD45A/KLF4/SULF1/FOXC1/TIE1/AMOT/NPR1/TEK/CREB3L1/HSPG2/STAT1	17
BP	GO:0022409	positive regulation of cell-cell adhesion	24/448	291/18800	1.43741e-07	2.50907e-06	1.23584e-06	CD24/CCL2/VCAM1/IHH/SELE/CITED2/IL6/CAV1/PRKCZ/SLC7A1/NR4A3/VTCN1/MDK/TGFBR2/SYK/IGF1/XBP1/BCL6/FOXA2/ITGA4/SELP/CD47/HMGB1/PIK3CA	24
BP	GO:0097205	renal filtration	8/448	27/18800	1.45708e-07	2.53472e-06	1.24847e-06	SULF1/GAS6/EDNRA/MCAM/CYBA/ITGA3/EMP2/CD34	8
BP	GO:0051348	negative regulation of transferase activity	23/448	270/18800	1.46602e-07	2.5416e-06	1.25186e-06	DUSP1/ZFP36/PPARG/GADD45A/ADIPOQ/PRKAR2B/HMGCR/CAV1/TNFAIP3/IRS2/CDKN1A/UCHL1/CEACAM1/FOXA2/WWTR1/GSTP1/TP53/SMYD3/PTPRB/MVP/TSC2/BMP4/PTPN1	23
BP	GO:0051099	positive regulation of binding	18/448	171/18800	1.48419e-07	2.56437e-06	1.26308e-06	CLDN5/NGF/PPARG/KLF4/CAV1/CDK5/FOXC1/S100A10/ACE/MET/IGF1/NME1/TXN/STMN1/APP/PARP1/HMGB1/BMP4	18
BP	GO:0071326	cellular response to monosaccharide stimulus	16/448	136/18800	1.57863e-07	2.71834e-06	1.33892e-06	ENDOG/IRS2/ACE/GAS6/PAX2/NR1H4/GCLC/CYBA/XBP1/FOXA2/GCLM/SMARCB1/PPP3CA/PIK3CA/PRKACA/ERN1	16
BP	GO:0014031	mesenchymal cell development	13/448	88/18800	1.58994e-07	2.71944e-06	1.33946e-06	CITED2/FOXC1/EDN3/HEY2/FN1/EDNRA/SEMA4D/PHOX2B/ANXA6/NRP2/JAG1/SMO/BMP4	13
BP	GO:0048864	stem cell development	13/448	88/18800	1.58994e-07	2.71944e-06	1.33946e-06	CITED2/FOXC1/EDN3/FN1/EDNRA/SEMA4D/FGF2/PHOX2B/ANXA6/NRP2/JAG1/SMO/BMP4	13
BP	GO:0001678	cellular glucose homeostasis	17/448	154/18800	1.65276e-07	2.81743e-06	1.38773e-06	ENDOG/IRS2/ACE/GAS6/PAX2/NR1H4/GCLC/NGFR/CYBA/XBP1/FOXA2/GCLM/SMARCB1/PPP3CA/PIK3CA/PRKACA/ERN1	17
BP	GO:0060420	regulation of heart growth	12/448	74/18800	1.66835e-07	2.83453e-06	1.39615e-06	GATA6/TGFBR3/CITED2/RGS4/HEY2/MEF2C/TGFBR2/IGF1/ACACB/PIM1/FGF2/FGFR2	12
BP	GO:0042180	cellular ketone metabolic process	20/448	211/18800	1.7245e-07	2.92019e-06	1.43834e-06	PDK4/APOA1/HSD11B2/PPARG/EGR1/ADIPOQ/AKR1C3/CAV1/PTGS2/IRS2/NR4A3/NR1H4/ACACB/CEACAM1/CYP19A1/SCNN1B/FABP3/INSIG2/SLC7A11/EIF6	20
BP	GO:0046394	carboxylic acid biosynthetic process	25/448	316/18800	1.75384e-07	2.96003e-06	1.45796e-06	PTGIS/PDK4/APOA1/LPL/AKR1C3/PLOD2/PTGS2/NR1H4/SYK/XBP1/PLA2G4A/ACACB/CEACAM1/GLS/GSTP1/PRKAB1/CBS/INSIG2/MTHFR/GLUL/UGDH/EIF6/PRKAG1/GLUD1/SHMT2	25
BP	GO:1905952	regulation of lipid localization	17/448	155/18800	1.8163e-07	3.05534e-06	1.50491e-06	APOA1/THBS1/PPARG/IL6/LPL/ADIPOQ/IRS2/CD36/MAP2K6/SYK/PLA2G4A/ABCA1/ACACB/CYP19A1/ITGAV/FABP3/P2RX7	17
BP	GO:1903532	positive regulation of secretion by cell	23/448	274/18800	1.91079e-07	3.20372e-06	1.57799e-06	INHBA/PPARG/CDK5/ANG/IRS2/EDN3/ANKRD1/NR1H4/INHA/MAP2K6/GATA2/ADORA2B/SYK/IGF1/PLA2G4A/CYP19A1/TACR2/VIP/VEGFC/GLUL/P2RX7/SDCBP/GLUD1	23
BP	GO:0008585	female gonad development	14/448	105/18800	1.97707e-07	3.29419e-06	1.62255e-06	PGR/INHBA/ESR1/PTX3/ANG/FOXC1/INHA/NOS3/FZD4/CYP19A1/CEBPB/MMP14/BRCA2/CASP2	14
BP	GO:0016053	organic acid biosynthetic process	25/448	318/18800	1.97768e-07	3.29419e-06	1.62255e-06	PTGIS/PDK4/APOA1/LPL/AKR1C3/PLOD2/PTGS2/NR1H4/SYK/XBP1/PLA2G4A/ACACB/CEACAM1/GLS/GSTP1/PRKAB1/CBS/INSIG2/MTHFR/GLUL/UGDH/EIF6/PRKAG1/GLUD1/SHMT2	25
BP	GO:0043534	blood vessel endothelial cell migration	18/448	175/18800	2.10775e-07	3.49941e-06	1.72363e-06	APOA1/THBS1/PPARG/GADD45A/KLF4/PTGS2/ID1/MEF2C/GATA2/AMOT/NOS3/CDH5/FGF2/EMP2/AKT3/VEGFC/NFE2L2/HMGB1	18
BP	GO:0050867	positive regulation of cell activation	30/448	436/18800	2.23941e-07	3.70593e-06	1.82536e-06	CD24/CCL2/VCAM1/IHH/THBS1/IL6/CAV1/IL33/IRS2/PRKCZ/SLC7A1/GAS6/MEF2C/NR4A3/CDKN1A/VTCN1/MDK/TGFBR2/GATA2/ADORA2B/SYK/IGF1/XBP1/BCL6/PLA2G4A/SELP/CD47/MMP14/HMGB1/PIK3CA	30
BP	GO:0033673	negative regulation of kinase activity	21/448	236/18800	2.47669e-07	4.08533e-06	2.01223e-06	DUSP1/PPARG/GADD45A/ADIPOQ/PRKAR2B/HMGCR/CAV1/TNFAIP3/IRS2/CDKN1A/UCHL1/CEACAM1/FOXA2/WWTR1/GSTP1/SMYD3/PTPRB/MVP/TSC2/BMP4/PTPN1	21
BP	GO:0007229	integrin-mediated signaling pathway	14/448	107/18800	2.50966e-07	4.11112e-06	2.02493e-06	APOA1/TIMP1/FN1/SYK/FLNA/ITGA6/CEACAM1/ITGA3/NEDD9/ITGAV/ITGA4/ITGA5/EMP2/CD47	14
BP	GO:0033209	tumor necrosis factor-mediated signaling pathway	14/448	107/18800	2.50966e-07	4.11112e-06	2.02493e-06	APOA1/ADIPOQ/TNFAIP3/GAS6/NR1H4/SYK/GSTP1/TP53/FAS/TNFRSF1A/ACTN4/TRAF5/STAT1/PIAS3	14
BP	GO:0043491	protein kinase B signaling	20/448	216/18800	2.52459e-07	4.11112e-06	2.02493e-06	CCL2/IGFBP5/THBS1/AKR1C3/NTRK2/HBEGF/GAS6/PAX2/MET/GDF15/LOX/IGF1/TXN/FGF2/TEK/PDGFA/RPS6KB1/TSC2/PIK3CA/RTN4	20
BP	GO:0050866	negative regulation of cell activation	20/448	216/18800	2.52459e-07	4.11112e-06	2.02493e-06	IHH/INHBA/TNFAIP3/GCLC/VTCN1/MDK/INHA/THBD/NOS3/BCL6/HMGB3/PRNP/CEACAM1/PRKG1/CEBPB/MAD1L1/MICA/PDGFA/HMGB1/BMP4	20
BP	GO:0070555	response to interleukin-1	16/448	141/18800	2.60959e-07	4.23601e-06	2.08645e-06	PTGIS/CCL2/KLF2/SELE/EGR1/IL6/CCL11/CCL8/ANKRD1/GCLC/IL1R1/CYBA/CEBPB/CD47/APP/MTHFR	16
BP	GO:0051051	negative regulation of transport	31/448	464/18800	2.68066e-07	4.33756e-06	2.13646e-06	INHBA/THBS1/ADIPOQ/HMGCR/RGS4/CAV1/CDK5/PTGS2/IRS2/ACE/CRYAB/RRAD/CD36/INHA/NOS3/CHGA/TXN/CEACAM1/RSAD2/TACR2/VIP/ITGAV/KCNH2/EPHA3/CD47/TNFRSF1A/PFKL/SDCBP/PPP3CA/RAP1A/HMGB1	31
BP	GO:0019217	regulation of fatty acid metabolic process	13/448	92/18800	2.71195e-07	4.3743e-06	2.15456e-06	PDK4/APOA1/PPARG/ADIPOQ/CAV1/PTGS2/IRS2/NR4A3/ACACB/CEACAM1/FABP3/INSIG2/EIF6	13
BP	GO:0002262	myeloid cell homeostasis	17/448	160/18800	2.87761e-07	4.62687e-06	2.27896e-06	KLF2/ZFP36/INHBA/TGFBR3/CITED2/IL6/EPAS1/INHA/GATA2/BCL6/SCNN1B/STAT3/SLC7A11/STAT1/HMGB1/BMP4/PRMT1	17
BP	GO:0080164	regulation of nitric oxide metabolic process	11/448	64/18800	2.96894e-07	4.75871e-06	2.3439e-06	PTGIS/KLF2/CLU/KLF4/PTX3/CAV1/PTGS2/CD36/NPY/CD47/CD34	11
BP	GO:0007548	sex differentiation	23/448	281/18800	2.99964e-07	4.79283e-06	2.36071e-06	GATA6/PGR/ASPM/CYP1B1/INHBA/CITED2/AKR1C3/ESR1/PTX3/ANG/FOXC1/ACE/INHA/NOS3/FZD4/CYP19A1/CEBPB/NUDT1/PDGFA/MMP14/BRCA2/CSDE1/CASP2	23
BP	GO:0007492	endoderm development	12/448	78/18800	3.02956e-07	4.81317e-06	2.37072e-06	GATA6/DUSP1/SOX17/INHBA/FN1/NANOG/ITGAV/ITGA4/ITGA5/MMP14/HDAC1/BMP4	12
BP	GO:0019932	second-messenger-mediated signaling	24/448	303/18800	3.03125e-07	4.81317e-06	2.37072e-06	VCAM1/ITPR1/SELE/NPPB/THBS1/AQP1/EDN3/CD36/AHR/RYR2/NOS3/ADORA2B/SYK/IGF1/NPR1/PRNP/PRKG1/NPR2/SELP/P2RX7/PPP3CA/PRKACA/PPP2R1A/PTBP1	24
BP	GO:1903522	regulation of blood circulation	22/448	260/18800	3.076e-07	4.86906e-06	2.39825e-06	DES/RGS4/CAV1/DSP/EPAS1/PTGS2/HBEGF/ACE/EDN3/HEY2/EDNRA/TRPC1/RYR2/NOS3/FLNA/CHGA/FAAH/KCNH2/SCN5A/BMPR2/P2RX1/PRKACA	22
BP	GO:0046545	development of primary female sexual characteristics	14/448	109/18800	3.16804e-07	4.99923e-06	2.46237e-06	PGR/INHBA/ESR1/PTX3/ANG/FOXC1/INHA/NOS3/FZD4/CYP19A1/CEBPB/MMP14/BRCA2/CASP2	14
BP	GO:0003231	cardiac ventricle development	15/448	126/18800	3.29784e-07	5.18799e-06	2.55535e-06	TGFBR3/CITED2/DSP/FOXC1/HEY2/MEF2C/TGFBR2/EDNRA/RYR2/NOS3/FGFR2/JAG1/SCN5A/BMPR2/BMP4	15
BP	GO:1902105	regulation of leukocyte differentiation	23/448	283/18800	3.40233e-07	5.33591e-06	2.6282e-06	FOS/IHH/INHBA/ADIPOQ/PRKCZ/GAS6/MDK/INHA/TGFBR2/GATA2/SYK/XBP1/BCL6/HMGB3/CEACAM1/CEBPB/CTNNBIP1/MITF/MMP14/HMGB1/BMP4/TFE3/PIAS3	23
BP	GO:0046622	positive regulation of organ growth	10/448	52/18800	3.45109e-07	5.39577e-06	2.65769e-06	GATA6/TGFBR3/HEY2/MEF2C/IGF1/ACACB/PIM1/FGF2/FGFR2/SMO	10
BP	GO:0002696	positive regulation of leukocyte activation	29/448	421/18800	3.49535e-07	5.43577e-06	2.67739e-06	CD24/CCL2/VCAM1/IHH/THBS1/IL6/CAV1/IL33/IRS2/PRKCZ/SLC7A1/GAS6/MEF2C/NR4A3/CDKN1A/VTCN1/MDK/TGFBR2/GATA2/ADORA2B/SYK/IGF1/XBP1/BCL6/PLA2G4A/CD47/MMP14/HMGB1/PIK3CA	29
BP	GO:0048645	animal organ formation	11/448	65/18800	3.498e-07	5.43577e-06	2.67739e-06	GATA6/SOX17/CITED2/SULF1/PAX2/MEF2C/TGFBR2/PIM1/FGF2/FGFR2/BMP4	11
BP	GO:0014033	neural crest cell differentiation	13/448	95/18800	3.97269e-07	6.15464e-06	3.03147e-06	CITED2/FOXC1/EDN3/MEF2C/FN1/EDNRA/SEMA4D/PHOX2B/ANXA6/NRP2/JAG1/SMO/BMP4	13
BP	GO:0060421	positive regulation of heart growth	9/448	41/18800	4.07172e-07	6.28896e-06	3.09763e-06	GATA6/TGFBR3/HEY2/MEF2C/IGF1/ACACB/PIM1/FGF2/FGFR2	9
BP	GO:0015909	long-chain fatty acid transport	11/448	66/18800	4.10867e-07	6.32686e-06	3.11629e-06	PLA2G2A/THBS1/PPARG/IRS2/ACE/CD36/SLC2A1/SYK/PLA2G4A/FABP3/RPS6KB1	11
BP	GO:0010718	positive regulation of epithelial to mesenchymal transition	10/448	53/18800	4.16408e-07	6.37367e-06	3.13935e-06	IL6/FOXC1/MDK/TGFBR2/EZH2/SNAI1/WWTR1/JAG1/SDCBP/BMP4	10
BP	GO:0043620	regulation of DNA-templated transcription in response to stress	10/448	53/18800	4.16408e-07	6.37367e-06	3.13935e-06	KLF2/MUC1/CITED2/EGR1/EPAS1/CEBPB/VHL/CREB3L1/TP53/NFE2L2	10
BP	GO:0051235	maintenance of location	25/448	331/18800	4.20904e-07	6.42319e-06	3.16374e-06	ITPR1/ASPM/APOA1/PPARG/IL6/LPL/CAV1/CDK5/CD36/TRPC1/RYR2/CYBA/FLNA/ABCA1/ACACB/TXN/FGF2/RYR3/ITGAV/ANXA6/HSP90B1/INSIG2/P2RX7/PRKACA/KEAP1	25
BP	GO:0002064	epithelial cell development	19/448	203/18800	4.26535e-07	6.48971e-06	3.1965e-06	CLDN3/PGR/CLDN1/CLDN5/IHH/SPINT2/TYMS/ADIPOQ/ESR1/MET/EDNRA/CDH5/JAG1/SMO/TNFRSF1A/NOTCH4/RAP1A/COL18A1/BMP4	19
BP	GO:0032612	interleukin-1 production	15/448	129/18800	4.49087e-07	6.78104e-06	3.34e-06	APOA1/EGR1/IL6/LPL/TNFAIP3/GAS6/CD36/NR1H4/IGF1/CEACAM1/GSTP1/APP/STAT3/P2RX7/HMGB1	15
BP	GO:0032652	regulation of interleukin-1 production	15/448	129/18800	4.49087e-07	6.78104e-06	3.34e-06	APOA1/EGR1/IL6/LPL/TNFAIP3/GAS6/CD36/NR1H4/IGF1/CEACAM1/GSTP1/APP/STAT3/P2RX7/HMGB1	15
BP	GO:0060419	heart growth	13/448	96/18800	4.49675e-07	6.78104e-06	3.34e-06	GATA6/TGFBR3/CITED2/RGS4/FOXC1/HEY2/MEF2C/TGFBR2/IGF1/ACACB/PIM1/FGF2/FGFR2	13
BP	GO:0072160	nephron tubule epithelial cell differentiation	6/448	14/18800	4.52236e-07	6.79955e-06	3.34912e-06	CD24/PROM1/PAX2/MEF2C/WWTR1/STAT1	6
BP	GO:0023061	signal release	30/448	451/18800	4.60083e-07	6.89718e-06	3.39721e-06	INHBA/PPARG/IL6/ADIPOQ/CDK5/IRS2/EDN3/MEF2C/NR1H4/INHA/MAP2K6/ADORA2B/SYK/CHGA/FZD4/PLA2G4A/ABCA1/CYP19A1/FOXA2/TACR2/VIP/SNCG/BACE1/GLUL/P2RX7/PFKL/PPP3CA/P2RX1/RAP1A/GLUD1	30
BP	GO:0055021	regulation of cardiac muscle tissue growth	11/448	67/18800	4.8116e-07	7.18474e-06	3.53884e-06	GATA6/TGFBR3/CITED2/RGS4/HEY2/MEF2C/TGFBR2/IGF1/PIM1/FGF2/FGFR2	11
BP	GO:0016055	Wnt signaling pathway	30/448	452/18800	4.82084e-07	7.18474e-06	3.53884e-06	CD24/ASPM/SOX17/EGR1/KLF4/SULF1/CAV1/TNFAIP3/ZEB2/MDK/EDNRA/RUVBL2/FZD4/TBL1X/RUVBL1/DKK2/NDRG2/FGF2/FGFR2/CTNNBIP1/ITGA3/MITF/WWTR1/RECK/CSNK2A2/APP/TSC2/RBX1/HDAC1/PPP2R1A	30
BP	GO:0090092	regulation of transmembrane receptor protein serine/threonine kinase signaling pathway	22/448	267/18800	4.85147e-07	7.20932e-06	3.55095e-06	GATA6/CHRDL1/INHBA/TGFBR3/THBS1/PPARG/CITED2/SULF1/CAV1/ZEB2/INHA/TGFBR2/GDF15/LOX/CDH5/ITGA3/TP53/SDCBP/BMPR2/PARP1/UBE2D1/BMP4	22
BP	GO:0030168	platelet activation	15/448	130/18800	4.96756e-07	7.36037e-06	3.62535e-06	IL6/FN1/VWF/THBD/NOS3/SYK/FLNA/PLA2G4A/CEACAM1/PRKG1/SELP/PDGFA/SLC7A11/P2RX1/PIK3CA	15
BP	GO:0030308	negative regulation of cell growth	18/448	186/18800	5.24862e-07	7.75427e-06	3.81936e-06	SOX17/INHBA/NPPB/RGS4/CDK5/CRYAB/CDKN1A/MEG3/BCL6/NPR1/SEMA4D/TP53/NTN1/TSPYL2/NDUFA13/BMPR2/RTN4/PPP2R1A	18
BP	GO:0009636	response to toxic substance	21/448	247/18800	5.28375e-07	7.771e-06	3.8276e-06	FOS/GATA6/CDH1/CLDN1/CYP1B1/TYMS/PTGS2/CD36/AHR/NOS3/DNMT3A/TXN/PIM1/RAD51/TXNRD1/GSTP1/SLC22A5/AIFM1/NFE2L2/SLC7A11/RPS6KB1	21
BP	GO:0198738	cell-cell signaling by wnt	30/448	454/18800	5.29044e-07	7.771e-06	3.8276e-06	CD24/ASPM/SOX17/EGR1/KLF4/SULF1/CAV1/TNFAIP3/ZEB2/MDK/EDNRA/RUVBL2/FZD4/TBL1X/RUVBL1/DKK2/NDRG2/FGF2/FGFR2/CTNNBIP1/ITGA3/MITF/WWTR1/RECK/CSNK2A2/APP/TSC2/RBX1/HDAC1/PPP2R1A	30
BP	GO:0061564	axon development	31/448	479/18800	5.34263e-07	7.82511e-06	3.85426e-06	NGF/KLF4/CDK5/PTPRZ1/NTRK2/EDN3/PAX2/NGFR/FN1/EDNRA/UCHL1/S100B/NCAM1/FLNA/SEMA4D/FGFR2/NOTCH3/PHOX2B/STMN1/ITGA4/NRP2/EPHA3/SMO/RELN/NTN1/APP/UNC5B/BMPR2/BSG/RTN4/HDAC6	31
BP	GO:0007409	axonogenesis	29/448	430/18800	5.41027e-07	7.90147e-06	3.89187e-06	NGF/CDK5/PTPRZ1/NTRK2/EDN3/PAX2/NGFR/FN1/EDNRA/UCHL1/S100B/NCAM1/SEMA4D/FGFR2/NOTCH3/PHOX2B/STMN1/ITGA4/NRP2/EPHA3/SMO/RELN/NTN1/APP/UNC5B/BMPR2/BSG/RTN4/HDAC6	29
BP	GO:0010595	positive regulation of endothelial cell migration	15/448	131/18800	5.4894e-07	7.99413e-06	3.93751e-06	THBS1/PTGS2/MET/GATA2/NOS3/RHOB/FGF2/TEK/NRP2/AKT3/VEGFC/NFE2L2/BMPR2/HMGB1/BMP4	15
BP	GO:0120162	positive regulation of cold-induced thermogenesis	13/448	98/18800	5.7338e-07	8.32626e-06	4.1011e-06	DIO2/ADIPOQ/CAV1/EPAS1/CD36/SYK/CEBPB/PHOX2B/ADRB3/FH/PRKAB1/ADRB2/ESRRG	13
BP	GO:0043523	regulation of neuron apoptotic process	19/448	207/18800	5.76115e-07	8.34221e-06	4.10895e-06	CCL2/NGF/CDK5/PTPRZ1/NTRK2/MEF2C/GCLC/MDK/MYBL2/PRNP/CEBPB/BACE1/TP53/GCLM/AIFM1/UNC5B/PARP1/PIK3CA/CASP2	19
BP	GO:0090287	regulation of cellular response to growth factor stimulus	24/448	314/18800	5.79533e-07	8.36794e-06	4.12163e-06	GATA6/CHRDL1/TGFBR3/THBS1/PPARG/CITED2/SULF1/CAV1/ZEB2/NGFR/LOX/FZD4/CDH5/FGF2/ITGA3/CREB3L1/ITGA5/TP53/VEGFC/SDCBP/BMPR2/UBE2D1/BMP4/PTPN1	24
BP	GO:0001706	endoderm formation	10/448	55/18800	5.98583e-07	8.61858e-06	4.24508e-06	GATA6/DUSP1/SOX17/INHBA/FN1/NANOG/ITGAV/ITGA4/ITGA5/MMP14	10
BP	GO:0014032	neural crest cell development	12/448	83/18800	6.06694e-07	8.71076e-06	4.29048e-06	CITED2/FOXC1/EDN3/FN1/EDNRA/SEMA4D/PHOX2B/ANXA6/NRP2/JAG1/SMO/BMP4	12
BP	GO:0018105	peptidyl-serine phosphorylation	24/448	315/18800	6.13714e-07	8.7868e-06	4.32794e-06	NGF/GADD45A/IL6/CAV1/CDK5/NTRK2/PTGS2/PRKCZ/GAS6/TGFBR2/SYK/TXN/MST1/AKT3/CSNK2A2/SMYD3/APP/STK38L/RPS6KB1/SH2D3A/PIK3CA/PRKACA/ERN1/HDAC6	24
BP	GO:0071902	positive regulation of protein serine/threonine kinase activity	19/448	208/18800	6.2032e-07	8.84443e-06	4.35632e-06	CD24/THBS1/ADIPOQ/CCNB1/EDN3/MAP2K6/EZH2/SYK/FZD4/FGF2/CDC6/MAGED1/PDGFA/P2RX7/ADRB2/BMPR2/FLT1/PTPN1/ERN1	19
BP	GO:0018209	peptidyl-serine modification	25/448	338/18800	6.2121e-07	8.84443e-06	4.35632e-06	NGF/GADD45A/IL6/CAV1/CDK5/NTRK2/PTGS2/PRKCZ/GAS6/TGFBR2/SYK/TXN/MST1/AKT3/CSNK2A2/SMYD3/APP/STK38L/RPS6KB1/PARP1/SH2D3A/PIK3CA/PRKACA/ERN1/HDAC6	25
BP	GO:0001709	cell fate determination	9/448	43/18800	6.28283e-07	8.92021e-06	4.39365e-06	GATA6/SOX17/KLF4/PAX2/MEF2C/GATA2/JAG1/NOTCH4/BMP4	9
BP	GO:0014897	striated muscle hypertrophy	13/448	99/18800	6.45955e-07	9.12032e-06	4.49221e-06	GATA6/IGFBP5/PPARG/RGS4/HEY2/NR4A3/RYR2/EZH2/IGF1/TNFRSF1A/LMNA/PPP3CA/PARP1	13
BP	GO:0015908	fatty acid transport	13/448	99/18800	6.45955e-07	9.12032e-06	4.49221e-06	PLA2G2A/THBS1/PPARG/IRS2/ACE/CD36/SLC2A1/MAP2K6/SYK/PLA2G4A/FABP3/P2RX7/RPS6KB1	13
BP	GO:0043406	positive regulation of MAP kinase activity	14/448	116/18800	6.87356e-07	9.67805e-06	4.76692e-06	CD24/THBS1/EDN3/MAP2K6/EZH2/SYK/FZD4/FGF2/MAGED1/PDGFA/P2RX7/FLT1/PTPN1/ERN1	14
BP	GO:0045786	negative regulation of cell cycle	27/448	387/18800	6.96318e-07	9.77722e-06	4.81577e-06	CCL2/DUSP1/INHBA/MUC1/KLF4/CCNB1/TNFAIP3/CDK5/FOXC1/AVEN/PTGS2/CDKN1A/PTPN3/INHA/EZH2/BCL6/RHOB/NPR2/MAD1L1/TP53/CDC6/BTG3/TSPYL2/PRPF19/SUV39H1/BMP4/CASP2	27
BP	GO:0050731	positive regulation of peptidyl-tyrosine phosphorylation	18/448	190/18800	7.18568e-07	1.00619e-05	4.956e-06	CD24/IL6/ADIPOQ/HBEGF/ACE/GAS6/FGF7/CD36/SYK/IGF1/PRNP/SEMA4D/NEDD9/ITGA5/TP53/TNFRSF1A/RELN/PTPN1	18
BP	GO:0001933	negative regulation of protein phosphorylation	25/448	341/18800	7.31382e-07	1.02133e-05	5.03056e-06	DUSP1/PPARG/GADD45A/ADIPOQ/PRKAR2B/HMGCR/PBK/CAV1/TNFAIP3/PRKCZ/CDKN1A/UCHL1/SOCS3/PRNP/CEACAM1/SEMA4D/WWTR1/GSTP1/SMYD3/PTPRB/MVP/TSC2/BMP4/PTPN1/PPP2R1A	25
BP	GO:0002053	positive regulation of mesenchymal cell proliferation	7/448	23/18800	7.33618e-07	1.02165e-05	5.03215e-06	IHH/IRS2/TGFBR2/FGFR2/SMO/PDGFA/STAT1	7
BP	GO:0071260	cellular response to mechanical stimulus	11/448	70/18800	7.59806e-07	1.05524e-05	5.19758e-06	GADD45A/AQP1/MAP3K1/PTGS2/ANKRD1/GCLC/SLC2A1/CYBA/FAS/TNFRSF1A/CASP2	11
BP	GO:0048286	lung alveolus development	9/448	44/18800	7.73336e-07	1.06821e-05	5.26147e-06	GATA6/PGR/IGFBP5/ACE/FGFR2/PDGFA/SLC7A11/BMPR2/BMP4	9
BP	GO:0060443	mammary gland morphogenesis	9/448	44/18800	7.73336e-07	1.06821e-05	5.26147e-06	PGR/IGFBP5/ESR1/CAV1/CCL11/TGFBR2/FGFR2/NTN1/BMP4	9
BP	GO:0071229	cellular response to acid chemical	12/448	85/18800	7.89467e-07	1.08754e-05	5.3567e-06	KLF2/NTRK2/GCLC/CYBA/XBP1/DNMT3A/CEBPB/GCLM/DNMT1/CPEB1/CAPN2/PIK3CA	12
BP	GO:0006469	negative regulation of protein kinase activity	19/448	213/18800	8.91377e-07	1.22462e-05	6.03188e-06	DUSP1/PPARG/GADD45A/ADIPOQ/PRKAR2B/HMGCR/CAV1/TNFAIP3/CDKN1A/UCHL1/CEACAM1/WWTR1/GSTP1/SMYD3/PTPRB/MVP/TSC2/BMP4/PTPN1	19
BP	GO:0034103	regulation of tissue remodeling	12/448	86/18800	8.97973e-07	1.22707e-05	6.04392e-06	PDK4/PPARG/IL6/TNFAIP3/MDK/SYK/CEACAM1/DDR2/TP53/CST3/P2RX7/PPP3CA	12
BP	GO:1904705	regulation of vascular associated smooth muscle cell proliferation	12/448	86/18800	8.97973e-07	1.22707e-05	6.04392e-06	IGFBP5/PPARG/ADIPOQ/MEF2C/NR4A3/CDKN1A/IGF1/FGF2/PRKG1/MEF2D/DNMT1/ERN1	12
BP	GO:0060560	developmental growth involved in morphogenesis	20/448	234/18800	9.06846e-07	1.23588e-05	6.08733e-06	NGF/ESR1/CDK5/CCL11/PRKCZ/EDN3/NRN1/FN1/TGFBR2/EDNRA/SEMA4D/FGFR2/ITGA4/NRP2/NTN1/APP/BMPR2/RTN4/BMP4/HDAC6	20
BP	GO:0032943	mononuclear cell proliferation	23/448	300/18800	9.45684e-07	1.28537e-05	6.3311e-06	CD24/VCAM1/IHH/IL6/IRS2/ACE/SLC7A1/AHR/MEF2C/CDKN1A/VTCN1/TGFBR2/SYK/IGF1/BCL6/PRNP/CEBPB/MAD1L1/TP53/P2RX7/PURA/HMGB1/BMP4	23
BP	GO:0007160	cell-matrix adhesion	20/448	235/18800	9.6975e-07	1.31458e-05	6.47495e-06	VCAM1/SERPINE1/THBS1/CDK5/S100A10/PRKCZ/CD36/FN1/BCL6/ITGA6/ITGA3/TEK/ITGAV/ITGA4/ITGA5/EMP2/JAG1/EPHA3/CD34/MMP14	20
BP	GO:0060038	cardiac muscle cell proliferation	10/448	58/18800	1.00185e-06	1.35448e-05	6.67151e-06	GATA6/TGFBR3/CITED2/FOXC1/HEY2/MEF2C/TGFBR2/PIM1/FGF2/FGFR2	10
BP	GO:0072202	cell differentiation involved in metanephros development	7/448	24/18800	1.01453e-06	1.3603e-05	6.70017e-06	ADIPOQ/PAX2/WWTR1/CD34/SMO/STAT1/BMP4	7
BP	GO:1903036	positive regulation of response to wounding	11/448	72/18800	1.01678e-06	1.3603e-05	6.70017e-06	CLDN3/SERPINE1/CLDN1/THBS1/HBEGF/CD36/MDK/THBD/FLNA/XBP1/NFE2L2	11
BP	GO:0055017	cardiac muscle tissue growth	12/448	87/18800	1.01949e-06	1.3603e-05	6.70017e-06	GATA6/TGFBR3/CITED2/RGS4/FOXC1/HEY2/MEF2C/TGFBR2/IGF1/PIM1/FGF2/FGFR2	12
BP	GO:1901216	positive regulation of neuron death	12/448	87/18800	1.01949e-06	1.3603e-05	6.70017e-06	FOS/EGR1/CLU/CDK5/MYBL2/PRNP/BACE1/TP53/AIFM1/PARP1/CAPN2/CASP2	12
BP	GO:1990874	vascular associated smooth muscle cell proliferation	12/448	87/18800	1.01949e-06	1.3603e-05	6.70017e-06	IGFBP5/PPARG/ADIPOQ/MEF2C/NR4A3/CDKN1A/IGF1/FGF2/PRKG1/MEF2D/DNMT1/ERN1	12
BP	GO:2000352	negative regulation of endothelial cell apoptotic process	8/448	34/18800	1.02926e-06	1.36975e-05	6.7467e-06	SERPINE1/SCG2/TNFAIP3/GAS6/GATA2/CDH5/TEK/NFE2L2	8
BP	GO:0030595	leukocyte chemotaxis	20/448	236/18800	1.03661e-06	1.37594e-05	6.77717e-06	CCL2/SERPINE1/CXCL2/DUSP1/SCG2/THBS1/IL6/CCL11/EDN3/CCL8/GAS6/MDK/SYK/CHGA/CYP19A1/PPIB/VEGFC/FLT1/BSG/HMGB1	20
BP	GO:1903829	positive regulation of protein localization	29/448	446/18800	1.13786e-06	1.50641e-05	7.41983e-06	AGR2/CDH1/PPARG/CDK5/ANG/PTGS2/IRS2/PRKCZ/GAS6/ANKRD1/NR1H4/NGFR/IGF1/FLNA/PRNP/STOM/ITGA3/WWTR1/EPHA3/SMO/CSNK2A2/VEGFC/GLUL/P2RX7/CCT5/PARP1/GLUD1/RTN4/PRKACA	29
BP	GO:0035987	endodermal cell differentiation	9/448	46/18800	1.15212e-06	1.52133e-05	7.49333e-06	GATA6/SOX17/INHBA/FN1/NANOG/ITGAV/ITGA4/ITGA5/MMP14	9
BP	GO:0001707	mesoderm formation	11/448	73/18800	1.17184e-06	1.54337e-05	7.60187e-06	INHBA/KLF4/FOXC1/PAX2/SNAI1/FGFR2/TXNRD1/ITGA3/BMPR2/BMP4/PRKACA	11
BP	GO:0071384	cellular response to corticosteroid stimulus	10/448	59/18800	1.18092e-06	1.55133e-05	7.64106e-06	ZFP36/CYP1B1/AKR1C3/AQP1/ACE/PLAT/NR3C1/AIFM1/SMYD3/RPS6KB1	10
BP	GO:0007292	female gamete generation	16/448	158/18800	1.22931e-06	1.61074e-05	7.93371e-06	PGR/ASPM/IHH/INHBA/PTX3/ANG/PTGS2/PLAT/MDK/EDNRA/NOS3/IGF1/WDR77/NPR2/BRCA2/PPP2R1A	16
BP	GO:0002685	regulation of leukocyte migration	19/448	218/18800	1.26633e-06	1.655e-05	8.15168e-06	CCL2/SERPINE1/DUSP1/SELE/THBS1/IL6/EDN3/CCL8/GAS6/MDK/IL1R1/CYP19A1/ITGA4/SELP/CD47/APP/VEGFC/MMP14/HMGB1	19
BP	GO:0010811	positive regulation of cell-substrate adhesion	14/448	122/18800	1.27506e-06	1.66215e-05	8.1869e-06	AGR2/APOA1/S100A10/PRKCZ/CD36/MDK/FN1/FLNA/NPY/ITGA3/TEK/NEDD9/ITGA5/EMP2	14
BP	GO:1904062	regulation of cation transmembrane transport	25/448	352/18800	1.30775e-06	1.70041e-05	8.37539e-06	CCL2/KCNMB1/RGS4/CAV1/CDK5/EDN3/RRAD/MEF2C/PTPN3/EDNRA/TRPC1/RYR2/CYBA/FLNA/PRNP/STOM/KCNH2/SCN5A/RELN/APP/ACTN4/ADRB2/P2RX1/STIM1/PRKACA	25
BP	GO:0030900	forebrain development	26/448	376/18800	1.32463e-06	1.71797e-05	8.46187e-06	CDH1/ASPM/INHBA/AQP1/CDK5/NTRK2/SLC2A1/MDK/GATA2/EZH2/NPY/FGF2/FGFR2/PRKG1/NOTCH3/NRP2/SLC1A2/SCN5A/SMO/CSNK2A2/RELN/APP/SLC7A11/HDAC1/RTN4/BMP4	26
BP	GO:0045669	positive regulation of osteoblast differentiation	11/448	74/18800	1.34731e-06	1.74296e-05	8.58493e-06	IL6/MEF2C/IGF1/FGF2/CEBPB/DDR2/CTNNBIP1/WWTR1/JAG1/BMPR2/BMP4	11
BP	GO:0022408	negative regulation of cell-cell adhesion	18/448	199/18800	1.41179e-06	1.82175e-05	8.97301e-06	CDH1/APOA1/IHH/SPINT2/KLF4/ADIPOQ/VTCN1/MDK/BCL6/PRNP/CEACAM1/PRKG1/CEBPB/MAD1L1/JAG1/NOTCH4/HMGB1/BMP4	18
BP	GO:0002687	positive regulation of leukocyte migration	15/448	141/18800	1.41598e-06	1.82254e-05	8.97691e-06	SERPINE1/THBS1/IL6/EDN3/CCL8/GAS6/MDK/IL1R1/ITGA4/SELP/CD47/APP/VEGFC/MMP14/HMGB1	15
BP	GO:0003279	cardiac septum development	13/448	106/18800	1.42867e-06	1.83425e-05	9.03457e-06	GATA6/TGFBR3/CITED2/HEY2/TGFBR2/NOS3/FGFR2/NRP2/TP53/JAG1/SMO/BMPR2/BMP4	13
BP	GO:0007179	transforming growth factor beta receptor signaling pathway	18/448	200/18800	1.51793e-06	1.94394e-05	9.57486e-06	FOS/CLDN5/TGFBR3/THBS1/PPARG/CITED2/CAV1/ZEB2/ID1/TGFBR2/GDF15/LOX/CDH5/ITGA3/TP53/STAT3/SDCBP/PARP1	18
BP	GO:0007346	regulation of mitotic cell cycle	30/448	478/18800	1.53996e-06	1.96722e-05	9.68952e-06	CCL2/DUSP1/INHBA/MUC1/KLF4/CCNB1/FOXC1/AVEN/EDN3/CDKN1A/PTPN3/EZH2/IGF1/BCL6/PIM2/PHOX2B/MKI67/CDC25A/MAD1L1/TP53/CDC6/BTG3/APP/PRMT5/SDCBP/RPS6KB1/BRCA2/APEX1/BMP4/CASP2	30
BP	GO:0048332	mesoderm morphogenesis	11/448	75/18800	1.54547e-06	1.96932e-05	9.69987e-06	INHBA/KLF4/FOXC1/PAX2/SNAI1/FGFR2/TXNRD1/ITGA3/BMPR2/BMP4/PRKACA	11
BP	GO:0046660	female sex differentiation	14/448	124/18800	1.55324e-06	1.97428e-05	9.72433e-06	PGR/INHBA/ESR1/PTX3/ANG/FOXC1/INHA/NOS3/FZD4/CYP19A1/CEBPB/MMP14/BRCA2/CASP2	14
BP	GO:0030522	intracellular receptor signaling pathway	21/448	264/18800	1.56107e-06	1.97929e-05	9.749e-06	PTGIS/KLF2/PGR/PPARG/CITED2/AKR1C3/ESR1/TNFAIP3/AHR/NR4A3/NR1H4/MAP2K6/EZH2/NR3C1/PIM1/STAT3/ACTN4/ESRRG/PARP1/HDAC1/HDAC6	21
BP	GO:0050804	modulation of chemical synaptic transmission	28/448	429/18800	1.62162e-06	2.0494e-05	1.00943e-05	CCL2/MME/CDH1/NGF/ADIPOQ/PRKAR2B/RGS4/CDK5/NTRK2/PTGS2/PRKCZ/PLAT/MEF2C/S100B/ADORA2B/PRNP/TACR2/SNCG/BACE1/RELN/APP/GLUL/ADRB2/SLC7A11/PPP3CA/P2RX1/RAP1A/PRKACA	28
BP	GO:0045428	regulation of nitric oxide biosynthetic process	10/448	61/18800	1.6244e-06	2.0494e-05	1.00943e-05	PTGIS/KLF2/CLU/KLF4/PTX3/CAV1/PTGS2/CD36/CD47/CD34	10
BP	GO:1901888	regulation of cell junction assembly	18/448	201/18800	1.63124e-06	2.05295e-05	1.01118e-05	CLDN3/CLDN1/CLDN5/THBS1/CAV1/NTRK2/S100A10/ACE/MEF2C/SNAI1/SEMA4D/TEK/EPHA3/NTN1/APP/RAP1A/MMP14/PRKACA	18
BP	GO:0019934	cGMP-mediated signaling	8/448	36/18800	1.6452e-06	2.06541e-05	1.01732e-05	NPPB/THBS1/AQP1/CD36/ADORA2B/NPR1/PRKG1/NPR2	8
BP	GO:0050769	positive regulation of neurogenesis	19/448	222/18800	1.66388e-06	2.07382e-05	1.02146e-05	MME/ASPM/NGF/IL6/PTPRZ1/NTRK2/ACE/MDK/FN1/SEMA4D/SMO/RELN/NTN1/VEGFC/PRMT5/PRPF19/BMPR2/XRCC5/HDAC1	19
BP	GO:0072080	nephron tubule development	12/448	91/18800	1.6641e-06	2.07382e-05	1.02146e-05	CD24/PROM1/PAX2/MEF2C/FGF2/CTNNBIP1/WWTR1/JAG1/MAGED1/SMO/STAT1/BMP4	12
BP	GO:0097306	cellular response to alcohol	12/448	91/18800	1.6641e-06	2.07382e-05	1.02146e-05	CDH1/KLF2/CYP1B1/INHBA/AKR1C3/KCNMB1/ACE/AHR/DNMT3A/RAD51/AIFM1/SMO	12
BP	GO:0010543	regulation of platelet activation	9/448	48/18800	1.68135e-06	2.08006e-05	1.02453e-05	IL6/THBD/NOS3/SYK/PLA2G4A/CEACAM1/PRKG1/SELP/PDGFA	9
BP	GO:0030195	negative regulation of blood coagulation	9/448	48/18800	1.68135e-06	2.08006e-05	1.02453e-05	SERPINE1/THBS1/PLAT/THBD/NOS3/CEACAM1/PRKG1/CD34/PDGFA	9
BP	GO:0042311	vasodilation	9/448	48/18800	1.68135e-06	2.08006e-05	1.02453e-05	KLF2/NPPB/KCNMA1/KCNMB1/NOS3/ADORA2B/PRKG1/ADRB3/ADRB2	9
BP	GO:0035264	multicellular organism growth	15/448	143/18800	1.69363e-06	2.08914e-05	1.02901e-05	KLF2/IHH/NPY1R/GDF15/IGF1/SCNN1B/WWTR1/TP53/SLC1A2/PPIB/SMO/APP/STAT3/ADRB2/PIK3CA	15
BP	GO:0099177	regulation of trans-synaptic signaling	28/448	430/18800	1.69689e-06	2.08914e-05	1.02901e-05	CCL2/MME/CDH1/NGF/ADIPOQ/PRKAR2B/RGS4/CDK5/NTRK2/PTGS2/PRKCZ/PLAT/MEF2C/S100B/ADORA2B/PRNP/TACR2/SNCG/BACE1/RELN/APP/GLUL/ADRB2/SLC7A11/PPP3CA/P2RX1/RAP1A/PRKACA	28
BP	GO:0044539	long-chain fatty acid import into cell	6/448	17/18800	1.75369e-06	2.15386e-05	1.06089e-05	THBS1/IRS2/CD36/SLC2A1/FABP3/RPS6KB1	6
BP	GO:0061045	negative regulation of wound healing	11/448	76/18800	1.76878e-06	2.16718e-05	1.06745e-05	CLDN3/SERPINE1/THBS1/PLAT/THBD/NOS3/CEACAM1/FGF2/PRKG1/CD34/PDGFA	11
BP	GO:0007219	Notch signaling pathway	17/448	182/18800	1.77686e-06	2.17186e-05	1.06975e-05	KRT19/FOXC1/HEY2/NR1H4/TGFBR2/EGFL7/GATA2/NOS3/BCL6/SNAI1/NOTCH3/JAG1/PSENEN/APP/STAT3/NOTCH4/MMP14	17
BP	GO:0051592	response to calcium ion	15/448	144/18800	1.84999e-06	2.25075e-05	1.10861e-05	FOS/ENDOG/THBS1/KCNMA1/AKR1C3/KCNMB1/CAV1/MEF2C/TRPC1/RYR2/RYR3/SCN5A/P2RX7/PPP3CA/STIM1	15
BP	GO:0003094	glomerular filtration	7/448	26/18800	1.85023e-06	2.25075e-05	1.10861e-05	SULF1/GAS6/EDNRA/MCAM/CYBA/EMP2/CD34	7
BP	GO:0050680	negative regulation of epithelial cell proliferation	16/448	163/18800	1.86098e-06	2.25843e-05	1.11239e-05	CCL2/SCG2/TGFBR3/THBS1/PPARG/SULF1/CAV1/MEF2C/NGFR/CEACAM1/FGFR2/MAGED1/STAT1/BRCA2/FLT1/BMP4	16
BP	GO:0002065	columnar/cuboidal epithelial cell differentiation	12/448	92/18800	1.87304e-06	2.26229e-05	1.11429e-05	AGR2/GATA6/SERPINE1/TYMS/NPY/FGF2/FGFR2/CEBPB/PYY/SMO/TUBB/BMP4	12
BP	GO:1903035	negative regulation of response to wounding	12/448	92/18800	1.87304e-06	2.26229e-05	1.11429e-05	CLDN3/SERPINE1/THBS1/PLAT/MDK/THBD/NOS3/CEACAM1/FGF2/PRKG1/CD34/PDGFA	12
BP	GO:0071383	cellular response to steroid hormone stimulus	18/448	203/18800	1.88114e-06	2.26671e-05	1.11647e-05	PGR/ZFP36/CYP1B1/AKR1C3/AQP1/ESR1/ACE/PLAT/NR4A3/NR3C1/AIFM1/SMYD3/ESRRG/RPS6KB1/PARP1/HDAC1/BMP4/HDAC6	18
BP	GO:0055001	muscle cell development	17/448	183/18800	1.91661e-06	2.304e-05	1.13484e-05	KRT19/RGS4/FLNC/HEY2/ANKRD1/EDNRA/UCHL1/CSRP2/LOX/IGF1/SMO/SMYD3/ACTN4/ACTC1/LMNA/PPP3CA/BMP4	17
BP	GO:0030111	regulation of Wnt signaling pathway	24/448	336/18800	1.92995e-06	2.31458e-05	1.14005e-05	ASPM/SOX17/EGR1/SULF1/CAV1/TNFAIP3/ZEB2/MDK/RUVBL2/FZD4/TBL1X/RUVBL1/DKK2/FGF2/FGFR2/CTNNBIP1/ITGA3/WWTR1/RECK/APP/TSC2/RBX1/HDAC1/PPP2R1A	24
BP	GO:0071695	anatomical structure maturation	20/448	246/18800	1.9774e-06	2.36592e-05	1.16533e-05	KLF2/PGR/IHH/PPARG/TYMS/ANG/EPAS1/PAX2/EDNRA/GATA2/IGF1/CDH5/WDR77/SEMA4D/NPR2/RECK/APP/BRCA2/PRKACA/PPP2R1A	20
BP	GO:0031348	negative regulation of defense response	21/448	268/18800	1.98596e-06	2.37059e-05	1.16763e-05	PTGIS/APOA1/ZFP36/PPARG/KLF4/ADIPOQ/PBK/TNFAIP3/NR1H4/MDK/SYK/IGF1/SOCS3/CDH5/CEACAM1/CYP19A1/NPY/TEK/GSTP1/MICA/TNFRSF1A	21
BP	GO:0060043	regulation of cardiac muscle cell proliferation	9/448	49/18800	2.01666e-06	2.39281e-05	1.17858e-05	GATA6/TGFBR3/CITED2/HEY2/MEF2C/TGFBR2/PIM1/FGF2/FGFR2	9
BP	GO:1900047	negative regulation of hemostasis	9/448	49/18800	2.01666e-06	2.39281e-05	1.17858e-05	SERPINE1/THBS1/PLAT/THBD/NOS3/CEACAM1/PRKG1/CD34/PDGFA	9
BP	GO:0043281	regulation of cysteine-type endopeptidase activity involved in apoptotic process	18/448	204/18800	2.01865e-06	2.39281e-05	1.17858e-05	PMAIP1/THBS1/PPARG/KLF4/AQP1/PTGS2/GAS6/CRYAB/PAX2/NGFR/SYK/BIRC5/AIFM1/FAS/NDUFA13/P2RX1/HMGB1/CASP2	18
BP	GO:0003176	aortic valve development	8/448	37/18800	2.05564e-06	2.42537e-05	1.19462e-05	TIE1/HEY2/NOS3/SNAI1/JAG1/TNFRSF1A/BMPR2/BMP4	8
BP	GO:0055023	positive regulation of cardiac muscle tissue growth	8/448	37/18800	2.05564e-06	2.42537e-05	1.19462e-05	GATA6/TGFBR3/HEY2/MEF2C/IGF1/PIM1/FGF2/FGFR2	8
BP	GO:0061326	renal tubule development	12/448	94/18800	2.36156e-06	2.77347e-05	1.36607e-05	CD24/PROM1/PAX2/MEF2C/FGF2/CTNNBIP1/WWTR1/JAG1/MAGED1/SMO/STAT1/BMP4	12
BP	GO:1901655	cellular response to ketone	12/448	94/18800	2.36156e-06	2.77347e-05	1.36607e-05	KLF2/CYP1B1/AKR1C3/AQP1/ACE/GAS6/PLAT/AHR/NR3C1/AIFM1/SMYD3/RPS6KB1	12
BP	GO:0002040	sprouting angiogenesis	17/448	186/18800	2.3974e-06	2.8091e-05	1.38362e-05	KLF2/THBS1/KLF4/PTGS2/NGFR/GATA2/CEACAM1/FGF2/TEK/CREB3L1/ITGA5/ESM1/AKT3/RECK/VEGFC/GLUL/BMP4	17
BP	GO:0014066	regulation of phosphatidylinositol 3-kinase signaling	13/448	111/18800	2.42062e-06	2.82979e-05	1.39381e-05	NTRK2/FN1/IGF1/CEACAM1/SEMA4D/FGF2/TEK/SELP/PDGFA/RELN/UNC5B/TSC2/FLT1	13
BP	GO:0034504	protein localization to nucleus	22/448	294/18800	2.43031e-06	2.83462e-05	1.39619e-05	CDH1/CDK5/PTGS2/CD36/CDKN1A/NGFR/SYK/FLNA/TXN/IPO4/WWTR1/TP53/MAGED1/SMO/STAT3/GLUL/LMNA/PPP3CA/TSC2/CCT5/PARP1/BMP4	22
BP	GO:0010742	macrophage derived foam cell differentiation	8/448	38/18800	2.54999e-06	2.96742e-05	1.4616e-05	PLA2G2A/PPARG/LPL/ADIPOQ/CD36/ABCA1/ITGAV/STAT1	8
BP	GO:0001885	endothelial cell development	10/448	64/18800	2.56002e-06	2.97231e-05	1.46401e-05	CLDN3/CLDN1/CLDN5/MET/EDNRA/CDH5/TNFRSF1A/NOTCH4/RAP1A/COL18A1	10
BP	GO:0140354	lipid import into cell	6/448	18/18800	2.57773e-06	2.98607e-05	1.47079e-05	THBS1/IRS2/CD36/SLC2A1/FABP3/RPS6KB1	6
BP	GO:0014068	positive regulation of phosphatidylinositol 3-kinase signaling	11/448	79/18800	2.61761e-06	3.02539e-05	1.49015e-05	NTRK2/FN1/IGF1/SEMA4D/FGF2/TEK/SELP/PDGFA/RELN/UNC5B/FLT1	11
BP	GO:2000116	regulation of cysteine-type endopeptidase activity	19/448	229/18800	2.64052e-06	3.03276e-05	1.49378e-05	PMAIP1/THBS1/PPARG/KLF4/AQP1/PTGS2/GAS6/CRYAB/PAX2/NGFR/SYK/BIRC5/AIFM1/FAS/NDUFA13/P2RX1/HMGB1/ASPH/CASP2	19
BP	GO:0043502	regulation of muscle adaptation	12/448	95/18800	2.64555e-06	3.03276e-05	1.49378e-05	IGFBP5/PPARG/RGS4/NR4A3/NOS3/IGF1/SCN5A/TNFRSF1A/LMNA/PPP3CA/RPS6KB1/PARP1	12
BP	GO:0001558	regulation of cell growth	27/448	415/18800	2.6465e-06	3.03276e-05	1.49378e-05	IGFBP5/SOX17/INHBA/NPPB/NGF/RGS4/CDK5/HBEGF/CRYAB/CDKN1A/FN1/CYBA/IGF1/MEG3/BCL6/NPR1/CEACAM1/SEMA4D/TP53/NTN1/SDCBP/TSPYL2/NDUFA13/BMPR2/MMP14/RTN4/PPP2R1A	27
BP	GO:0051960	regulation of nervous system development	28/448	440/18800	2.64779e-06	3.03276e-05	1.49378e-05	MME/ASPM/NGF/IL6/CDK5/PTPRZ1/CCL11/NTRK2/ID1/ACE/HEY2/MDK/FN1/EZH2/SEMA4D/TP53/SMO/RELN/NTN1/VEGFC/PRMT5/DYNLT1/PPP3CA/PRPF19/BMPR2/XRCC5/HDAC1/RTN4	28
BP	GO:0043270	positive regulation of ion transport	21/448	273/18800	2.66429e-06	3.04482e-05	1.49972e-05	CCL2/KCNMB1/CAV1/CDK5/EDN3/MAP2K6/EDNRA/TRPC1/RYR2/FLNA/PLA2G4A/CEBPB/TACR2/KCNH2/SCN5A/RELN/ACTN4/P2RX7/ADRB2/P2RX1/STIM1	21
BP	GO:0046651	lymphocyte proliferation	22/448	296/18800	2.71538e-06	3.09627e-05	1.52506e-05	CD24/VCAM1/IHH/IL6/IRS2/SLC7A1/AHR/MEF2C/CDKN1A/VTCN1/TGFBR2/SYK/IGF1/BCL6/PRNP/CEBPB/MAD1L1/TP53/P2RX7/PURA/HMGB1/BMP4	22
BP	GO:0042476	odontogenesis	14/448	130/18800	2.74161e-06	3.11919e-05	1.53636e-05	GATA6/SERPINE1/INHBA/AQP1/FOXC1/NGFR/FGFR2/SCN5A/CD34/SMO/STIM1/HDAC1/BSG/BMP4	14
BP	GO:0050670	regulation of lymphocyte proliferation	19/448	230/18800	2.8161e-06	3.19681e-05	1.57459e-05	CD24/VCAM1/IHH/IL6/IRS2/SLC7A1/AHR/MEF2C/CDKN1A/VTCN1/TGFBR2/SYK/IGF1/BCL6/PRNP/CEBPB/MAD1L1/HMGB1/BMP4	19
BP	GO:1901215	negative regulation of neuron death	18/448	209/18800	2.85258e-06	3.23102e-05	1.59144e-05	CCL2/ENO2/NGF/CDK5/PTPRZ1/NTRK2/MEF2C/NR4A3/GCLC/MDK/CHGA/NPY/CEBPB/GCLM/CD34/UNC5B/SLC7A11/PIK3CA	18
BP	GO:0032103	positive regulation of response to external stimulus	28/448	442/18800	2.88879e-06	3.26478e-05	1.60807e-05	PLA2G2A/SERPINE1/SCG2/THBS1/IL6/LPL/IL33/PTGS2/ACE/EDN3/GAS6/MET/MDK/THBD/CYBA/ADORA2B/SYK/FLNA/NPY/FGF2/CEBPB/CD47/TNFRSF1A/APP/VEGFC/BMPR2/XRCC5/HMGB1	28
BP	GO:0003300	cardiac muscle hypertrophy	12/448	96/18800	2.95925e-06	3.32526e-05	1.63786e-05	GATA6/PPARG/RGS4/HEY2/NR4A3/RYR2/EZH2/IGF1/TNFRSF1A/LMNA/PPP3CA/PARP1	12
BP	GO:0003170	heart valve development	10/448	65/18800	2.96188e-06	3.32526e-05	1.63786e-05	TIE1/HEY2/MEF2C/TGFBR2/NOS3/SNAI1/JAG1/TNFRSF1A/BMPR2/BMP4	10
BP	GO:1905330	regulation of morphogenesis of an epithelium	10/448	65/18800	2.96188e-06	3.32526e-05	1.63786e-05	SULF1/ESR1/FGF7/PAX2/MDK/FGF2/MAGED1/SMO/PDGFA/BMP4	10
BP	GO:0006091	generation of precursor metabolites and energy	30/448	494/18800	3.00035e-06	3.36105e-05	1.65549e-05	ENO2/ADIPOQ/PPP1R3C/CCNB1/IRS2/NR4A3/CYBA/IGF1/PGD/CYP19A1/PFKP/TP53/ADRB3/COX5A/TKT/ENO3/FH/IDH2/APP/STAT3/P2RX7/PFKL/EIF6/NDUFA13/UGP2/PRKAG1/SHMT2/PIK3CA/SDHC/ASPH	30
BP	GO:0045862	positive regulation of proteolysis	25/448	369/18800	3.05107e-06	3.41037e-05	1.67978e-05	CLDN3/PMAIP1/PPARG/CLU/CAV1/S100A10/GCLC/NGFR/FN1/SYK/AIFM1/PSMC3/FAS/PSENEN/APP/STAT3/NFE2L2/NDUFA13/P2RX1/MMP14/RBX1/HMGB1/KEAP1/ASPH/CASP2	25
BP	GO:0090077	foam cell differentiation	8/448	39/18800	3.14175e-06	3.50404e-05	1.72592e-05	PLA2G2A/PPARG/LPL/ADIPOQ/CD36/ABCA1/ITGAV/STAT1	8
BP	GO:0031214	biomineral tissue development	16/448	170/18800	3.23499e-06	3.60016e-05	1.77326e-05	PTGS2/GAS6/HEY2/MEF2C/NOS3/LOX/IGF1/FGFR2/CEBPB/DDR2/IBSP/P2RX7/ADRB2/BMPR2/STIM1/BMP4	16
BP	GO:0006631	fatty acid metabolic process	26/448	395/18800	3.28453e-06	3.64379e-05	1.79475e-05	PTGIS/PDK4/APOA1/CYP1B1/PPARG/LPL/ADIPOQ/AKR1C3/PRKAR2B/CAV1/PTGS2/IRS2/CD36/NR4A3/XBP1/PLA2G4A/ACACB/CEACAM1/FAAH/GSTP1/FABP3/PRKAB1/TNFRSF1A/INSIG2/EIF6/PRKAG1	26
BP	GO:0007498	mesoderm development	14/448	132/18800	3.28849e-06	3.64379e-05	1.79475e-05	INHBA/CITED2/KLF4/FOXC1/TIE1/PAX2/SNAI1/FGFR2/TXNRD1/ITGA3/SMO/BMPR2/BMP4/PRKACA	14
BP	GO:0032642	regulation of chemokine production	12/448	97/18800	3.30528e-06	3.6452e-05	1.79544e-05	EGR1/IL6/KLF4/LPL/ADIPOQ/IL33/NR1H4/ADORA2B/SYK/GSTP1/APP/HMGB1	12
BP	GO:0032755	positive regulation of interleukin-6 production	12/448	97/18800	3.30528e-06	3.6452e-05	1.79544e-05	IL6/LPL/IL33/CD36/CYBA/ADORA2B/SYK/XBP1/APP/STAT3/P2RX7/HMGB1	12
BP	GO:0034329	cell junction assembly	27/448	420/18800	3.31122e-06	3.6452e-05	1.79544e-05	CLDN3/CDH1/CLDN1/CLDN5/CLDN7/THBS1/CAV1/CDK5/NTRK2/S100A10/ACE/MEF2C/NR1H4/FN1/SNAI1/CDH5/ITGA6/SEMA4D/TEK/ITGA5/EPHA3/NTN1/APP/SDCBP/RAP1A/MMP14/PRKACA	27
BP	GO:0051346	negative regulation of hydrolase activity	25/448	371/18800	3.35793e-06	3.68865e-05	1.81685e-05	SERPINE1/SLPI/APOA1/SERPINA1/NGF/THBS1/SPINT2/KLF4/AQP1/TIMP1/TIMP3/PTX3/PTGS2/PRKCZ/GAS6/CRYAB/PAX2/AMOT/NOS3/PRNP/SEMA4D/BIRC5/RECK/CST3/APP	25
BP	GO:0050819	negative regulation of coagulation	9/448	52/18800	3.39e-06	3.7079e-05	1.82633e-05	SERPINE1/THBS1/PLAT/THBD/NOS3/CEACAM1/PRKG1/CD34/PDGFA	9
BP	GO:1904036	negative regulation of epithelial cell apoptotic process	9/448	52/18800	3.39e-06	3.7079e-05	1.82633e-05	SERPINE1/SCG2/TNFAIP3/GAS6/MDK/GATA2/CDH5/TEK/NFE2L2	9
BP	GO:0032944	regulation of mononuclear cell proliferation	19/448	233/18800	3.40812e-06	3.71974e-05	1.83216e-05	CD24/VCAM1/IHH/IL6/IRS2/SLC7A1/AHR/MEF2C/CDKN1A/VTCN1/TGFBR2/SYK/IGF1/BCL6/PRNP/CEBPB/MAD1L1/HMGB1/BMP4	19
BP	GO:0034101	erythrocyte homeostasis	14/448	133/18800	3.59673e-06	3.91721e-05	1.92942e-05	KLF2/ZFP36/INHBA/TGFBR3/CITED2/EPAS1/INHA/GATA2/BCL6/SCNN1B/STAT3/STAT1/BMP4/PRMT1	14
BP	GO:0071216	cellular response to biotic stimulus	20/448	256/18800	3.63943e-06	3.95526e-05	1.94816e-05	CCL2/SERPINE1/CXCL2/ZFP36/CD14/IL6/TNFAIP3/ANKRD1/CD36/MEF2C/NR1H4/NOS3/SYK/XBP1/ABCA1/CEBPB/GSTP1/TP53/CAPN2/HMGB1	20
BP	GO:0032602	chemokine production	12/448	98/18800	3.68648e-06	3.98938e-05	1.96497e-05	EGR1/IL6/KLF4/LPL/ADIPOQ/IL33/NR1H4/ADORA2B/SYK/GSTP1/APP/HMGB1	12
BP	GO:0060349	bone morphogenesis	12/448	98/18800	3.68648e-06	3.98938e-05	1.96497e-05	IHH/CITED2/FOXC1/MEF2C/TGFBR2/FGFR2/ANXA6/MEF2D/INSIG2/BMPR2/MMP14/BMP4	12
BP	GO:0010952	positive regulation of peptidase activity	17/448	192/18800	3.6977e-06	3.99305e-05	1.96677e-05	CLDN3/PMAIP1/PPARG/CAV1/NGFR/FN1/SYK/AIFM1/FAS/PSENEN/APP/STAT3/NDUFA13/P2RX1/HMGB1/ASPH/CASP2	17
BP	GO:0110148	biomineralization	16/448	172/18800	3.76758e-06	4.05991e-05	1.99971e-05	PTGS2/GAS6/HEY2/MEF2C/NOS3/LOX/IGF1/FGFR2/CEBPB/DDR2/IBSP/P2RX7/ADRB2/BMPR2/STIM1/BMP4	16
BP	GO:0050764	regulation of phagocytosis	12/448	99/18800	4.10586e-06	4.4151e-05	2.17466e-05	CCL2/APOA1/ADIPOQ/PTX3/GAS6/CD36/GATA2/CYBA/SYK/ITGAV/CD47/HMGB1	12
BP	GO:0042391	regulation of membrane potential	27/448	425/18800	4.12604e-06	4.42058e-05	2.17736e-05	PMAIP1/KCNMA1/RGS4/CAV1/DSP/CDK5/NTRK2/PRKCZ/CD36/MEF2C/GCLC/PTPN3/RYR2/FLNA/KCNJ8/KCNH2/GCLM/SCN5A/SCN2A/RELN/APP/P2RX7/ADRB2/PPP3CA/P2RX1/PARP1/PIAS3	27
BP	GO:0034765	regulation of ion transmembrane transport	29/448	476/18800	4.1283e-06	4.42058e-05	2.17736e-05	CCL2/KCNMA1/KCNMB1/RGS4/CAV1/CDK5/EDN3/RRAD/MEF2C/PTPN3/EDNRA/TRPC1/RYR2/CYBA/FLNA/PRNP/STOM/KCNJ8/KCNH2/SCN5A/SCN2A/RELN/APP/ACTN4/P2RX7/ADRB2/P2RX1/STIM1/PRKACA	29
BP	GO:0045444	fat cell differentiation	19/448	237/18800	4.3723e-06	4.67203e-05	2.30121e-05	ZFP36/DIO2/PPARG/IL6/KLF4/LPL/ADIPOQ/PTGS2/NR4A3/GATA2/XBP1/PIM1/CEBPB/WWTR1/FABP3/JAG1/ADRB2/TFE3/HDAC6	19
BP	GO:0061180	mammary gland epithelium development	10/448	68/18800	4.5137e-06	4.81304e-05	2.37066e-05	PGR/ESR1/CCL11/FGF2/FGFR2/CEBPB/SMO/NTN1/BRCA2/RTN4	10
BP	GO:1905314	semi-lunar valve development	8/448	41/18800	4.6797e-06	4.97963e-05	2.45272e-05	TIE1/HEY2/NOS3/SNAI1/JAG1/TNFRSF1A/BMPR2/BMP4	8
BP	GO:0010959	regulation of metal ion transport	26/448	403/18800	4.72087e-06	5.01297e-05	2.46914e-05	CCL2/KCNMB1/RGS4/CAV1/CDK5/PTGS2/ACE/EDN3/RRAD/PTPN3/TRPC1/RYR2/CYBA/NOS3/FLNA/PRNP/STOM/VIP/KCNH2/SCN5A/ACTN4/P2RX7/ADRB2/P2RX1/STIM1/PRKACA	26
BP	GO:0071222	cellular response to lipopolysaccharide	18/448	217/18800	4.84737e-06	5.1366e-05	2.53003e-05	CCL2/SERPINE1/CXCL2/ZFP36/CD14/IL6/TNFAIP3/ANKRD1/CD36/MEF2C/NR1H4/NOS3/XBP1/ABCA1/CEBPB/GSTP1/CAPN2/HMGB1	18
BP	GO:0030198	extracellular matrix organization	22/448	307/18800	4.90412e-06	5.18596e-05	2.55434e-05	CYP1B1/IHH/SPINT2/IL6/COL10A1/SULF1/PTX3/CAV1/FOXC1/TIE1/GAS6/LOX/DDR2/CREB3L1/QSOX1/IBSP/RECK/CST3/TNFRSF1A/APP/COL18A1/MMP14	22
BP	GO:2000241	regulation of reproductive process	16/448	176/18800	5.0744e-06	5.35491e-05	2.63756e-05	DUSP1/ASPM/INHBA/CITED2/SULF1/TIMP1/ESR1/PLAT/IGF1/SNAI1/NPR2/TACR2/VIP/CDC25A/BMP4/PPP2R1A	16
BP	GO:0043062	extracellular structure organization	22/448	308/18800	5.16694e-06	5.43625e-05	2.67762e-05	CYP1B1/IHH/SPINT2/IL6/COL10A1/SULF1/PTX3/CAV1/FOXC1/TIE1/GAS6/LOX/DDR2/CREB3L1/QSOX1/IBSP/RECK/CST3/TNFRSF1A/APP/COL18A1/MMP14	22
BP	GO:0071372	cellular response to follicle-stimulating hormone stimulus	5/448	12/18800	5.18348e-06	5.43625e-05	2.67762e-05	INHBA/PLAT/GCLC/EDNRA/GCLM	5
BP	GO:0072182	regulation of nephron tubule epithelial cell differentiation	5/448	12/18800	5.18348e-06	5.43625e-05	2.67762e-05	CD24/PROM1/PAX2/WWTR1/STAT1	5
BP	GO:0060045	positive regulation of cardiac muscle cell proliferation	7/448	30/18800	5.2729e-06	5.50738e-05	2.71266e-05	GATA6/TGFBR3/HEY2/MEF2C/PIM1/FGF2/FGFR2	7
BP	GO:0071480	cellular response to gamma radiation	7/448	30/18800	5.2729e-06	5.50738e-05	2.71266e-05	EGR1/CRYAB/CDKN1A/CYBA/RAD51/TP53/XRCC5	7
BP	GO:0045471	response to ethanol	13/448	119/18800	5.29768e-06	5.51067e-05	2.71428e-05	VCAM1/CLDN3/CLDN1/CLDN5/CD14/CA3/TYMS/ADIPOQ/KCNMB1/RGS4/DNMT3A/FGFR2/RPS6KB1	13
BP	GO:0051897	positive regulation of protein kinase B signaling	13/448	119/18800	5.29768e-06	5.51067e-05	2.71428e-05	IGFBP5/THBS1/AKR1C3/HBEGF/GAS6/MET/GDF15/TXN/FGF2/TEK/PDGFA/PIK3CA/RTN4	13
BP	GO:1904951	positive regulation of establishment of protein localization	22/448	309/18800	5.4425e-06	5.64978e-05	2.7828e-05	CDH1/PPARG/CDK5/ANG/PTGS2/IRS2/PRKCZ/GAS6/ANKRD1/NR1H4/IGF1/FLNA/PRNP/STOM/SMO/CSNK2A2/VEGFC/GLUL/P2RX7/CCT5/GLUD1/PRKACA	22
BP	GO:0003179	heart valve morphogenesis	9/448	55/18800	5.49985e-06	5.69771e-05	2.8064e-05	TIE1/HEY2/MEF2C/TGFBR2/NOS3/SNAI1/JAG1/BMPR2/BMP4	9
BP	GO:0010717	regulation of epithelial to mesenchymal transition	12/448	102/18800	5.62662e-06	5.80544e-05	2.85947e-05	IL6/FOXC1/MDK/TGFBR2/EZH2/SNAI1/FOXA2/WWTR1/JAG1/EPHA3/SDCBP/BMP4	12
BP	GO:1902106	negative regulation of leukocyte differentiation	12/448	102/18800	5.62662e-06	5.80544e-05	2.85947e-05	IHH/INHBA/ADIPOQ/MDK/INHA/GATA2/BCL6/HMGB3/CEACAM1/HMGB1/BMP4/PIAS3	12
BP	GO:0060412	ventricular septum morphogenesis	8/448	42/18800	5.66142e-06	5.8178e-05	2.86555e-05	TGFBR3/CITED2/HEY2/TGFBR2/NOS3/FGFR2/BMPR2/BMP4	8
BP	GO:0060964	regulation of miRNA-mediated gene silencing	8/448	42/18800	5.66142e-06	5.8178e-05	2.86555e-05	ZFP36/PPARG/IL6/ESR1/TP53/STAT3/PPP3CA/BMP4	8
BP	GO:0045229	external encapsulating structure organization	22/448	310/18800	5.73133e-06	5.87779e-05	2.8951e-05	CYP1B1/IHH/SPINT2/IL6/COL10A1/SULF1/PTX3/CAV1/FOXC1/TIE1/GAS6/LOX/DDR2/CREB3L1/QSOX1/IBSP/RECK/CST3/TNFRSF1A/APP/COL18A1/MMP14	22
BP	GO:0060759	regulation of response to cytokine stimulus	16/448	178/18800	5.86902e-06	6.00691e-05	2.9587e-05	CD24/APOA1/PPARG/IL6/KLF4/ADIPOQ/CAV1/TNFAIP3/GAS6/NR1H4/IL1R1/SYK/GSTP1/TNFRSF1A/PTPN1/AGPAT2	16
BP	GO:0032760	positive regulation of tumor necrosis factor production	12/448	103/18800	6.23339e-06	6.36705e-05	3.13609e-05	CD14/THBS1/CLU/IL6/LPL/IL33/CD36/CYBA/SYK/APP/STAT3/HMGB1	12
BP	GO:0071241	cellular response to inorganic substance	18/448	221/18800	6.25561e-06	6.37697e-05	3.14097e-05	FOS/CDH1/CLDN1/ENDOG/AKR1C3/AQP1/PTGS2/MEF2C/CCNA2/PRNP/RYR3/RAD51/BACE1/AIFM1/SCN5A/APP/NFE2L2/PARP1	18
BP	GO:0051101	regulation of DNA binding	13/448	121/18800	6.37577e-06	6.48649e-05	3.19492e-05	NGF/PPARG/KLF4/FOXC1/ID1/HEY2/IGF1/NME1/TXN/CTNNBIP1/SMO/PARP1/HMGB1	13
BP	GO:0010332	response to gamma radiation	9/448	56/18800	6.4164e-06	6.51482e-05	3.20888e-05	EGR1/CRYAB/CDKN1A/CYBA/RAD51/TP53/PARP1/BRCA2/XRCC5	9
BP	GO:0009267	cellular response to starvation	15/448	160/18800	6.86588e-06	6.95733e-05	3.42683e-05	PDK4/PMAIP1/NUAK1/AKR1C3/GAS6/CDKN1A/SLC2A1/XBP1/TP53/FAS/GLUL/NFE2L2/BMPR2/PRKAG1/SUV39H1	15
BP	GO:0071901	negative regulation of protein serine/threonine kinase activity	13/448	122/18800	6.98411e-06	7.0631e-05	3.47893e-05	DUSP1/PPARG/GADD45A/ADIPOQ/PRKAR2B/HMGCR/CAV1/TNFAIP3/CDKN1A/UCHL1/GSTP1/BMP4/PTPN1	13
BP	GO:0050870	positive regulation of T cell activation	18/448	223/18800	7.08936e-06	7.11431e-05	3.50415e-05	CD24/CCL2/VCAM1/IHH/IL6/CAV1/PRKCZ/SLC7A1/VTCN1/MDK/TGFBR2/SYK/IGF1/XBP1/BCL6/CD47/HMGB1/PIK3CA	18
BP	GO:0003177	pulmonary valve development	6/448	21/18800	7.09059e-06	7.11431e-05	3.50415e-05	HEY2/NOS3/JAG1/TNFRSF1A/BMPR2/BMP4	6
BP	GO:0051767	nitric-oxide synthase biosynthetic process	6/448	21/18800	7.09059e-06	7.11431e-05	3.50415e-05	CCL2/IL33/NAMPT/MAP2K6/GSTP1/STAT1	6
BP	GO:0051769	regulation of nitric-oxide synthase biosynthetic process	6/448	21/18800	7.09059e-06	7.11431e-05	3.50415e-05	CCL2/IL33/NAMPT/MAP2K6/GSTP1/STAT1	6
BP	GO:0042063	gliogenesis	21/448	291/18800	7.2203e-06	7.23023e-05	3.56125e-05	CCL2/CLU/IL6/CDK5/PTPRZ1/NTRK2/PAX2/NDRG1/MDK/EZH2/FGF2/PHOX2B/SMO/RELN/APP/STAT3/PRMT5/PRPF19/MMP14/HDAC1/RTN4	21
BP	GO:0001818	negative regulation of cytokine production	24/448	363/18800	7.27384e-06	7.26956e-05	3.58062e-05	CD24/GATA6/KLF2/APOA1/ZFP36/INHBA/THBS1/IL6/KLF4/ADIPOQ/TNFAIP3/GAS6/NR1H4/INHA/FN1/EZH2/IGF1/BCL6/PRNP/CEACAM1/NDRG2/GSTP1/CD34/HMGB1	24
BP	GO:0019216	regulation of lipid metabolic process	23/448	339/18800	7.40387e-06	7.37569e-05	3.63289e-05	PDK4/APOA1/PPARG/EGR1/ADIPOQ/AKR1C3/CAV1/PTGS2/IRS2/EEF1A2/NR4A3/NR1H4/ACACB/SNAI1/CEACAM1/FGF2/TEK/FABP3/PDGFA/INSIG2/EIF6/CAPN2/FLT1	23
BP	GO:0051250	negative regulation of lymphocyte activation	15/448	161/18800	7.40897e-06	7.37569e-05	3.63289e-05	IHH/INHBA/TNFAIP3/VTCN1/MDK/INHA/BCL6/HMGB3/PRNP/CEACAM1/CEBPB/MAD1L1/MICA/HMGB1/BMP4	15
BP	GO:0043388	positive regulation of DNA binding	9/448	57/18800	7.46068e-06	7.39827e-05	3.64401e-05	NGF/PPARG/KLF4/FOXC1/IGF1/NME1/TXN/PARP1/HMGB1	9
BP	GO:0060350	endochondral bone morphogenesis	9/448	57/18800	7.46068e-06	7.39827e-05	3.64401e-05	IHH/FOXC1/MEF2C/TGFBR2/ANXA6/MEF2D/BMPR2/MMP14/BMP4	9
BP	GO:0003208	cardiac ventricle morphogenesis	10/448	72/18800	7.64669e-06	7.52676e-05	3.7073e-05	TGFBR3/DSP/FOXC1/HEY2/MEF2C/TGFBR2/EDNRA/RYR2/FGFR2/JAG1	10
BP	GO:0014855	striated muscle cell proliferation	10/448	72/18800	7.64669e-06	7.52676e-05	3.7073e-05	GATA6/TGFBR3/CITED2/FOXC1/HEY2/MEF2C/TGFBR2/PIM1/FGF2/FGFR2	10
BP	GO:0030330	DNA damage response, signal transduction by p53 class mediator	10/448	72/18800	7.64669e-06	7.52676e-05	3.7073e-05	MUC1/PMAIP1/ANKRD1/CDKN1A/NDRG1/FOXM1/SNAI1/TP53/BRCA2/CASP2	10
BP	GO:0034644	cellular response to UV	11/448	88/18800	7.64933e-06	7.52676e-05	3.7073e-05	MME/AQP1/TIMP1/PBK/PTGS2/CDKN1A/RUVBL2/PCNA/CDC25A/TP53/PARP1	11
BP	GO:0010212	response to ionizing radiation	14/448	142/18800	7.75702e-06	7.60337e-05	3.74504e-05	VCAM1/GADD45A/EGR1/CRYAB/CDKN1A/THBD/CYBA/RHOB/DNMT3A/RAD51/TP53/PARP1/BRCA2/XRCC5	14
BP	GO:0045598	regulation of fat cell differentiation	14/448	142/18800	7.75702e-06	7.60337e-05	3.74504e-05	ZFP36/PPARG/IL6/LPL/ADIPOQ/PTGS2/GATA2/XBP1/PIM1/CEBPB/WWTR1/JAG1/TFE3/HDAC6	14
BP	GO:0006633	fatty acid biosynthetic process	15/448	162/18800	7.98997e-06	7.81667e-05	3.8501e-05	PTGIS/PDK4/APOA1/LPL/AKR1C3/PTGS2/XBP1/PLA2G4A/ACACB/CEACAM1/GSTP1/PRKAB1/INSIG2/EIF6/PRKAG1	15
BP	GO:0051222	positive regulation of protein transport	21/448	293/18800	8.02164e-06	7.83263e-05	3.85796e-05	CDH1/PPARG/CDK5/ANG/PTGS2/IRS2/PRKCZ/GAS6/ANKRD1/NR1H4/IGF1/FLNA/PRNP/STOM/SMO/CSNK2A2/VEGFC/GLUL/P2RX7/GLUD1/PRKACA	21
BP	GO:0060147	regulation of post-transcriptional gene silencing	8/448	44/18800	8.15375e-06	7.93123e-05	3.90653e-05	ZFP36/PPARG/IL6/ESR1/TP53/STAT3/PPP3CA/BMP4	8
BP	GO:1900368	regulation of post-transcriptional gene silencing by RNA	8/448	44/18800	8.15375e-06	7.93123e-05	3.90653e-05	ZFP36/PPARG/IL6/ESR1/TP53/STAT3/PPP3CA/BMP4	8
BP	GO:0034616	response to laminar fluid shear stress	5/448	13/18800	8.25832e-06	8.00241e-05	3.94158e-05	KLF2/KLF4/ACE/ABCA1/NFE2L2	5
BP	GO:0061418	regulation of transcription from RNA polymerase II promoter in response to hypoxia	5/448	13/18800	8.25832e-06	8.00241e-05	3.94158e-05	CITED2/EGR1/VHL/TP53/NFE2L2	5
BP	GO:0030218	erythrocyte differentiation	13/448	124/18800	8.35633e-06	8.05949e-05	3.9697e-05	KLF2/ZFP36/INHBA/TGFBR3/CITED2/EPAS1/INHA/GATA2/BCL6/STAT3/STAT1/BMP4/PRMT1	13
BP	GO:0010743	regulation of macrophage derived foam cell differentiation	7/448	32/18800	8.36601e-06	8.05949e-05	3.9697e-05	PLA2G2A/PPARG/LPL/ADIPOQ/CD36/ABCA1/ITGAV	7
BP	GO:0006090	pyruvate metabolic process	12/448	106/18800	8.41211e-06	8.05949e-05	3.9697e-05	ENO2/PDK4/NR4A3/IGF1/PFKP/ENO3/APP/STAT3/P2RX7/PFKL/EIF6/PRKAG1	12
BP	GO:0007631	feeding behavior	12/448	106/18800	8.41211e-06	8.05949e-05	3.9697e-05	FOS/NPY1R/NTRK2/ACE/NR4A3/GDF15/UCHL1/NPY/PYY/GLS/APP/STAT3	12
BP	GO:0060840	artery development	12/448	106/18800	8.41211e-06	8.05949e-05	3.9697e-05	CITED2/FOXC1/HEY2/NGFR/MDK/EDNRA/LOX/NOTCH3/JAG1/AKT3/BMPR2/BMP4	12
BP	GO:1903707	negative regulation of hemopoiesis	12/448	106/18800	8.41211e-06	8.05949e-05	3.9697e-05	IHH/INHBA/ADIPOQ/MDK/INHA/GATA2/BCL6/HMGB3/CEACAM1/HMGB1/BMP4/PIAS3	12
BP	GO:0007589	body fluid secretion	11/448	89/18800	8.54375e-06	8.15949e-05	4.01895e-05	AGR2/NPPB/AQP1/CAV1/CYBA/NME1/XBP1/NPR1/VIP/SCNN1B/USF2	11
BP	GO:0050863	regulation of T cell activation	23/448	342/18800	8.54849e-06	8.15949e-05	4.01895e-05	CD24/CCL2/VCAM1/IHH/IL6/CAV1/PRKCZ/SLC7A1/VTCN1/MDK/TGFBR2/SYK/IGF1/XBP1/BCL6/PRNP/CEACAM1/CEBPB/MAD1L1/CD47/HMGB1/PIK3CA/BMP4	23
BP	GO:0015849	organic acid transport	22/448	318/18800	8.59295e-06	8.17337e-05	4.02579e-05	PLA2G2A/THBS1/PPARG/RGS4/NTRK2/IRS2/ACE/SLC7A1/CD36/SLC2A1/MAP2K6/SYK/PLA2G4A/CEACAM1/SLC38A1/FABP3/SLC1A2/P2RX7/SLC7A11/RPS6KB1/SLC16A7/SLC17A5	22
BP	GO:0034767	positive regulation of ion transmembrane transport	15/448	163/18800	8.61115e-06	8.17337e-05	4.02579e-05	CCL2/KCNMB1/CDK5/EDN3/EDNRA/TRPC1/RYR2/FLNA/KCNH2/RELN/ACTN4/P2RX7/ADRB2/P2RX1/STIM1	15
BP	GO:0051170	import into nucleus	15/448	163/18800	8.61115e-06	8.17337e-05	4.02579e-05	CDH1/PTGS2/CD36/CDKN1A/SYK/FLNA/IPO4/TP53/SMO/STAT3/LMNA/PPP3CA/TSC2/PRKAG1/BMP4	15
BP	GO:0060135	maternal process involved in female pregnancy	9/448	58/18800	8.647e-06	8.17695e-05	4.02755e-05	PGR/IHH/CITED2/ESR1/PTGS2/ITGA3/BMPR2/BSG/EPOR	9
BP	GO:0090303	positive regulation of wound healing	9/448	58/18800	8.647e-06	8.17695e-05	4.02755e-05	CLDN3/SERPINE1/CLDN1/THBS1/HBEGF/CD36/THBD/XBP1/NFE2L2	9
BP	GO:0007623	circadian rhythm	17/448	205/18800	8.90004e-06	8.40065e-05	4.13774e-05	PPARG/EGR1/TYMS/ADIPOQ/NTRK2/ID1/NAMPT/AHR/NGFR/EZH2/SUV39H2/TP53/MAGED1/PRMT5/HDAC1/SUV39H1/MAPK10	17
BP	GO:0016032	viral process	26/448	418/18800	9.05319e-06	8.52261e-05	4.19781e-05	CCL2/SLPI/ZFP36/CLDN1/PTX3/CAV1/CCL8/GAS6/NCAM1/STOM/RSAD2/ITGAV/ITGA5/TP53/PPIB/SMARCB1/PSMC3/TMPRSS2/DYNLT1/STAT1/USF2/HDAC1/BSG/CSDE1/PRMT1/PTBP1	26
BP	GO:0048588	developmental cell growth	18/448	227/18800	9.06269e-06	8.52261e-05	4.19781e-05	NGF/RGS4/CDK5/PRKCZ/EDN3/NRN1/FN1/TGFBR2/EDNRA/IGF1/SEMA4D/ITGA4/NRP2/NTN1/APP/BMPR2/RTN4/HDAC6	18
BP	GO:0014065	phosphatidylinositol 3-kinase signaling	14/448	144/18800	9.12207e-06	8.56265e-05	4.21753e-05	NTRK2/FN1/IGF1/CEACAM1/SEMA4D/FGF2/TEK/SELP/PDGFA/RELN/UNC5B/TSC2/FLT1/PIK3CA	14
BP	GO:0033138	positive regulation of peptidyl-serine phosphorylation	12/448	107/18800	9.27365e-06	8.67299e-05	4.27188e-05	NGF/IL6/CAV1/NTRK2/PTGS2/GAS6/TXN/SMYD3/APP/SH2D3A/PIK3CA/HDAC6	12
BP	GO:1903557	positive regulation of tumor necrosis factor superfamily cytokine production	12/448	107/18800	9.27365e-06	8.67299e-05	4.27188e-05	CD14/THBS1/CLU/IL6/LPL/IL33/CD36/CYBA/SYK/APP/STAT3/HMGB1	12
BP	GO:0021700	developmental maturation	21/448	296/18800	9.37507e-06	8.75178e-05	4.31069e-05	KLF2/PGR/IHH/PPARG/TYMS/ANG/EPAS1/PAX2/EDNRA/GATA2/IGF1/CDH5/WDR77/SEMA4D/NPR2/RECK/RELN/APP/BRCA2/PRKACA/PPP2R1A	21
BP	GO:0061097	regulation of protein tyrosine kinase activity	11/448	90/18800	9.52786e-06	8.82204e-05	4.34529e-05	CD24/CAV1/HBEGF/ACE/GAS6/PRNP/NEDD9/RELN/APP/MVP/PTPN1	11
BP	GO:0061042	vascular wound healing	6/448	22/18800	9.55418e-06	8.82204e-05	4.34529e-05	SERPINE1/TNFAIP3/GATA2/MCAM/XBP1/CD34	6
BP	GO:0061318	renal filtration cell differentiation	6/448	22/18800	9.55418e-06	8.82204e-05	4.34529e-05	CD24/PROM1/ADIPOQ/EDNRA/JAG1/BMP4	6
BP	GO:0072112	glomerular visceral epithelial cell differentiation	6/448	22/18800	9.55418e-06	8.82204e-05	4.34529e-05	CD24/PROM1/ADIPOQ/EDNRA/JAG1/BMP4	6
BP	GO:0072574	hepatocyte proliferation	6/448	22/18800	9.55418e-06	8.82204e-05	4.34529e-05	IL6/TNFAIP3/MDK/XBP1/CEACAM1/CEBPB	6
BP	GO:0072575	epithelial cell proliferation involved in liver morphogenesis	6/448	22/18800	9.55418e-06	8.82204e-05	4.34529e-05	IL6/TNFAIP3/MDK/XBP1/CEACAM1/CEBPB	6
BP	GO:0051052	regulation of DNA metabolic process	28/448	472/18800	9.94765e-06	9.15615e-05	4.50986e-05	CYP1B1/ENDOG/IL6/KLF4/ADIPOQ/ANKRD1/CDKN1A/CCNA2/RUVBL2/FOXM1/BCL6/RUVBL1/FGF2/RAD51/PCNA/TP53/AIFM1/CDC6/PRMT5/TSPYL2/BMPR2/CCT5/PARP1/BRCA2/XRCC5/HMGB1/PIK3CA/PPP2R1A	28
BP	GO:0010876	lipid localization	27/448	446/18800	9.96395e-06	9.15615e-05	4.50986e-05	PLA2G2A/APOA1/INHBA/THBS1/PPARG/CLU/IL6/LPL/ADIPOQ/CAV1/IRS2/ACE/PLTP/CD36/SLC2A1/MAP2K6/SYK/FZD4/PLA2G4A/ABCA1/ACACB/CEACAM1/CYP19A1/ITGAV/FABP3/P2RX7/RPS6KB1	27
BP	GO:0001755	neural crest cell migration	9/448	59/18800	9.99089e-06	9.15615e-05	4.50986e-05	EDN3/FN1/EDNRA/SEMA4D/PHOX2B/ANXA6/NRP2/SMO/BMP4	9
BP	GO:0010951	negative regulation of endopeptidase activity	19/448	251/18800	9.99917e-06	9.15615e-05	4.50986e-05	SERPINE1/SLPI/SERPINA1/NGF/THBS1/SPINT2/KLF4/AQP1/TIMP1/TIMP3/PTGS2/GAS6/CRYAB/PAX2/PRNP/BIRC5/RECK/CST3/APP	19
BP	GO:0042176	regulation of protein catabolic process	25/448	395/18800	1.00058e-05	9.15615e-05	4.50986e-05	CDH1/SOX17/CLU/TIMP1/HMGCR/PBK/TIMP3/CAV1/TNFAIP3/EEF1A2/GCLC/PTPN3/FLNA/ODC1/VIP/PSMD3/PSMC3/CST3/CSNK2A2/SDCBP/NFE2L2/NDUFA13/RBX1/PRKACA/KEAP1	25
BP	GO:0071219	cellular response to molecule of bacterial origin	18/448	229/18800	1.02234e-05	9.33846e-05	4.59966e-05	CCL2/SERPINE1/CXCL2/ZFP36/CD14/IL6/TNFAIP3/ANKRD1/CD36/MEF2C/NR1H4/NOS3/XBP1/ABCA1/CEBPB/GSTP1/CAPN2/HMGB1	18
BP	GO:0098801	regulation of renal system process	7/448	33/18800	1.0402e-05	9.46769e-05	4.66331e-05	NPPB/ADIPOQ/ACE/GAS6/CYBA/NPR1/EMP2	7
BP	GO:2000191	regulation of fatty acid transport	7/448	33/18800	1.0402e-05	9.46769e-05	4.66331e-05	THBS1/IRS2/MAP2K6/SYK/PLA2G4A/FABP3/P2RX7	7
BP	GO:0001959	regulation of cytokine-mediated signaling pathway	15/448	166/18800	1.07403e-05	9.75819e-05	4.80639e-05	CD24/APOA1/PPARG/IL6/ADIPOQ/CAV1/TNFAIP3/GAS6/NR1H4/IL1R1/SYK/GSTP1/TNFRSF1A/PTPN1/AGPAT2	15
BP	GO:0071230	cellular response to amino acid stimulus	10/448	75/18800	1.10922e-05	0.000100421	4.94623e-05	NTRK2/GCLC/CYBA/XBP1/DNMT3A/CEBPB/GCLM/DNMT1/CPEB1/CAPN2	10
BP	GO:0071479	cellular response to ionizing radiation	10/448	75/18800	1.10922e-05	0.000100421	4.94623e-05	GADD45A/EGR1/CRYAB/CDKN1A/CYBA/RHOB/RAD51/TP53/BRCA2/XRCC5	10
BP	GO:0043407	negative regulation of MAP kinase activity	9/448	60/18800	1.15092e-05	0.000103689	5.10718e-05	DUSP1/PPARG/ADIPOQ/HMGCR/CAV1/UCHL1/GSTP1/BMP4/PTPN1	9
BP	GO:0055008	cardiac muscle tissue morphogenesis	9/448	60/18800	1.15092e-05	0.000103689	5.10718e-05	TGFBR3/DSP/FOXC1/HEY2/ANKRD1/EDNRA/RYR2/FGFR2/ACTC1	9
BP	GO:0060966	regulation of gene silencing by RNA	8/448	46/18800	1.15142e-05	0.000103689	5.10718e-05	ZFP36/PPARG/IL6/ESR1/TP53/STAT3/PPP3CA/BMP4	8
BP	GO:0006816	calcium ion transport	26/448	424/18800	1.16285e-05	0.000104533	5.14879e-05	CCL2/ITPR1/RAMP1/RGS4/CAV1/CDK5/PTGS2/ACE/CCL8/GAS6/RRAD/EDNRA/TRPC1/RYR2/CYBA/NOS3/PRNP/FGF2/RYR3/ITGAV/ANXA6/P2RX7/PPP3CA/P2RX1/STIM1/PRKACA	26
BP	GO:0002274	myeloid leukocyte activation	18/448	232/18800	1.22152e-05	0.000109524	5.39461e-05	PLA2G2A/THBS1/CLU/IL6/IL33/NR4A3/NDRG1/FN1/TGFBR2/GATA2/ADORA2B/SYK/CHGA/PLA2G4A/NPY/SCNN1B/APP/HMGB1	18
BP	GO:0002573	myeloid leukocyte differentiation	17/448	210/18800	1.22267e-05	0.000109524	5.39461e-05	FOS/INHBA/PPARG/CITED2/ADIPOQ/INHA/TGFBR2/GATA2/CEACAM1/CEBPB/CTNNBIP1/MITF/APP/PARP1/BMP4/TFE3/PIAS3	17
BP	GO:0071466	cellular response to xenobiotic stimulus	15/448	168/18800	1.24078e-05	0.000110952	5.46494e-05	CYP1B1/ADIPOQ/GAS6/ANKRD1/AHR/MEF2C/UCHL1/PRNP/PCNA/KCNH2/GSTP1/TP53/PPP1R12A/NFE2L2/MCM7	15
BP	GO:1904064	positive regulation of cation transmembrane transport	14/448	148/18800	1.25046e-05	0.000111429	5.48842e-05	CCL2/KCNMB1/CDK5/EDN3/EDNRA/TRPC1/RYR2/FLNA/KCNH2/RELN/ACTN4/ADRB2/P2RX1/STIM1	14
BP	GO:0001937	negative regulation of endothelial cell proliferation	10/448	76/18800	1.25049e-05	0.000111429	5.48842e-05	CCL2/SCG2/THBS1/PPARG/SULF1/CAV1/MEF2C/NGFR/STAT1/FLT1	10
BP	GO:0072311	glomerular epithelial cell differentiation	6/448	23/18800	1.26673e-05	0.000112483	5.54036e-05	CD24/PROM1/ADIPOQ/EDNRA/JAG1/BMP4	6
BP	GO:0072576	liver morphogenesis	6/448	23/18800	1.26673e-05	0.000112483	5.54036e-05	IL6/TNFAIP3/MDK/XBP1/CEACAM1/CEBPB	6
BP	GO:0006536	glutamate metabolic process	7/448	34/18800	1.2832e-05	0.00011355	5.59289e-05	NR1H4/GCLC/GLS/GCLM/GLUL/SLC7A11/GLUD1	7
BP	GO:0048730	epidermis morphogenesis	7/448	34/18800	1.2832e-05	0.00011355	5.59289e-05	IGFBP5/KLF4/FGF7/NGFR/SNAI1/FGFR2/SMO	7
BP	GO:0008016	regulation of heart contraction	17/448	211/18800	1.30119e-05	0.000114942	5.66149e-05	DES/RGS4/CAV1/DSP/EPAS1/HBEGF/EDN3/HEY2/EDNRA/TRPC1/RYR2/NOS3/FLNA/CHGA/KCNH2/SCN5A/PRKACA	17
BP	GO:0034113	heterotypic cell-cell adhesion	9/448	61/18800	1.322e-05	0.000116578	5.74207e-05	VCAM1/APOA1/KLF4/ADIPOQ/DSP/ITGAV/ITGA4/ITGA5/CD47	9
BP	GO:0043433	negative regulation of DNA-binding transcription factor activity	16/448	190/18800	1.34379e-05	0.000118295	5.82662e-05	PTGIS/CYP1B1/KLF4/ESR1/TNFAIP3/ID1/GAS6/NR1H4/EZH2/FLNA/PRNP/PIM1/FOXA2/CTNNBIP1/PURA/KEAP1	16
BP	GO:0003197	endocardial cushion development	8/448	47/18800	1.35899e-05	0.000119016	5.86214e-05	CITED2/HEY2/TGFBR2/NOS3/SNAI1/JAG1/BMPR2/BMP4	8
BP	GO:0045601	regulation of endothelial cell differentiation	8/448	47/18800	1.35899e-05	0.000119016	5.86214e-05	CLDN5/ID1/CDH5/CEACAM1/JAG1/TNFRSF1A/NOTCH4/BMP4	8
BP	GO:0045776	negative regulation of blood pressure	8/448	47/18800	1.35899e-05	0.000119016	5.86214e-05	NPPB/ADIPOQ/NOS3/NPY/ADRB3/VEGFC/ADRB2/BMPR2	8
BP	GO:0045930	negative regulation of mitotic cell cycle	18/448	234/18800	1.37295e-05	0.000120033	5.91222e-05	CCL2/DUSP1/INHBA/MUC1/KLF4/CCNB1/FOXC1/AVEN/CDKN1A/PTPN3/EZH2/BCL6/MAD1L1/TP53/CDC6/BTG3/BMP4/CASP2	18
BP	GO:0006874	cellular calcium ion homeostasis	27/448	456/18800	1.48218e-05	0.00012912	6.35981e-05	CD24/ITPR1/ESR1/CAV1/CDK5/CCL11/EDN3/CCL8/CD36/EDNRA/TRPC1/RYR2/GATA2/CYBA/PRNP/CDH5/FGF2/RYR3/ITGAV/ANXA6/HSP90B1/APP/P2RX7/P2RX1/STIM1/HMGB1/PRKACA	27
BP	GO:0002456	T cell mediated immunity	12/448	112/18800	1.48449e-05	0.00012912	6.35981e-05	IL6/PRKCZ/AHR/IL1R1/IL18R1/CEACAM1/RSAD2/EMP2/JAG1/MICA/P2RX7/HMGB1	12
BP	GO:0006939	smooth muscle contraction	12/448	112/18800	1.48449e-05	0.00012912	6.35981e-05	KCNMA1/SULF1/CAV1/PTGS2/EDN3/EDNRA/ADORA2B/PRKG1/TACR2/SCNN1B/ADRB2/P2RX1	12
BP	GO:0034219	carbohydrate transmembrane transport	13/448	131/18800	1.52141e-05	0.000132106	6.5069e-05	SLC2A3/ADIPOQ/AQP1/IRS2/ACE/NR4A3/SLC2A1/EDNRA/IGF1/SLC1A2/NFE2L2/RPS6KB1/SLC17A5	13
BP	GO:1905898	positive regulation of response to endoplasmic reticulum stress	7/448	35/18800	1.57133e-05	0.000136209	6.70897e-05	AGR2/PMAIP1/CAV1/XBP1/NFE2L2/PTPN1/ERN1	7
BP	GO:0043114	regulation of vascular permeability	8/448	48/18800	1.59716e-05	0.000138212	6.80764e-05	CLDN5/NPPB/NPR1/CDH5/CEACAM1/CTNNBIP1/TACR2/TEK	8
BP	GO:0003073	regulation of systemic arterial blood pressure	11/448	95/18800	1.60728e-05	0.000138853	6.83918e-05	NPPB/HSD11B2/ACE/EDN3/GAS6/CYBA/NOS3/EMP2/ADRB3/ADRB2/BMPR2	11
BP	GO:0061448	connective tissue development	19/448	260/18800	1.64486e-05	0.000141859	6.98726e-05	IHH/EGR1/TYMS/SULF1/TIMP1/MEF2C/NR1H4/MDK/TGFBR2/LOX/XBP1/SNAI1/FGF2/ANXA6/MEF2D/CD34/BMPR2/PIK3CA/BMP4	19
BP	GO:0035270	endocrine system development	13/448	132/18800	1.65169e-05	0.000141968	6.99262e-05	GATA6/CDH1/APOA1/CYP1B1/CITED2/IL6/MDK/EDNRA/GATA2/FGF2/FOXA2/SMO/BMP4	13
BP	GO:1900180	regulation of protein localization to nucleus	13/448	132/18800	1.65169e-05	0.000141968	6.99262e-05	CDH1/PTGS2/CD36/NGFR/FLNA/WWTR1/MAGED1/SMO/GLUL/LMNA/CCT5/PARP1/BMP4	13
BP	GO:0036003	positive regulation of transcription from RNA polymerase II promoter in response to stress	6/448	24/18800	1.65516e-05	0.000142026	6.99549e-05	KLF2/MUC1/CEBPB/CREB3L1/TP53/NFE2L2	6
BP	GO:1903131	mononuclear cell differentiation	26/448	433/18800	1.67544e-05	0.000143525	7.0693e-05	VCAM1/IHH/INHBA/PPARG/EGR1/IL6/PRKCZ/GAS6/MDK/INHA/TGFBR2/EZH2/SYK/XBP1/BCL6/HMGB3/IL18R1/CEBPB/RSAD2/CTNNBIP1/ITGA4/TP53/STAT3/MMP14/HMGB1/BMP4	26
BP	GO:0006913	nucleocytoplasmic transport	21/448	308/18800	1.71003e-05	0.000145997	7.19108e-05	CDH1/CDK5/PTGS2/GAS6/CD36/CDKN1A/SYK/FLNA/TXN/IPO4/TP53/SMO/PPP1R12A/STAT3/LMNA/EIF6/PPP3CA/TSC2/PRKAG1/BMP4/PRKACA	21
BP	GO:0051169	nuclear transport	21/448	308/18800	1.71003e-05	0.000145997	7.19108e-05	CDH1/CDK5/PTGS2/GAS6/CD36/CDKN1A/SYK/FLNA/TXN/IPO4/TP53/SMO/PPP1R12A/STAT3/LMNA/EIF6/PPP3CA/TSC2/PRKAG1/BMP4/PRKACA	21
BP	GO:0098657	import into cell	18/448	238/18800	1.72715e-05	0.0001472	7.25036e-05	THBS1/SLC2A3/RGS4/IRS2/SLC7A1/CD36/SLC2A1/PRNP/SLC38A1/KCNJ8/ITGA4/SCNN1B/KCNH2/FABP3/SLC1A2/SLC7A11/RPS6KB1/P2RX1	18
BP	GO:0070059	intrinsic apoptotic signaling pathway in response to endoplasmic reticulum stress	9/448	63/18800	1.7299e-05	0.0001472	7.25036e-05	ITPR1/PMAIP1/XBP1/CEBPB/CREB3L1/TP53/AIFM1/PTPN1/ERN1	9
BP	GO:0005996	monosaccharide metabolic process	19/448	261/18800	1.73572e-05	0.00014745	7.26263e-05	ENO2/PDK4/NPY1R/PMAIP1/SLC2A3/ADIPOQ/PPP1R3C/IRS2/GCLC/SLC2A1/IGF1/PGD/ACACB/MST1/FOXA2/PFKP/TP53/PFKL/PIK3CA	19
BP	GO:0048844	artery morphogenesis	10/448	79/18800	1.77109e-05	0.000150204	7.39828e-05	CITED2/FOXC1/HEY2/MDK/EDNRA/NOTCH3/JAG1/AKT3/BMPR2/BMP4	10
BP	GO:0035051	cardiocyte differentiation	14/448	153/18800	1.82594e-05	0.000154598	7.61472e-05	VCAM1/GATA6/SOX17/TGFBR3/CITED2/RGS4/HEY2/MEF2C/EDNRA/IGF1/JAG1/ACTC1/LMNA/BMP4	14
BP	GO:0010466	negative regulation of peptidase activity	19/448	262/18800	1.83105e-05	0.000154774	7.62339e-05	SERPINE1/SLPI/SERPINA1/NGF/THBS1/SPINT2/KLF4/AQP1/TIMP1/TIMP3/PTGS2/GAS6/CRYAB/PAX2/PRNP/BIRC5/RECK/CST3/APP	19
BP	GO:0010862	positive regulation of pathway-restricted SMAD protein phosphorylation	8/448	49/18800	1.86945e-05	0.000157237	7.74471e-05	INHBA/PPARG/INHA/TGFBR2/GDF15/SDCBP/BMPR2/BMP4	8
BP	GO:0022602	ovulation cycle process	8/448	49/18800	1.86945e-05	0.000157237	7.74471e-05	PGR/INHBA/ESR1/PTX3/MAP2K6/NOS3/FZD4/CASP2	8
BP	GO:0050873	brown fat cell differentiation	8/448	49/18800	1.86945e-05	0.000157237	7.74471e-05	DIO2/ADIPOQ/PTGS2/PIM1/CEBPB/FABP3/ADRB2/TFE3	8
BP	GO:0040014	regulation of multicellular organism growth	9/448	64/18800	1.97109e-05	0.000165513	8.15233e-05	NPY1R/GDF15/IGF1/PPIB/SMO/APP/STAT3/ADRB2/PIK3CA	9
BP	GO:0042594	response to starvation	16/448	196/18800	1.98013e-05	0.000165726	8.16284e-05	PDK4/ZFP36/PMAIP1/NUAK1/AKR1C3/GAS6/CDKN1A/SLC2A1/XBP1/TP53/FAS/GLUL/NFE2L2/BMPR2/PRKAG1/SUV39H1	16
BP	GO:0043393	regulation of protein binding	16/448	196/18800	1.98013e-05	0.000165726	8.16284e-05	SLPI/CLDN5/TGFBR3/ADIPOQ/CAV1/CDK5/ID1/ACE/CDKN1A/LOX/CTNNBIP1/ITGA4/APP/ADRB2/BMP4/PRKACA	16
BP	GO:0010001	glial cell differentiation	17/448	218/18800	1.98914e-05	0.000166207	8.18655e-05	CLU/IL6/CDK5/PTPRZ1/NTRK2/PAX2/NDRG1/MDK/FGF2/PHOX2B/SMO/RELN/APP/STAT3/PRMT5/PRPF19/HDAC1	17
BP	GO:0003148	outflow tract septum morphogenesis	6/448	25/18800	2.13425e-05	0.00017775	8.75506e-05	GATA6/TGFBR2/FGFR2/NRP2/BMPR2/BMP4	6
BP	GO:1905564	positive regulation of vascular endothelial cell proliferation	6/448	25/18800	2.13425e-05	0.00017775	8.75506e-05	MDK/FGF2/ITGA4/AKT3/STAT3/HMGB1	6
BP	GO:0060070	canonical Wnt signaling pathway	21/448	313/18800	2.17439e-05	0.000180797	8.90517e-05	ASPM/SOX17/EGR1/KLF4/CAV1/ZEB2/MDK/EDNRA/RUVBL2/FZD4/TBL1X/RUVBL1/DKK2/FGF2/FGFR2/CTNNBIP1/MITF/WWTR1/RECK/RBX1/HDAC1	21
BP	GO:0042149	cellular response to glucose starvation	8/448	50/18800	2.17966e-05	0.000180941	8.91222e-05	PMAIP1/NUAK1/SLC2A1/XBP1/TP53/NFE2L2/PRKAG1/SUV39H1	8
BP	GO:0006096	glycolytic process	10/448	81/18800	2.21338e-05	0.000183143	9.02068e-05	ENO2/IGF1/PFKP/ENO3/APP/STAT3/P2RX7/PFKL/EIF6/PRKAG1	10
BP	GO:0021675	nerve development	10/448	81/18800	2.21338e-05	0.000183143	9.02068e-05	VCAM1/NGF/CITED2/SULF1/PAX2/NGFR/EDNRA/PHOX2B/ITGA4/NRP2	10
BP	GO:0070374	positive regulation of ERK1 and ERK2 cascade	17/448	220/18800	2.2377e-05	0.000184855	9.10502e-05	PLA2G2A/CCL2/CCL11/PRKCZ/CCL8/GAS6/CD36/IGF1/NPY/FGF2/FGFR2/TEK/PDGFA/APP/RAP1A/HMGB1/BMP4	17
BP	GO:0048880	sensory system development	24/448	389/18800	2.28184e-05	0.00018803	9.2614e-05	PROM1/CYP1B1/IHH/CHRDL1/INHBA/CITED2/KLF4/NTRK2/FOXC1/CRYAB/PAX2/TGFBR2/FZD4/FGF2/PHOX2B/MITF/JAG1/STAT3/SLC7A11/BMPR2/HDAC1/FLT1/BMP4/CASP2	24
BP	GO:0016485	protein processing	18/448	243/18800	2.28351e-05	0.00018803	9.2614e-05	SERPINE1/MME/IHH/THBS1/S100A10/ACE/PLAT/PRNP/BACE1/PSENEN/TMPRSS2/P2RX7/PARP1/MMP14/CAPN2/PRKACA/ASPH/CASP2	18
BP	GO:0048015	phosphatidylinositol-mediated signaling	15/448	177/18800	2.31027e-05	0.000189927	9.35483e-05	NTRK2/FN1/IGF1/CEACAM1/SEMA4D/FGF2/TEK/SELP/PDGFA/RELN/UNC5B/RPS6KB1/TSC2/FLT1/PIK3CA	15
BP	GO:0055074	calcium ion homeostasis	27/448	468/18800	2.34424e-05	0.000192408	9.47708e-05	CD24/ITPR1/ESR1/CAV1/CDK5/CCL11/EDN3/CCL8/CD36/EDNRA/TRPC1/RYR2/GATA2/CYBA/PRNP/CDH5/FGF2/RYR3/ITGAV/ANXA6/HSP90B1/APP/P2RX7/P2RX1/STIM1/HMGB1/PRKACA	27
BP	GO:0006165	nucleoside diphosphate phosphorylation	11/448	99/18800	2.38256e-05	0.00019524	9.61653e-05	ENO2/IGF1/NME1/PFKP/ENO3/APP/STAT3/P2RX7/PFKL/EIF6/PRKAG1	11
BP	GO:0006757	ATP generation from ADP	10/448	82/18800	2.46796e-05	0.000201913	9.94522e-05	ENO2/IGF1/PFKP/ENO3/APP/STAT3/P2RX7/PFKL/EIF6/PRKAG1	10
BP	GO:0006869	lipid transport	24/448	391/18800	2.47938e-05	0.000202523	9.97525e-05	PLA2G2A/APOA1/INHBA/THBS1/PPARG/CLU/ADIPOQ/CAV1/IRS2/ACE/PLTP/CD36/SLC2A1/MAP2K6/SYK/FZD4/PLA2G4A/ABCA1/CEACAM1/CYP19A1/ITGAV/FABP3/P2RX7/RPS6KB1	24
BP	GO:0032368	regulation of lipid transport	12/448	118/18800	2.52158e-05	0.00020564	0.000101288	APOA1/THBS1/PPARG/ADIPOQ/IRS2/MAP2K6/SYK/PLA2G4A/CYP19A1/ITGAV/FABP3/P2RX7	12
BP	GO:0050435	amyloid-beta metabolic process	9/448	66/18800	2.54003e-05	0.000206484	0.000101704	MME/CLU/NTRK2/ACE/IGF1/PRNP/BACE1/PSENEN/RTN4	9
BP	GO:0060389	pathway-restricted SMAD protein phosphorylation	9/448	66/18800	2.54003e-05	0.000206484	0.000101704	INHBA/TGFBR3/PPARG/INHA/TGFBR2/GDF15/SDCBP/BMPR2/BMP4	9
BP	GO:0051403	stress-activated MAPK cascade	18/448	245/18800	2.54747e-05	0.000206759	0.000101839	DUSP1/ZFP36/GADD45A/PBK/CRYAB/MAP2K6/FOXM1/ADORA2B/GSTP1/FAS/APP/TRAF5/SDCBP/SH2D3A/HMGB1/BMP4/MAPK10/PRMT1	18
BP	GO:0046939	nucleotide phosphorylation	11/448	100/18800	2.62059e-05	0.000212356	0.000104596	ENO2/IGF1/NME1/PFKP/ENO3/APP/STAT3/P2RX7/PFKL/EIF6/PRKAG1	11
BP	GO:0043409	negative regulation of MAPK cascade	15/448	179/18800	2.63699e-05	0.000212374	0.000104605	DUSP1/PPARG/ADIPOQ/HMGCR/PBK/TIMP3/CAV1/UCHL1/FOXM1/NDRG2/GSTP1/P2RX7/BMP4/PTPN1/PPP2R1A	15
BP	GO:0006750	glutathione biosynthetic process	5/448	16/18800	2.64166e-05	0.000212374	0.000104605	GCLC/SLC1A2/GCLM/NFE2L2/SLC7A11	5
BP	GO:0045986	negative regulation of smooth muscle contraction	5/448	16/18800	2.64166e-05	0.000212374	0.000104605	KCNMA1/PTGS2/ADORA2B/PRKG1/ADRB2	5
BP	GO:2000696	regulation of epithelial cell differentiation involved in kidney development	5/448	16/18800	2.64166e-05	0.000212374	0.000104605	CD24/PROM1/PAX2/WWTR1/STAT1	5
BP	GO:2001212	regulation of vasculogenesis	5/448	16/18800	2.64166e-05	0.000212374	0.000104605	HEY2/CEACAM1/EMP2/CD34/RAP1A	5
BP	GO:0051962	positive regulation of nervous system development	19/448	270/18800	2.7792e-05	0.00022308	0.000109878	MME/ASPM/NGF/IL6/PTPRZ1/NTRK2/ACE/MDK/FN1/SEMA4D/SMO/RELN/NTN1/VEGFC/PRMT5/PRPF19/BMPR2/XRCC5/HDAC1	19
BP	GO:0006606	protein import into nucleus	14/448	159/18800	2.81503e-05	0.000225222	0.000110933	CDH1/PTGS2/CD36/CDKN1A/SYK/FLNA/IPO4/TP53/SMO/STAT3/LMNA/PPP3CA/TSC2/BMP4	14
BP	GO:0009266	response to temperature stimulus	15/448	180/18800	2.81514e-05	0.000225222	0.000110933	FOS/DIO2/CD14/THBS1/LPL/PTGS2/GCLC/NGFR/NOS3/IGF1/CD34/MICA/ADRB2/RPS6KB1/PRKACA	15
BP	GO:0046777	protein autophosphorylation	17/448	224/18800	2.81914e-05	0.000225222	0.000110933	ADIPOQ/CAV1/CDK5/NTRK2/ACE/SYK/PIM1/FGFR2/DDR2/PIM2/TEK/PDGFA/VEGFC/MVP/FLT1/PRKACA/ERN1	17
BP	GO:0021537	telencephalon development	18/448	247/18800	2.8383e-05	0.000226398	0.000111512	ASPM/INHBA/AQP1/CDK5/NTRK2/SLC2A1/MDK/EZH2/NPY/SLC1A2/SCN5A/SMO/CSNK2A2/RELN/SLC7A11/HDAC1/RTN4/BMP4	18
BP	GO:0048477	oogenesis	11/448	101/18800	2.87889e-05	0.000229277	0.00011293	ASPM/IHH/PTX3/ANG/MDK/EDNRA/IGF1/WDR77/NPR2/BRCA2/PPP2R1A	11
BP	GO:0048017	inositol lipid-mediated signaling	15/448	181/18800	3.00383e-05	0.000238854	0.000117647	NTRK2/FN1/IGF1/CEACAM1/SEMA4D/FGF2/TEK/SELP/PDGFA/RELN/UNC5B/RPS6KB1/TSC2/FLT1/PIK3CA	15
BP	GO:0051899	membrane depolarization	10/448	84/18800	3.05314e-05	0.000242397	0.000119392	CAV1/PRKCZ/GCLC/PTPN3/KCNH2/GCLM/SCN5A/SCN2A/P2RX7/PARP1	10
BP	GO:0043588	skin development	20/448	296/18800	3.07767e-05	0.000243964	0.000120164	GATA6/ZFP36/IGFBP5/CLDN1/INHBA/AKR1C3/DSP/FOXC1/FGF7/MET/NGFR/SNAI1/ITGA6/FGFR2/ITGA3/STMN1/JAG1/SMO/PDGFA/HDAC1	20
BP	GO:0008584	male gonad development	13/448	140/18800	3.09773e-05	0.000245173	0.00012076	GATA6/ASPM/CYP1B1/INHBA/CITED2/AKR1C3/ESR1/ACE/INHA/NUDT1/PDGFA/MMP14/CSDE1	13
BP	GO:0051251	positive regulation of lymphocyte activation	23/448	371/18800	3.12768e-05	0.00024716	0.000121738	CD24/CCL2/VCAM1/IHH/IL6/CAV1/IRS2/PRKCZ/SLC7A1/GAS6/MEF2C/CDKN1A/VTCN1/MDK/TGFBR2/SYK/IGF1/XBP1/BCL6/CD47/MMP14/HMGB1/PIK3CA	23
BP	GO:0042098	T cell proliferation	16/448	204/18800	3.23829e-05	0.000255447	0.00012582	CD24/VCAM1/IHH/IL6/SLC7A1/VTCN1/TGFBR2/SYK/IGF1/PRNP/CEBPB/MAD1L1/TP53/P2RX7/HMGB1/BMP4	16
BP	GO:0060193	positive regulation of lipase activity	9/448	68/18800	3.24258e-05	0.000255447	0.00012582	APOA1/SELE/ESR1/ANG/PRKCZ/EDNRA/FGF2/FGFR2/FLT1	9
BP	GO:0014912	negative regulation of smooth muscle cell migration	7/448	39/18800	3.31037e-05	0.000259584	0.000127858	SERPINE1/IGFBP5/ADIPOQ/MEF2C/PRKG1/NFE2L2/APEX1	7
BP	GO:0071634	regulation of transforming growth factor beta production	7/448	39/18800	3.31037e-05	0.000259584	0.000127858	CD24/GATA6/THBS1/PTGS2/FN1/ITGAV/CD34	7
BP	GO:1901031	regulation of response to reactive oxygen species	7/448	39/18800	3.31037e-05	0.000259584	0.000127858	ENDOG/CD36/NR4A3/MET/TXN/NFE2L2/HDAC6	7
BP	GO:0046546	development of primary male sexual characteristics	13/448	141/18800	3.33978e-05	0.000261087	0.000128598	GATA6/ASPM/CYP1B1/INHBA/CITED2/AKR1C3/ESR1/ACE/INHA/NUDT1/PDGFA/MMP14/CSDE1	13
BP	GO:0050671	positive regulation of lymphocyte proliferation	13/448	141/18800	3.33978e-05	0.000261087	0.000128598	CD24/VCAM1/IL6/IRS2/SLC7A1/MEF2C/CDKN1A/VTCN1/TGFBR2/SYK/IGF1/BCL6/HMGB1	13
BP	GO:0050886	endocrine process	10/448	85/18800	3.38774e-05	0.000264431	0.000130245	INHBA/HSD11B2/PPARG/ACE/EDN3/INHA/CYBA/NOS3/FZD4/TACR2	10
BP	GO:0006109	regulation of carbohydrate metabolic process	15/448	183/18800	3.41494e-05	0.000265739	0.00013089	PDK4/PMAIP1/ADIPOQ/PPP1R3C/IRS2/IGF1/ACACB/MST1/FOXA2/TP53/APP/STAT3/P2RX7/EIF6/PRKAG1	15
BP	GO:0048469	cell maturation	15/448	183/18800	3.41494e-05	0.000265739	0.00013089	KLF2/PGR/IHH/PPARG/TYMS/ANG/EPAS1/EDNRA/GATA2/WDR77/NPR2/APP/BRCA2/PRKACA/PPP2R1A	15
BP	GO:0010875	positive regulation of cholesterol efflux	6/448	27/18800	3.42598e-05	0.000265787	0.000130913	APOA1/PPARG/ADIPOQ/CAV1/PLTP/ABCA1	6
BP	GO:0072012	glomerulus vasculature development	6/448	27/18800	3.42598e-05	0.000265787	0.000130913	EGR1/EDNRA/NOTCH3/TEK/CD34/BMP4	6
BP	GO:0007613	memory	12/448	122/18800	3.5215e-05	0.000272368	0.000134155	NGF/PTGS2/PRKCZ/MDK/S100B/PRNP/CEBPB/ITGA3/ITGA5/SCN2A/RELN/RPS6KB1	12
BP	GO:0014902	myotube differentiation	12/448	122/18800	3.5215e-05	0.000272368	0.000134155	MEF2C/ADAM12/GDF15/IGF1/XBP1/EHD2/SMO/SMYD3/PPP3CA/MMP14/CAPN2/RBM38	12
BP	GO:0097696	receptor signaling pathway via STAT	15/448	184/18800	3.63848e-05	0.00028099	0.000138402	CCL2/CYP1B1/PPARG/GADD45A/IL6/CAV1/CDK5/IGF1/SOCS3/MST1/VHL/TNFRSF1A/STAT3/STAT1/PPP2R1A	15
BP	GO:0002544	chronic inflammatory response	5/448	17/18800	3.66928e-05	0.000281661	0.000138732	VCAM1/THBS1/TNFAIP3/ADORA2B/CYP19A1	5
BP	GO:0006978	DNA damage response, signal transduction by p53 class mediator resulting in transcription of p21 class mediator	5/448	17/18800	3.66928e-05	0.000281661	0.000138732	MUC1/CDKN1A/FOXM1/TP53/BRCA2	5
BP	GO:0051770	positive regulation of nitric-oxide synthase biosynthetic process	5/448	17/18800	3.66928e-05	0.000281661	0.000138732	CCL2/IL33/NAMPT/MAP2K6/STAT1	5
BP	GO:2000811	negative regulation of anoikis	5/448	17/18800	3.66928e-05	0.000281661	0.000138732	PDK4/CAV1/NTRK2/ITGA5/PIK3CA	5
BP	GO:0031098	stress-activated protein kinase signaling cascade	18/448	252/18800	3.69873e-05	0.000283495	0.000139635	DUSP1/ZFP36/GADD45A/PBK/CRYAB/MAP2K6/FOXM1/ADORA2B/GSTP1/FAS/APP/TRAF5/SDCBP/SH2D3A/HMGB1/BMP4/MAPK10/PRMT1	18
BP	GO:1900542	regulation of purine nucleotide metabolic process	10/448	86/18800	3.75321e-05	0.000287239	0.000141479	PDK4/NOS3/ADORA2B/IGF1/APP/STAT3/P2RX7/EIF6/PARP1/PRKAG1	10
BP	GO:0009306	protein secretion	22/448	350/18800	3.76895e-05	0.000288011	0.00014186	SCG2/PPARG/IL6/HMGCR/ANG/IRS2/ANKRD1/NR1H4/IGF1/CHGA/ABCA1/RSAD2/FOXA2/TACR2/VIP/SNCG/VEGFC/GLUL/P2RX7/PFKL/PPP3CA/GLUD1	22
BP	GO:0046822	regulation of nucleocytoplasmic transport	11/448	104/18800	3.78995e-05	0.000289182	0.000142437	CDH1/CDK5/PTGS2/GAS6/CD36/FLNA/TXN/SMO/PPP1R12A/BMP4/PRKACA	11
BP	GO:0032946	positive regulation of mononuclear cell proliferation	13/448	143/18800	3.87384e-05	0.000295141	0.000145372	CD24/VCAM1/IL6/IRS2/SLC7A1/MEF2C/CDKN1A/VTCN1/TGFBR2/SYK/IGF1/BCL6/HMGB1	13
BP	GO:0014888	striated muscle adaptation	8/448	54/18800	3.88677e-05	0.000295244	0.000145422	GATA6/IGFBP5/PPARG/HEY2/EZH2/LMNA/PPP3CA/RPS6KB1	8
BP	GO:0071320	cellular response to cAMP	8/448	54/18800	3.88677e-05	0.000295244	0.000145422	IGFBP5/CYP1B1/ADIPOQ/AQP1/AHR/APP/RAP1A/APEX1	8
BP	GO:0072210	metanephric nephron development	7/448	40/18800	3.93098e-05	0.000297941	0.000146751	EGR1/ADIPOQ/PAX2/CD34/SMO/STAT1/BMP4	7
BP	GO:0035592	establishment of protein localization to extracellular region	22/448	351/18800	3.93397e-05	0.000297941	0.000146751	SCG2/PPARG/IL6/HMGCR/ANG/IRS2/ANKRD1/NR1H4/IGF1/CHGA/ABCA1/RSAD2/FOXA2/TACR2/VIP/SNCG/VEGFC/GLUL/P2RX7/PFKL/PPP3CA/GLUD1	22
BP	GO:0001764	neuron migration	14/448	164/18800	3.97129e-05	0.000300321	0.000147923	ASPM/CDK5/NTRK2/GAS6/MEF2C/MDK/GATA2/PRKG1/ITGA3/PHOX2B/NRP2/RELN/NTN1/STAT3	14
BP	GO:0032722	positive regulation of chemokine production	9/448	70/18800	4.1031e-05	0.000309829	0.000152606	EGR1/IL6/LPL/ADIPOQ/IL33/ADORA2B/SYK/APP/HMGB1	9
BP	GO:0002027	regulation of heart rate	11/448	105/18800	4.14427e-05	0.000312475	0.00015391	RGS4/CAV1/DSP/EPAS1/EDN3/HEY2/EDNRA/RYR2/KCNH2/SCN5A/PRKACA	11
BP	GO:0001892	embryonic placenta development	10/448	87/18800	4.15184e-05	0.000312584	0.000153963	KRT19/CITED2/SPINT2/EPAS1/HEY2/GATA2/SOCS3/SNAI1/FGFR2/CEBPB	10
BP	GO:0033135	regulation of peptidyl-serine phosphorylation	13/448	144/18800	4.16774e-05	0.000313318	0.000154325	NGF/GADD45A/IL6/CAV1/NTRK2/PTGS2/GAS6/TXN/SMYD3/APP/SH2D3A/PIK3CA/HDAC6	13
BP	GO:0048873	homeostasis of number of cells within a tissue	6/448	28/18800	4.27317e-05	0.000320299	0.000157763	GATA2/NOS3/FH/SMO/AKT3/P2RX7	6
BP	GO:1903205	regulation of hydrogen peroxide-induced cell death	6/448	28/18800	4.27317e-05	0.000320299	0.000157763	ENDOG/NR4A3/MET/TXN/NFE2L2/HDAC6	6
BP	GO:0001654	eye development	23/448	379/18800	4.35278e-05	0.000325787	0.000160466	PROM1/CYP1B1/IHH/CHRDL1/INHBA/CITED2/KLF4/NTRK2/FOXC1/CRYAB/PAX2/TGFBR2/FZD4/FGF2/MITF/JAG1/STAT3/SLC7A11/BMPR2/HDAC1/FLT1/BMP4/CASP2	23
BP	GO:0051896	regulation of protein kinase B signaling	15/448	187/18800	4.38831e-05	0.000327965	0.000161539	IGFBP5/THBS1/AKR1C3/NTRK2/HBEGF/GAS6/MET/GDF15/TXN/FGF2/TEK/PDGFA/TSC2/PIK3CA/RTN4	15
BP	GO:0010518	positive regulation of phospholipase activity	8/448	55/18800	4.45474e-05	0.000331471	0.000163266	SELE/ESR1/ANG/PRKCZ/EDNRA/FGF2/FGFR2/FLT1	8
BP	GO:0045620	negative regulation of lymphocyte differentiation	8/448	55/18800	4.45474e-05	0.000331471	0.000163266	IHH/INHBA/MDK/INHA/BCL6/HMGB3/HMGB1/BMP4	8
BP	GO:0061098	positive regulation of protein tyrosine kinase activity	8/448	55/18800	4.45474e-05	0.000331471	0.000163266	CD24/HBEGF/ACE/GAS6/PRNP/NEDD9/RELN/PTPN1	8
BP	GO:0050729	positive regulation of inflammatory response	13/448	145/18800	4.48089e-05	0.000332931	0.000163985	PLA2G2A/SERPINE1/IL6/LPL/IL33/PTGS2/ACE/MDK/ADORA2B/CEBPB/CD47/TNFRSF1A/APP	13
BP	GO:0006140	regulation of nucleotide metabolic process	10/448	88/18800	4.58606e-05	0.000340249	0.00016759	PDK4/NOS3/ADORA2B/IGF1/APP/STAT3/P2RX7/EIF6/PARP1/PRKAG1	10
BP	GO:0014743	regulation of muscle hypertrophy	9/448	71/18800	4.60108e-05	0.000340431	0.000167679	IGFBP5/PPARG/RGS4/NR4A3/IGF1/TNFRSF1A/LMNA/PPP3CA/PARP1	9
BP	GO:0017038	protein import	16/448	210/18800	4.60186e-05	0.000340431	0.000167679	CDH1/CLU/PTGS2/CD36/CDKN1A/SYK/FLNA/IPO4/TP53/AIFM1/SMO/STAT3/LMNA/PPP3CA/TSC2/BMP4	16
BP	GO:0043010	camera-type eye development	21/448	330/18800	4.72075e-05	0.000348719	0.000171762	PROM1/CYP1B1/IHH/INHBA/CITED2/KLF4/NTRK2/FOXC1/CRYAB/PAX2/TGFBR2/FZD4/FGF2/MITF/JAG1/SLC7A11/BMPR2/HDAC1/FLT1/BMP4/CASP2	21
BP	GO:0062013	positive regulation of small molecule metabolic process	13/448	146/18800	4.81432e-05	0.000355117	0.000174913	APOA1/PMAIP1/PPARG/ADIPOQ/PTGS2/IRS2/NR4A3/NR1H4/NOS3/ADORA2B/IGF1/APP/P2RX7	13
BP	GO:0030098	lymphocyte differentiation	23/448	382/18800	4.91327e-05	0.000361892	0.00017825	VCAM1/IHH/INHBA/EGR1/IL6/PRKCZ/GAS6/MDK/INHA/TGFBR2/EZH2/SYK/XBP1/BCL6/HMGB3/IL18R1/RSAD2/ITGA4/TP53/STAT3/MMP14/HMGB1/BMP4	23
BP	GO:0019184	nonribosomal peptide biosynthetic process	5/448	18/18800	4.98139e-05	0.000365852	0.000180201	GCLC/SLC1A2/GCLM/NFE2L2/SLC7A11	5
BP	GO:0042772	DNA damage response, signal transduction resulting in transcription	5/448	18/18800	4.98139e-05	0.000365852	0.000180201	MUC1/CDKN1A/FOXM1/TP53/BRCA2	5
BP	GO:0001656	metanephros development	10/448	89/18800	5.05842e-05	0.000370975	0.000182724	SOX17/EGR1/ADIPOQ/PAX2/WWTR1/CD34/SMO/PDGFA/STAT1/BMP4	10
BP	GO:0150063	visual system development	23/448	383/18800	5.11399e-05	0.000374512	0.000184466	PROM1/CYP1B1/IHH/CHRDL1/INHBA/CITED2/KLF4/NTRK2/FOXC1/CRYAB/PAX2/TGFBR2/FZD4/FGF2/MITF/JAG1/STAT3/SLC7A11/BMPR2/HDAC1/FLT1/BMP4/CASP2	23
BP	GO:0061437	renal system vasculature development	6/448	29/18800	5.28026e-05	0.00038558	0.000189917	EGR1/EDNRA/NOTCH3/TEK/CD34/BMP4	6
BP	GO:0061440	kidney vasculature development	6/448	29/18800	5.28026e-05	0.00038558	0.000189917	EGR1/EDNRA/NOTCH3/TEK/CD34/BMP4	6
BP	GO:0031670	cellular response to nutrient	7/448	42/18800	5.45952e-05	0.0003981	0.000196084	LPL/GAS6/NR1H4/XBP1/PIM1/FOXA2/USF2	7
BP	GO:0071692	protein localization to extracellular region	22/448	359/18800	5.50553e-05	0.000400881	0.000197454	SCG2/PPARG/IL6/HMGCR/ANG/IRS2/ANKRD1/NR1H4/IGF1/CHGA/ABCA1/RSAD2/FOXA2/TACR2/VIP/SNCG/VEGFC/GLUL/P2RX7/PFKL/PPP3CA/GLUD1	22
BP	GO:0042475	odontogenesis of dentin-containing tooth	10/448	90/18800	5.57163e-05	0.000404538	0.000199255	GATA6/SERPINE1/FOXC1/NGFR/SCN5A/SMO/STIM1/HDAC1/BSG/BMP4	10
BP	GO:0046031	ADP metabolic process	10/448	90/18800	5.57163e-05	0.000404538	0.000199255	ENO2/IGF1/PFKP/ENO3/APP/STAT3/P2RX7/PFKL/EIF6/PRKAG1	10
BP	GO:0050821	protein stabilization	15/448	191/18800	5.59761e-05	0.00040527	0.000199616	APOA1/SOX17/CLU/CRYAB/IGF1/FLNA/TBL1X/PIM1/PIM2/VHL/TP53/PPIB/SMO/CCT5/RTN4	15
BP	GO:0071248	cellular response to metal ion	15/448	191/18800	5.59761e-05	0.00040527	0.000199616	FOS/CDH1/CLDN1/ENDOG/AKR1C3/AQP1/PTGS2/MEF2C/PRNP/RYR3/BACE1/SCN5A/APP/NFE2L2/PARP1	15
BP	GO:0060415	muscle tissue morphogenesis	9/448	73/18800	5.75125e-05	0.000415803	0.000204804	TGFBR3/DSP/FOXC1/HEY2/ANKRD1/EDNRA/RYR2/FGFR2/ACTC1	9
BP	GO:0001541	ovarian follicle development	8/448	57/18800	5.79951e-05	0.000418106	0.000205938	INHBA/ESR1/PTX3/ANG/FOXC1/INHA/CEBPB/MMP14	8
BP	GO:0010803	regulation of tumor necrosis factor-mediated signaling pathway	8/448	57/18800	5.79951e-05	0.000418106	0.000205938	APOA1/ADIPOQ/TNFAIP3/GAS6/NR1H4/SYK/GSTP1/TNFRSF1A	8
BP	GO:0060828	regulation of canonical Wnt signaling pathway	18/448	261/18800	5.84582e-05	0.00042021	0.000206974	ASPM/SOX17/EGR1/CAV1/ZEB2/MDK/RUVBL2/FZD4/TBL1X/RUVBL1/DKK2/FGF2/FGFR2/CTNNBIP1/WWTR1/RECK/RBX1/HDAC1	18
BP	GO:0032526	response to retinoic acid	11/448	109/18800	5.86166e-05	0.00042021	0.000206974	GATA6/KLF4/AQP1/TIE1/PAX2/FZD4/ABCA1/FGFR2/EPHA3/PDGFA/NDUFA13	11
BP	GO:0034446	substrate adhesion-dependent cell spreading	11/448	109/18800	5.86166e-05	0.00042021	0.000206974	APOA1/S100A10/MDK/FN1/FLNA/FZD4/TEK/NEDD9/ITGAV/ITGA4/ACTN4	11
BP	GO:0071887	leukocyte apoptotic process	11/448	109/18800	5.86166e-05	0.00042021	0.000206974	IL6/IRS2/GAS6/MEF2C/BCL6/TSC22D3/TP53/FAS/P2RX7/SLC7A11/BMP4	11
BP	GO:0009416	response to light stimulus	20/448	310/18800	5.88942e-05	0.000421164	0.000207444	FOS/MME/AQP1/TIMP1/HMGCR/PBK/CDK5/PTGS2/CDKN1A/RUVBL2/NPY/PCNA/CDC25A/TP53/SLC1A2/APP/SLC7A11/PARP1/BRCA2/MAPK10	20
BP	GO:0006937	regulation of muscle contraction	14/448	170/18800	5.8915e-05	0.000421164	0.000207444	KCNMA1/CAV1/DSP/PTGS2/RYR2/ADORA2B/CHGA/PRKG1/TACR2/ANXA6/SCN5A/ADRB2/P2RX1/PRKACA	14
BP	GO:0044089	positive regulation of cellular component biogenesis	27/448	494/18800	5.94268e-05	0.000423634	0.000208661	CLDN3/DPYSL3/APOA1/CLDN1/CLDN5/CLU/ESR1/CAV1/CCL11/NTRK2/S100A10/ID1/CD36/MET/SYK/CHGA/ABCA1/CDH5/SEMA4D/HRK/TEK/TP53/CD47/DNMT1/P2RX7/SDCBP/PIK3CA	27
BP	GO:0072503	cellular divalent inorganic cation homeostasis	27/448	494/18800	5.94268e-05	0.000423634	0.000208661	CD24/ITPR1/ESR1/CAV1/CDK5/CCL11/EDN3/CCL8/CD36/EDNRA/TRPC1/RYR2/GATA2/CYBA/PRNP/CDH5/FGF2/RYR3/ITGAV/ANXA6/HSP90B1/APP/P2RX7/P2RX1/STIM1/HMGB1/PRKACA	27
BP	GO:0015911	long-chain fatty acid import across plasma membrane	4/448	10/18800	5.96195e-05	0.000424414	0.000209045	THBS1/IRS2/CD36/SLC2A1	4
BP	GO:0072330	monocarboxylic acid biosynthetic process	16/448	215/18800	6.1017e-05	0.000433757	0.000213647	PTGIS/PDK4/APOA1/LPL/AKR1C3/PTGS2/NR1H4/XBP1/PLA2G4A/ACACB/CEACAM1/GSTP1/PRKAB1/INSIG2/EIF6/PRKAG1	16
BP	GO:0070664	negative regulation of leukocyte proliferation	10/448	91/18800	6.1285e-05	0.000435056	0.000214287	IHH/TNFAIP3/IL33/CCL8/VTCN1/PRNP/CEBPB/MAD1L1/GSTP1/BMP4	10
BP	GO:2001242	regulation of intrinsic apoptotic signaling pathway	14/448	171/18800	6.28006e-05	0.000445195	0.00021928	MUC1/PMAIP1/CLU/CAV1/PTGS2/XBP1/SNAI1/CREB3L1/TP53/NFE2L2/NDUFA13/PARP1/HDAC1/PTPN1	14
BP	GO:0002695	negative regulation of leukocyte activation	15/448	193/18800	6.30514e-05	0.000446352	0.00021985	IHH/INHBA/TNFAIP3/VTCN1/MDK/INHA/BCL6/HMGB3/PRNP/CEACAM1/CEBPB/MAD1L1/MICA/HMGB1/BMP4	15
BP	GO:0043535	regulation of blood vessel endothelial cell migration	13/448	150/18800	6.37361e-05	0.000449144	0.000221226	THBS1/PPARG/GADD45A/KLF4/PTGS2/MEF2C/GATA2/NOS3/FGF2/AKT3/VEGFC/NFE2L2/HMGB1	13
BP	GO:0032611	interleukin-1 beta production	11/448	110/18800	6.37586e-05	0.000449144	0.000221226	APOA1/EGR1/IL6/LPL/TNFAIP3/CD36/IGF1/GSTP1/APP/STAT3/P2RX7	11
BP	GO:0032651	regulation of interleukin-1 beta production	11/448	110/18800	6.37586e-05	0.000449144	0.000221226	APOA1/EGR1/IL6/LPL/TNFAIP3/CD36/IGF1/GSTP1/APP/STAT3/P2RX7	11
BP	GO:0071604	transforming growth factor beta production	7/448	43/18800	6.38864e-05	0.000449144	0.000221226	CD24/GATA6/THBS1/PTGS2/FN1/ITGAV/CD34	7
BP	GO:1904407	positive regulation of nitric oxide metabolic process	7/448	43/18800	6.38864e-05	0.000449144	0.000221226	KLF2/CLU/KLF4/PTX3/PTGS2/CD36/NPY	7
BP	GO:0001945	lymph vessel development	6/448	30/18800	6.4685e-05	0.000453507	0.000223375	FOXC1/TIE1/SYK/VEGFC/BMPR2/LGALS8	6
BP	GO:0031069	hair follicle morphogenesis	6/448	30/18800	6.4685e-05	0.000453507	0.000223375	IGFBP5/FGF7/NGFR/SNAI1/FGFR2/SMO	6
BP	GO:0010544	negative regulation of platelet activation	5/448	19/18800	6.62861e-05	0.000463457	0.000228276	THBD/NOS3/CEACAM1/PRKG1/PDGFA	5
BP	GO:0035743	CD4-positive, alpha-beta T cell cytokine production	5/448	19/18800	6.62861e-05	0.000463457	0.000228276	IL6/PRKCZ/IL1R1/IL18R1/RSAD2	5
BP	GO:0048640	negative regulation of developmental growth	11/448	111/18800	6.92824e-05	0.000483082	0.000237942	CITED2/RGS4/CDK5/CDKN1A/TGFBR2/GDF15/SEMA4D/NTN1/ADRB2/RTN4/BMP4	11
BP	GO:0071347	cellular response to interleukin-1	11/448	111/18800	6.92824e-05	0.000483082	0.000237942	PTGIS/CCL2/KLF2/EGR1/IL6/CCL11/CCL8/ANKRD1/IL1R1/CEBPB/CD47	11
BP	GO:0031330	negative regulation of cellular catabolic process	18/448	265/18800	7.11176e-05	0.000494081	0.000243359	ZFP36/TIMP1/PBK/TIMP3/MET/PTPN3/ACACB/VIP/TP53/QSOX1/CST3/CSNK2A2/STAT3/TRAF5/SDCBP/TSC2/PIK3CA/CSDE1	18
BP	GO:0007259	receptor signaling pathway via JAK-STAT	14/448	173/18800	7.12477e-05	0.000494081	0.000243359	CCL2/CYP1B1/GADD45A/IL6/CAV1/CDK5/IGF1/SOCS3/MST1/VHL/TNFRSF1A/STAT3/STAT1/PPP2R1A	14
BP	GO:0071772	response to BMP	14/448	173/18800	7.12477e-05	0.000494081	0.000243359	GATA6/CHRDL1/TGFBR3/PPARG/SPINT2/EGR1/SULF1/GDF15/CDH5/ITGA3/PHOX2B/BMPR2/UBE2D1/BMP4	14
BP	GO:0071773	cellular response to BMP stimulus	14/448	173/18800	7.12477e-05	0.000494081	0.000243359	GATA6/CHRDL1/TGFBR3/PPARG/SPINT2/EGR1/SULF1/GDF15/CDH5/ITGA3/PHOX2B/BMPR2/UBE2D1/BMP4	14
BP	GO:0043536	positive regulation of blood vessel endothelial cell migration	9/448	75/18800	7.13467e-05	0.000494095	0.000243366	THBS1/PTGS2/GATA2/NOS3/FGF2/AKT3/VEGFC/NFE2L2/HMGB1	9
BP	GO:0098773	skin epidermis development	10/448	93/18800	7.38535e-05	0.000510761	0.000251575	GATA6/IGFBP5/INHBA/FGF7/NGFR/SNAI1/FGFR2/SMO/PDGFA/HDAC1	10
BP	GO:0042129	regulation of T cell proliferation	14/448	174/18800	7.58306e-05	0.000523724	0.00025796	CD24/VCAM1/IHH/IL6/SLC7A1/VTCN1/TGFBR2/SYK/IGF1/PRNP/CEBPB/MAD1L1/HMGB1/BMP4	14
BP	GO:0045834	positive regulation of lipid metabolic process	13/448	153/18800	7.81459e-05	0.000537085	0.000264541	APOA1/PPARG/ADIPOQ/PTGS2/IRS2/EEF1A2/NR4A3/NR1H4/FGF2/TEK/FABP3/CAPN2/FLT1	13
BP	GO:0051147	regulation of muscle cell differentiation	13/448	153/18800	7.81459e-05	0.000537085	0.000264541	RGS4/HEY2/MEF2C/EZH2/IGF1/XBP1/FGFR2/DNMT1/BMPR2/MMP14/RBM38/BMP4/PTBP1	13
BP	GO:0003299	muscle hypertrophy in response to stress	6/448	31/18800	7.86082e-05	0.000537085	0.000264541	GATA6/PPARG/HEY2/EZH2/LMNA/PPP3CA	6
BP	GO:0014887	cardiac muscle adaptation	6/448	31/18800	7.86082e-05	0.000537085	0.000264541	GATA6/PPARG/HEY2/EZH2/LMNA/PPP3CA	6
BP	GO:0014898	cardiac muscle hypertrophy in response to stress	6/448	31/18800	7.86082e-05	0.000537085	0.000264541	GATA6/PPARG/HEY2/EZH2/LMNA/PPP3CA	6
BP	GO:0045577	regulation of B cell differentiation	6/448	31/18800	7.86082e-05	0.000537085	0.000264541	INHBA/INHA/SYK/XBP1/HMGB3/MMP14	6
BP	GO:0048384	retinoic acid receptor signaling pathway	6/448	31/18800	7.86082e-05	0.000537085	0.000264541	KLF2/PPARG/AKR1C3/EZH2/ACTN4/ESRRG	6
BP	GO:0060055	angiogenesis involved in wound healing	6/448	31/18800	7.86082e-05	0.000537085	0.000264541	SERPINE1/TNFAIP3/GATA2/MCAM/XBP1/CD34	6
BP	GO:1905954	positive regulation of lipid localization	10/448	94/18800	8.09172e-05	0.000552122	0.000271948	APOA1/LPL/ADIPOQ/CD36/MAP2K6/PLA2G4A/ACACB/CYP19A1/FABP3/P2RX7	10
BP	GO:0044344	cellular response to fibroblast growth factor stimulus	11/448	113/18800	8.15691e-05	0.000555084	0.000273407	CCL2/ZFP36/THBS1/SULF1/FGF7/GCLC/NGFR/FGF2/FGFR2/CREB3L1/GCLM	11
BP	GO:1904659	glucose transmembrane transport	11/448	113/18800	8.15691e-05	0.000555084	0.000273407	SLC2A3/ADIPOQ/IRS2/ACE/NR4A3/SLC2A1/EDNRA/IGF1/SLC1A2/NFE2L2/RPS6KB1	11
BP	GO:0048568	embryonic organ development	25/448	449/18800	8.28984e-05	0.000563377	0.000277491	KRT19/IHH/SOX17/CITED2/SPINT2/FOXC1/EPAS1/HEY2/PAX2/MEF2C/TGFBR2/EDNRA/RYR2/GATA2/SOCS3/SNAI1/FGFR2/CEBPB/TP53/SMO/PDGFA/INSIG2/NTN1/MMP14/BMP4	25
BP	GO:1903670	regulation of sprouting angiogenesis	8/448	60/18800	8.43748e-05	0.000572647	0.000282057	KLF2/THBS1/KLF4/CEACAM1/FGF2/CREB3L1/ITGA5/GLUL	8
BP	GO:0071827	plasma lipoprotein particle organization	7/448	45/18800	8.63522e-05	0.000585289	0.000288284	PLA2G2A/APOA1/LPL/PLTP/NR1H4/ABCA1/PRKACA	7
BP	GO:0010288	response to lead ion	5/448	20/18800	8.66587e-05	0.000586586	0.000288923	CLDN1/PTGS2/DNMT3A/BACE1/APP	5
BP	GO:0043467	regulation of generation of precursor metabolites and energy	12/448	134/18800	8.84316e-05	0.000596983	0.000294044	PPP1R3C/CCNB1/IRS2/IGF1/TP53/APP/STAT3/P2RX7/EIF6/PRKAG1/SHMT2/PIK3CA	12
BP	GO:0043648	dicarboxylic acid metabolic process	10/448	95/18800	8.8546e-05	0.000596983	0.000294044	NR1H4/GCLC/GLS/GCLM/FH/IDH2/GLUL/SLC7A11/GLUD1/SHMT2	10
BP	GO:0060079	excitatory postsynaptic potential	10/448	95/18800	8.8546e-05	0.000596983	0.000294044	RGS4/CDK5/PRKCZ/MEF2C/RELN/APP/P2RX7/ADRB2/PPP3CA/P2RX1	10
BP	GO:0003180	aortic valve morphogenesis	6/448	32/18800	9.48179e-05	0.000635904	0.000313214	TIE1/HEY2/NOS3/SNAI1/JAG1/BMP4	6
BP	GO:0036474	cell death in response to hydrogen peroxide	6/448	32/18800	9.48179e-05	0.000635904	0.000313214	ENDOG/NR4A3/MET/TXN/NFE2L2/HDAC6	6
BP	GO:0060795	cell fate commitment involved in formation of primary germ layer	6/448	32/18800	9.48179e-05	0.000635904	0.000313214	GATA6/SOX17/KLF4/PAX2/NANOG/BMP4	6
BP	GO:0090183	regulation of kidney development	6/448	32/18800	9.48179e-05	0.000635904	0.000313214	ADIPOQ/PAX2/MAGED1/SMO/STAT1/BMP4	6
BP	GO:0008643	carbohydrate transport	13/448	156/18800	9.52973e-05	0.000638279	0.000314384	SLC2A3/ADIPOQ/AQP1/IRS2/ACE/NR4A3/SLC2A1/EDNRA/IGF1/SLC1A2/NFE2L2/RPS6KB1/SLC17A5	13
BP	GO:0010827	regulation of glucose transmembrane transport	9/448	78/18800	9.72791e-05	0.000650697	0.000320501	ADIPOQ/IRS2/ACE/NR4A3/EDNRA/IGF1/SLC1A2/NFE2L2/RPS6KB1	9
BP	GO:0042398	cellular modified amino acid biosynthetic process	7/448	46/18800	9.97847e-05	0.000664914	0.000327503	CKB/PLOD2/GCLC/SLC1A2/GCLM/NFE2L2/SLC7A11	7
BP	GO:1904707	positive regulation of vascular associated smooth muscle cell proliferation	7/448	46/18800	9.97847e-05	0.000664914	0.000327503	IGFBP5/NR4A3/IGF1/FGF2/MEF2D/DNMT1/ERN1	7
BP	GO:0006006	glucose metabolic process	15/448	201/18800	9.97958e-05	0.000664914	0.000327503	ENO2/PDK4/NPY1R/PMAIP1/ADIPOQ/PPP1R3C/IRS2/IGF1/ACACB/MST1/FOXA2/PFKP/TP53/PFKL/PIK3CA	15
BP	GO:0000082	G1/S transition of mitotic cell cycle	16/448	225/18800	0.000104377	0.000693623	0.000341644	CCL2/INHBA/MUC1/KLF4/CDK5/CDKN1A/CDKN3/EZH2/PIM2/CDC25A/TP53/CDC6/PPP3CA/RPS6KB1/APEX1/CASP2	16
BP	GO:0050920	regulation of chemotaxis	16/448	225/18800	0.000104377	0.000693623	0.000341644	CCL2/SERPINE1/DUSP1/SCG2/THBS1/IL6/EDN3/GAS6/MET/MDK/CYP19A1/SEMA4D/FGF2/VEGFC/BMPR2/HMGB1	16
BP	GO:0060393	regulation of pathway-restricted SMAD protein phosphorylation	8/448	62/18800	0.000106963	0.000709882	0.000349652	INHBA/PPARG/INHA/TGFBR2/GDF15/SDCBP/BMPR2/BMP4	8
BP	GO:0006970	response to osmotic stress	9/448	79/18800	0.000107509	0.000711655	0.000350526	CLDN1/KCNMA1/AQP1/PTGS2/SLC2A1/TSC22D3/TP53/SCN2A/XRCC5	9
BP	GO:0046323	glucose import	9/448	79/18800	0.000107509	0.000711655	0.000350526	SLC2A3/ADIPOQ/IRS2/ACE/SLC2A1/IGF1/SLC1A2/NFE2L2/RPS6KB1	9
BP	GO:0009895	negative regulation of catabolic process	20/448	324/18800	0.000107923	0.000713469	0.000351419	ZFP36/TIMP1/HMGCR/PBK/TIMP3/MET/PTPN3/FLNA/ACACB/VIP/TP53/QSOX1/CST3/CSNK2A2/STAT3/TRAF5/SDCBP/TSC2/PIK3CA/CSDE1	20
BP	GO:0070665	positive regulation of leukocyte proliferation	13/448	158/18800	0.000108461	0.000716095	0.000352712	CD24/VCAM1/IL6/IRS2/SLC7A1/MEF2C/CDKN1A/VTCN1/TGFBR2/SYK/IGF1/BCL6/HMGB1	13
BP	GO:0071404	cellular response to low-density lipoprotein particle stimulus	5/448	21/18800	0.000111524	0.000734402	0.000361729	PPARG/LPL/CD36/SYK/ABCA1	5
BP	GO:0071498	cellular response to fluid shear stress	5/448	21/18800	0.000111524	0.000734402	0.000361729	KLF2/KLF4/PTGS2/MEF2C/NFE2L2	5
BP	GO:0002761	regulation of myeloid leukocyte differentiation	11/448	117/18800	0.00011181	0.000734402	0.000361729	FOS/INHBA/ADIPOQ/INHA/GATA2/CEACAM1/CEBPB/CTNNBIP1/MITF/TFE3/PIAS3	11
BP	GO:0008645	hexose transmembrane transport	11/448	117/18800	0.00011181	0.000734402	0.000361729	SLC2A3/ADIPOQ/IRS2/ACE/NR4A3/SLC2A1/EDNRA/IGF1/SLC1A2/NFE2L2/RPS6KB1	11
BP	GO:0003382	epithelial cell morphogenesis	6/448	33/18800	0.000113577	0.000743134	0.000366031	CLDN3/IHH/SPINT2/MET/NOTCH4/COL18A1	6
BP	GO:0048333	mesodermal cell differentiation	6/448	33/18800	0.000113577	0.000743134	0.000366031	INHBA/KLF4/PAX2/FGFR2/ITGA3/BMP4	6
BP	GO:0060317	cardiac epithelial to mesenchymal transition	6/448	33/18800	0.000113577	0.000743134	0.000366031	TGFBR3/HEY2/TGFBR2/SNAI1/JAG1/RTN4	6
BP	GO:0031647	regulation of protein stability	19/448	300/18800	0.000114335	0.000747138	0.000368002	APOA1/SOX17/CLU/CRYAB/IGF1/FLNA/PRNP/TBL1X/PIM1/PIM2/VHL/TP53/PPIB/SMO/LMNA/CCT5/RTN4/ASPH/HDAC6	19
BP	GO:0055010	ventricular cardiac muscle tissue morphogenesis	7/448	47/18800	0.000114869	0.000749662	0.000369246	TGFBR3/DSP/FOXC1/HEY2/EDNRA/RYR2/FGFR2	7
BP	GO:0045619	regulation of lymphocyte differentiation	14/448	181/18800	0.000115732	0.000754328	0.000371544	IHH/INHBA/PRKCZ/GAS6/MDK/INHA/TGFBR2/SYK/XBP1/BCL6/HMGB3/MMP14/HMGB1/BMP4	14
BP	GO:0048644	muscle organ morphogenesis	9/448	80/18800	0.000118625	0.0007722	0.000380347	TGFBR3/DSP/FOXC1/HEY2/ANKRD1/EDNRA/RYR2/FGFR2/ACTC1	9
BP	GO:2000242	negative regulation of reproductive process	8/448	63/18800	0.000120005	0.000780185	0.00038428	DUSP1/SULF1/TIMP1/PLAT/IGF1/SNAI1/NPR2/BMP4	8
BP	GO:0050708	regulation of protein secretion	17/448	252/18800	0.000122012	0.000792221	0.000390208	PPARG/IL6/HMGCR/ANG/IRS2/ANKRD1/NR1H4/IGF1/CHGA/RSAD2/FOXA2/VEGFC/GLUL/P2RX7/PFKL/PPP3CA/GLUD1	17
BP	GO:0002697	regulation of immune effector process	21/448	353/18800	0.000122772	0.000796142	0.00039214	CFH/APOA1/IL6/PRKCZ/CD36/AHR/NR4A3/IL1R1/GATA2/ADORA2B/SYK/XBP1/BCL6/IL18R1/CEACAM1/RSAD2/CD59/CD47/MICA/P2RX7/HMGB1	21
BP	GO:0019233	sensory perception of pain	10/448	99/18800	0.000125457	0.000811487	0.000399698	CCL2/MME/NPY1R/CDK5/PTGS2/ACE/UCHL1/VIP/BACE1/P2RX7	10
BP	GO:1990830	cellular response to leukemia inhibitory factor	10/448	99/18800	0.000125457	0.000811487	0.000399698	SOX17/KLF4/MYBL2/SOCS3/FZD4/PFKP/NRP2/GCLM/VEGFC/XRCC5	10
BP	GO:0015749	monosaccharide transmembrane transport	11/448	119/18800	0.000130211	0.000839047	0.000413273	SLC2A3/ADIPOQ/IRS2/ACE/NR4A3/SLC2A1/EDNRA/IGF1/SLC1A2/NFE2L2/RPS6KB1	11
BP	GO:0071774	response to fibroblast growth factor	11/448	119/18800	0.000130211	0.000839047	0.000413273	CCL2/ZFP36/THBS1/SULF1/FGF7/GCLC/NGFR/FGF2/FGFR2/CREB3L1/GCLM	11
BP	GO:2000278	regulation of DNA biosynthetic process	11/448	119/18800	0.000130211	0.000839047	0.000413273	CYP1B1/KLF4/ADIPOQ/ANKRD1/CDKN1A/FGF2/PCNA/TP53/BMPR2/CCT5/XRCC5	11
BP	GO:0010660	regulation of muscle cell apoptotic process	9/448	81/18800	0.000130687	0.000841048	0.000414258	GATA6/PPARG/HEY2/MDK/IGF1/TP53/DNMT1/NFE2L2/CAPN2	9
BP	GO:0003044	regulation of systemic arterial blood pressure mediated by a chemical signal	7/448	48/18800	0.000131754	0.000844715	0.000416064	HSD11B2/ACE/EDN3/CYBA/NOS3/ADRB3/ADRB2	7
BP	GO:0061028	establishment of endothelial barrier	7/448	48/18800	0.000131754	0.000844715	0.000416064	CLDN3/CLDN1/CLDN5/EDNRA/CDH5/TNFRSF1A/RAP1A	7
BP	GO:0071825	protein-lipid complex subunit organization	7/448	48/18800	0.000131754	0.000844715	0.000416064	PLA2G2A/APOA1/LPL/PLTP/NR1H4/ABCA1/PRKACA	7
BP	GO:0008544	epidermis development	21/448	355/18800	0.000132795	0.000850319	0.000418824	GATA6/ZFP36/IGFBP5/INHBA/KLF4/AKR1C3/DSP/FOXC1/FGF7/HEY2/NGFR/EZH2/SNAI1/FGFR2/JAG1/SMO/PDGFA/HDAC1/BMP4/KEAP1/AGPAT2	21
BP	GO:0050918	positive chemotaxis	8/448	64/18800	0.000134333	0.000859088	0.000423144	SCG2/FGF7/MET/FGF2/VEGFC/TSC2/HMGB1/BMP4	8
BP	GO:0050921	positive regulation of chemotaxis	12/448	140/18800	0.000134569	0.000859521	0.000423357	SERPINE1/SCG2/THBS1/IL6/EDN3/GAS6/MET/MDK/FGF2/VEGFC/BMPR2/HMGB1	12
BP	GO:0043276	anoikis	6/448	34/18800	0.000135165	0.000859858	0.000423523	PDK4/CAV1/NTRK2/ITGA5/TSC2/PIK3CA	6
BP	GO:0003337	mesenchymal to epithelial transition involved in metanephros morphogenesis	4/448	12/18800	0.000135297	0.000859858	0.000423523	PAX2/SMO/STAT1/BMP4	4
BP	GO:0006534	cysteine metabolic process	4/448	12/18800	0.000135297	0.000859858	0.000423523	GCLC/GCLM/CBS/SLC7A11	4
BP	GO:0014745	negative regulation of muscle adaptation	4/448	12/18800	0.000135297	0.000859858	0.000423523	IGFBP5/PPARG/NOS3/LMNA	4
BP	GO:1990823	response to leukemia inhibitory factor	10/448	100/18800	0.000136484	0.000866327	0.000426709	SOX17/KLF4/MYBL2/SOCS3/FZD4/PFKP/NRP2/GCLM/VEGFC/XRCC5	10
BP	GO:0044843	cell cycle G1/S phase transition	17/448	255/18800	0.000140734	0.000892	0.000439354	CCL2/INHBA/MUC1/KLF4/CDK5/CDKN1A/CDKN3/CCNA2/EZH2/PIM2/CDC25A/TP53/CDC6/PPP3CA/RPS6KB1/APEX1/CASP2	17
BP	GO:0034104	negative regulation of tissue remodeling	5/448	22/18800	0.000141515	0.000892	0.000439354	PPARG/IL6/TNFAIP3/CST3/P2RX7	5
BP	GO:0035584	calcium-mediated signaling using intracellular calcium source	5/448	22/18800	0.000141515	0.000892	0.000439354	VCAM1/RYR2/PRNP/SELP/PRKACA	5
BP	GO:1903798	regulation of production of miRNAs involved in gene silencing by miRNA	5/448	22/18800	0.000141515	0.000892	0.000439354	IL6/ESR1/TP53/PPP3CA/BMP4	5
BP	GO:2000810	regulation of bicellular tight junction assembly	5/448	22/18800	0.000141515	0.000892	0.000439354	CLDN3/CLDN1/CLDN5/SNAI1/PRKACA	5
BP	GO:0046883	regulation of hormone secretion	16/448	231/18800	0.000141704	0.000892	0.000439354	INHBA/PPARG/IL6/ADIPOQ/IRS2/EDN3/NR1H4/INHA/CHGA/CYP19A1/FOXA2/TACR2/GLUL/PFKL/PPP3CA/GLUD1	16
BP	GO:0032409	regulation of transporter activity	19/448	305/18800	0.000141754	0.000892	0.000439354	CCL2/PPARG/ADIPOQ/CAV1/CDK5/RRAD/MEF2C/PTPN3/EDNRA/RYR2/PRNP/STOM/PIM1/RELN/APP/ACTN4/ADRB2/STIM1/PRKACA	19
BP	GO:0042310	vasoconstriction	9/448	82/18800	0.000143756	0.00090237	0.000444462	CAV1/PTGS2/ACE/EDN3/EDNRA/FAAH/SCNN1B/BMPR2/P2RX1	9
BP	GO:1905897	regulation of response to endoplasmic reticulum stress	9/448	82/18800	0.000143756	0.00090237	0.000444462	AGR2/PMAIP1/CLU/CAV1/XBP1/CREB3L1/NFE2L2/PTPN1/ERN1	9
BP	GO:0030100	regulation of endocytosis	15/448	208/18800	0.000146053	0.000915658	0.000451007	SERPINE1/SELE/CD14/CLU/ADIPOQ/CAV1/CD36/GATA2/SYK/ITGAV/EPHA3/SDCBP/PPP3CA/TSC2/PTPN1	15
BP	GO:0070167	regulation of biomineral tissue development	10/448	101/18800	0.000148319	0.000927585	0.000456882	GAS6/HEY2/MEF2C/NOS3/CEBPB/DDR2/P2RX7/ADRB2/BMPR2/BMP4	10
BP	GO:0099565	chemical synaptic transmission, postsynaptic	10/448	101/18800	0.000148319	0.000927585	0.000456882	RGS4/CDK5/PRKCZ/MEF2C/RELN/APP/P2RX7/ADRB2/PPP3CA/P2RX1	10
BP	GO:0016570	histone modification	26/448	494/18800	0.000148975	0.000930548	0.000458341	MUC1/CDK5/NR1H4/CCNA2/GATA2/EZH2/RUVBL2/BCL6/MTA2/SUV39H2/TBL1X/RUVBL1/MST1/TP53/SMARCB1/SMYD3/DNMT1/MTHFR/PRMT5/LMNA/BRCA2/HDAC1/SUV39H1/FBL/PRMT1/HDAC6	26
BP	GO:0046879	hormone secretion	18/448	281/18800	0.000149324	0.000931584	0.000458852	INHBA/PPARG/IL6/ADIPOQ/IRS2/EDN3/NR1H4/INHA/CHGA/FZD4/CYP19A1/FOXA2/TACR2/VIP/GLUL/PFKL/PPP3CA/GLUD1	18
BP	GO:0006940	regulation of smooth muscle contraction	8/448	65/18800	0.000150042	0.000933778	0.000459932	KCNMA1/CAV1/PTGS2/ADORA2B/PRKG1/TACR2/ADRB2/P2RX1	8
BP	GO:0007588	excretion	8/448	65/18800	0.000150042	0.000933778	0.000459932	NPPB/KCNMA1/ACE/MDK/ADORA2B/NPR1/TACR2/SCNN1B	8
BP	GO:0030225	macrophage differentiation	7/448	49/18800	0.000150597	0.000936088	0.00046107	INHBA/ADIPOQ/INHA/GATA2/APP/PARP1/BMP4	7
BP	GO:0030282	bone mineralization	11/448	121/18800	0.000151129	0.000937111	0.000461574	PTGS2/MEF2C/LOX/IGF1/FGFR2/DDR2/IBSP/P2RX7/ADRB2/BMPR2/BMP4	11
BP	GO:0071482	cellular response to light stimulus	11/448	121/18800	0.000151129	0.000937111	0.000461574	MME/AQP1/TIMP1/PBK/PTGS2/CDKN1A/RUVBL2/PCNA/CDC25A/TP53/PARP1	11
BP	GO:0030183	B cell differentiation	12/448	142/18800	0.000153949	0.000953439	0.000469616	VCAM1/INHBA/IL6/INHA/EZH2/SYK/XBP1/BCL6/HMGB3/ITGA4/TP53/MMP14	12
BP	GO:0044772	mitotic cell cycle phase transition	24/448	440/18800	0.000156444	0.000967711	0.000476646	CCL2/DUSP1/INHBA/MUC1/KLF4/CCNB1/CDK5/AVEN/CDKN1A/CDKN3/CCNA2/EZH2/FOXM1/PIM2/PHOX2B/CDC25A/MAD1L1/TP53/CDC6/APP/PPP3CA/RPS6KB1/APEX1/CASP2	24
BP	GO:0046661	male sex differentiation	13/448	164/18800	0.000157798	0.000973167	0.000479333	GATA6/ASPM/CYP1B1/INHBA/CITED2/AKR1C3/ESR1/ACE/INHA/NUDT1/PDGFA/MMP14/CSDE1	13
BP	GO:0019935	cyclic-nucleotide-mediated signaling	9/448	83/18800	0.000157899	0.000973167	0.000479333	NPPB/THBS1/AQP1/CD36/AHR/ADORA2B/NPR1/PRKG1/NPR2	9
BP	GO:0060395	SMAD protein signal transduction	9/448	83/18800	0.000157899	0.000973167	0.000479333	FOS/INHBA/PPARG/INHA/GDF15/WWTR1/BMPR2/PARP1/BMP4	9
BP	GO:0035633	maintenance of blood-brain barrier	6/448	35/18800	0.000159879	0.000981813	0.000483592	CLDN3/CLDN1/CLDN5/IL6/PTGS2/CDH5	6
BP	GO:0071398	cellular response to fatty acid	6/448	35/18800	0.000159879	0.000981813	0.000483592	PDK4/CLDN1/LPL/AKR1C3/NR1H4/XRCC5	6
BP	GO:0086005	ventricular cardiac muscle cell action potential	6/448	35/18800	0.000159879	0.000981813	0.000483592	CAV1/DSP/RYR2/KCNJ8/KCNH2/SCN5A	6
BP	GO:0062014	negative regulation of small molecule metabolic process	10/448	102/18800	0.000161007	0.000986362	0.000485832	ADIPOQ/AKR1C3/ACACB/SNAI1/CEACAM1/MST1/TP53/INSIG2/STAT3/PARP1	10
BP	GO:2001243	negative regulation of intrinsic apoptotic signaling pathway	10/448	102/18800	0.000161007	0.000986362	0.000485832	MUC1/CLU/PTGS2/XBP1/SNAI1/CREB3L1/NFE2L2/NDUFA13/HDAC1/PTPN1	10
BP	GO:0072659	protein localization to plasma membrane	18/448	283/18800	0.000163096	0.000997962	0.000491546	AGR2/CDH1/RAMP1/ADIPOQ/CDK5/S100A10/PRKCZ/GAS6/FLNA/PRNP/ITGA3/EHD2/EMP2/EPHA3/TNFRSF1A/RAP1A/MMP14/BSG	18
BP	GO:0007411	axon guidance	16/448	234/18800	0.000164393	0.00100296	0.000494006	CDK5/EDN3/NGFR/EDNRA/NCAM1/SEMA4D/NOTCH3/NRP2/EPHA3/SMO/RELN/NTN1/APP/UNC5B/BMPR2/BSG	16
BP	GO:0001508	action potential	12/448	143/18800	0.000164503	0.00100296	0.000494006	CAV1/DSP/NTRK2/CD36/PTPN3/RYR2/FLNA/KCNJ8/KCNH2/SCN5A/SCN2A/P2RX1	12
BP	GO:1903531	negative regulation of secretion by cell	12/448	143/18800	0.000164503	0.00100296	0.000494006	INHBA/ADIPOQ/HMGCR/INHA/CHGA/CEACAM1/RSAD2/TACR2/TNFRSF1A/PFKL/PPP3CA/RAP1A	12
BP	GO:0010517	regulation of phospholipase activity	8/448	66/18800	0.000167234	0.00101839	0.000501607	SELE/ESR1/ANG/PRKCZ/EDNRA/FGF2/FGFR2/FLT1	8
BP	GO:0030857	negative regulation of epithelial cell differentiation	7/448	50/18800	0.000171564	0.00104351	0.000513982	CAV1/ID1/EZH2/JAG1/SMO/NOTCH4/STAT1	7
BP	GO:0097485	neuron projection guidance	16/448	235/18800	0.000172628	0.00104794	0.000516163	CDK5/EDN3/NGFR/EDNRA/NCAM1/SEMA4D/NOTCH3/NRP2/EPHA3/SMO/RELN/NTN1/APP/UNC5B/BMPR2/BSG	16
BP	GO:0098739	import across plasma membrane	14/448	188/18800	0.000172704	0.00104794	0.000516163	THBS1/SLC2A3/RGS4/IRS2/SLC7A1/CD36/SLC2A1/PRNP/KCNJ8/SCNN1B/KCNH2/SLC1A2/SLC7A11/P2RX1	14
BP	GO:0035050	embryonic heart tube development	9/448	84/18800	0.000173183	0.00104835	0.000516366	IHH/SOX17/CITED2/FOXC1/MEF2C/TGFBR2/EDNRA/RYR2/SMO	9
BP	GO:0097006	regulation of plasma lipoprotein particle levels	9/448	84/18800	0.000173183	0.00104835	0.000516366	PLA2G2A/APOA1/LPL/ADIPOQ/PLTP/CD36/NR1H4/ABCA1/PRKACA	9
BP	GO:0009135	purine nucleoside diphosphate metabolic process	10/448	103/18800	0.000174597	0.00105192	0.000518121	ENO2/IGF1/PFKP/ENO3/APP/STAT3/P2RX7/PFKL/EIF6/PRKAG1	10
BP	GO:0009179	purine ribonucleoside diphosphate metabolic process	10/448	103/18800	0.000174597	0.00105192	0.000518121	ENO2/IGF1/PFKP/ENO3/APP/STAT3/P2RX7/PFKL/EIF6/PRKAG1	10
BP	GO:0070252	actin-mediated cell contraction	10/448	103/18800	0.000174597	0.00105192	0.000518121	CAV1/DSP/RYR2/FLNA/KCNJ8/KCNH2/EMP2/SCN5A/ACTC1/PIK3CA	10
BP	GO:0110149	regulation of biomineralization	10/448	103/18800	0.000174597	0.00105192	0.000518121	GAS6/HEY2/MEF2C/NOS3/CEBPB/DDR2/P2RX7/ADRB2/BMPR2/BMP4	10
BP	GO:0001952	regulation of cell-matrix adhesion	11/448	123/18800	0.000174836	0.00105211	0.000518218	SERPINE1/THBS1/S100A10/PRKCZ/CD36/BCL6/TEK/EMP2/JAG1/EPHA3/MMP14	11
BP	GO:0072521	purine-containing compound metabolic process	23/448	416/18800	0.000175562	0.00105506	0.000519669	ENO2/PDK4/NPPB/HMGCR/NOS3/ADORA2B/IGF1/NME1/NPR1/ACACB/NPR2/NUDT1/PFKP/ENO3/APP/STAT3/P2RX7/ADK/PFKL/EIF6/PARP1/PRKAG1/SHMT2	23
BP	GO:0010506	regulation of autophagy	20/448	336/18800	0.00017574	0.00105506	0.000519669	ITPR1/ENDOG/HSPB8/CDK5/EEF1A2/MET/UCHL1/PIM2/TP53/QSOX1/CSNK2A2/STAT3/ADRB2/TSC2/HMGB1/PIK3CA/PRKACA/KEAP1/ERN1/HDAC6	20
BP	GO:0030194	positive regulation of blood coagulation	5/448	23/18800	0.000177306	0.00105823	0.00052123	SERPINE1/THBS1/CD36/THBD/NFE2L2	5
BP	GO:0030728	ovulation	5/448	23/18800	0.000177306	0.00105823	0.00052123	PGR/INHBA/PTGS2/PLAT/NOS3	5
BP	GO:0036303	lymph vessel morphogenesis	5/448	23/18800	0.000177306	0.00105823	0.00052123	FOXC1/TIE1/VEGFC/BMPR2/LGALS8	5
BP	GO:0070920	regulation of production of small RNA involved in gene silencing by RNA	5/448	23/18800	0.000177306	0.00105823	0.00052123	IL6/ESR1/TP53/PPP3CA/BMP4	5
BP	GO:1900048	positive regulation of hemostasis	5/448	23/18800	0.000177306	0.00105823	0.00052123	SERPINE1/THBS1/CD36/THBD/NFE2L2	5
BP	GO:0044403	biological process involved in symbiotic interaction	18/448	286/18800	0.000185842	0.00110761	0.000545553	CLDN1/PTX3/CAV1/CCL8/GAS6/FN1/NCAM1/STOM/ITGAV/SCNN1B/ITGA5/PPIB/SMARCB1/PSMC3/TMPRSS2/DYNLT1/HDAC1/BSG	18
BP	GO:0045600	positive regulation of fat cell differentiation	8/448	67/18800	0.000186014	0.00110761	0.000545553	ZFP36/PPARG/LPL/PTGS2/XBP1/PIM1/CEBPB/TFE3	8
BP	GO:0002688	regulation of leukocyte chemotaxis	11/448	124/18800	0.000187826	0.00111572	0.000549549	CCL2/SERPINE1/DUSP1/THBS1/IL6/EDN3/GAS6/MDK/CYP19A1/VEGFC/HMGB1	11
BP	GO:0060428	lung epithelium development	6/448	36/18800	0.000188033	0.00111572	0.000549549	AGR2/GATA6/KLF2/FGF7/FGFR2/BMP4	6
BP	GO:1905332	positive regulation of morphogenesis of an epithelium	6/448	36/18800	0.000188033	0.00111572	0.000549549	PAX2/MDK/FGF2/MAGED1/SMO/BMP4	6
BP	GO:0051048	negative regulation of secretion	13/448	167/18800	0.000188988	0.00111878	0.000551057	INHBA/ADIPOQ/HMGCR/ACE/INHA/CHGA/CEACAM1/RSAD2/TACR2/TNFRSF1A/PFKL/PPP3CA/RAP1A	13
BP	GO:0060538	skeletal muscle organ development	13/448	167/18800	0.000188988	0.00111878	0.000551057	FOS/DES/CITED2/EGR1/CAV1/CDK5/ANKRD1/MEF2C/PHOX2B/MEF2D/SMO/PPP3CA/RPS6KB1	13
BP	GO:0010657	muscle cell apoptotic process	9/448	85/18800	0.000189679	0.00111898	0.000551152	GATA6/PPARG/HEY2/MDK/IGF1/TP53/DNMT1/NFE2L2/CAPN2	9
BP	GO:2000106	regulation of leukocyte apoptotic process	9/448	85/18800	0.000189679	0.00111898	0.000551152	IRS2/GAS6/MEF2C/BCL6/TSC22D3/TP53/P2RX7/SLC7A11/BMP4	9
BP	GO:2000177	regulation of neural precursor cell proliferation	9/448	85/18800	0.000189679	0.00111898	0.000551152	ASPM/SPINT2/PTPRZ1/MDK/GATA2/FGF2/TP53/SMO/VEGFC	9
BP	GO:0010745	negative regulation of macrophage derived foam cell differentiation	4/448	13/18800	0.000191758	0.00112603	0.000554624	PPARG/ADIPOQ/ABCA1/ITGAV	4
BP	GO:0042541	hemoglobin biosynthetic process	4/448	13/18800	0.000191758	0.00112603	0.000554624	INHBA/KLF4/INHA/PRMT1	4
BP	GO:0048012	hepatocyte growth factor receptor signaling pathway	4/448	13/18800	0.000191758	0.00112603	0.000554624	MET/STMN1/ESM1/PTPN1	4
BP	GO:1900103	positive regulation of endoplasmic reticulum unfolded protein response	4/448	13/18800	0.000191758	0.00112603	0.000554624	AGR2/XBP1/PTPN1/ERN1	4
BP	GO:0010823	negative regulation of mitochondrion organization	7/448	51/18800	0.000194831	0.00114013	0.00056157	PPARG/CLU/GCLC/IGF1/TP53/LMNA/TSC2	7
BP	GO:0032692	negative regulation of interleukin-1 production	7/448	51/18800	0.000194831	0.00114013	0.00056157	APOA1/TNFAIP3/GAS6/NR1H4/IGF1/CEACAM1/GSTP1	7
BP	GO:0043124	negative regulation of I-kappaB kinase/NF-kappaB signaling	7/448	51/18800	0.000194831	0.00114013	0.00056157	ADIPOQ/ESR1/TNFAIP3/NR1H4/GSTP1/STAT1/HDAC1	7
BP	GO:0009411	response to UV	12/448	146/18800	0.000199953	0.00116876	0.000575675	MME/AQP1/TIMP1/PBK/PTGS2/CDKN1A/RUVBL2/PCNA/CDC25A/TP53/PARP1/BRCA2	12
BP	GO:0010611	regulation of cardiac muscle hypertrophy	8/448	68/18800	0.000206492	0.00120422	0.00059314	PPARG/RGS4/NR4A3/IGF1/TNFRSF1A/LMNA/PPP3CA/PARP1	8
BP	GO:0043627	response to estrogen	8/448	68/18800	0.000206492	0.00120422	0.00059314	CD24/GATA6/KRT19/CITED2/ESR1/CAV1/TGFBR2/MMP14	8
BP	GO:0019915	lipid storage	9/448	86/18800	0.000207463	0.00120712	0.000594567	APOA1/PPARG/IL6/LPL/CAV1/CD36/ABCA1/ACACB/ITGAV	9
BP	GO:0033627	cell adhesion mediated by integrin	9/448	86/18800	0.000207463	0.00120712	0.000594567	SERPINE1/CYP1B1/MUC1/SYK/ITGA6/ITGA3/ITGAV/ITGA4/ITGA5	9
BP	GO:0002263	cell activation involved in immune response	18/448	289/18800	0.000211318	0.00122675	0.000604235	IL6/PRKCZ/NR4A3/MDK/GATA2/ADORA2B/SYK/XBP1/BCL6/CHGA/IL18R1/CEACAM1/SCNN1B/TP53/EXO1/APP/STAT3/HMGB1	18
BP	GO:0031349	positive regulation of defense response	18/448	289/18800	0.000211318	0.00122675	0.000604235	PLA2G2A/SERPINE1/IL6/LPL/IL33/PTGS2/ACE/MEF2C/MDK/CYBA/ADORA2B/SYK/CEBPB/CD47/TNFRSF1A/APP/XRCC5/HMGB1	18
BP	GO:0040037	negative regulation of fibroblast growth factor receptor signaling pathway	5/448	24/18800	0.000219609	0.00126767	0.000624389	THBS1/SULF1/NGFR/FGF2/CREB3L1	5
BP	GO:0050820	positive regulation of coagulation	5/448	24/18800	0.000219609	0.00126767	0.000624389	SERPINE1/THBS1/CD36/THBD/NFE2L2	5
BP	GO:1904996	positive regulation of leukocyte adhesion to vascular endothelial cell	5/448	24/18800	0.000219609	0.00126767	0.000624389	SELE/IL6/MDK/ITGA4/SELP	5
BP	GO:2000209	regulation of anoikis	5/448	24/18800	0.000219609	0.00126767	0.000624389	PDK4/CAV1/NTRK2/ITGA5/PIK3CA	5
BP	GO:2000637	positive regulation of miRNA-mediated gene silencing	5/448	24/18800	0.000219609	0.00126767	0.000624389	ZFP36/IL6/TP53/STAT3/BMP4	5
BP	GO:0045454	cell redox homeostasis	6/448	37/18800	0.000219958	0.00126824	0.000624673	GCLC/NOS3/TXN/TXNRD1/NFE2L2/APEX1	6
BP	GO:0009914	hormone transport	18/448	290/18800	0.000220462	0.00126895	0.000625022	INHBA/PPARG/IL6/ADIPOQ/IRS2/EDN3/NR1H4/INHA/CHGA/FZD4/CYP19A1/FOXA2/TACR2/VIP/GLUL/PFKL/PPP3CA/GLUD1	18
BP	GO:0043525	positive regulation of neuron apoptotic process	7/448	52/18800	0.000220579	0.00126895	0.000625022	CDK5/MYBL2/PRNP/BACE1/TP53/AIFM1/CASP2	7
BP	GO:0051091	positive regulation of DNA-binding transcription factor activity	17/448	265/18800	0.000222523	0.00127869	0.000629821	PPARG/CLU/IL6/ESR1/CAV1/PRKCZ/CD36/FZD4/IL18R1/DDR2/SMO/SMARCB1/RELN/APP/STAT3/TRAF5/PPP3CA	17
BP	GO:0072331	signal transduction by p53 class mediator	13/448	170/18800	0.000225327	0.00129335	0.000637039	MUC1/PMAIP1/NUAK1/ANKRD1/CDKN1A/NDRG1/MAP2K6/FOXM1/SNAI1/TP53/PRMT5/BRCA2/CASP2	13
BP	GO:0010232	vascular transport	9/448	87/18800	0.00022661	0.00129779	0.000639226	SLC2A3/SLC7A1/CD36/SLC2A1/SLC38A1/KCNJ8/SLC22A5/SLC1A2/SLC16A7	9
BP	GO:0150104	transport across blood-brain barrier	9/448	87/18800	0.00022661	0.00129779	0.000639226	SLC2A3/SLC7A1/CD36/SLC2A1/SLC38A1/KCNJ8/SLC22A5/SLC1A2/SLC16A7	9
BP	GO:0010821	regulation of mitochondrion organization	12/448	148/18800	0.000227044	0.00129881	0.000639731	ENDOG/PMAIP1/PPARG/CLU/GCLC/IGF1/HRK/TP53/CSNK2A2/LMNA/TSC2/HDAC6	12
BP	GO:0032922	circadian regulation of gene expression	8/448	69/18800	0.000228785	0.0013073	0.000643912	EGR1/ID1/NAMPT/AHR/NGFR/MAGED1/PRMT5/HDAC1	8
BP	GO:0002709	regulation of T cell mediated immunity	9/448	88/18800	0.000247202	0.00140938	0.000694191	IL6/PRKCZ/AHR/IL1R1/IL18R1/CEACAM1/RSAD2/P2RX7/HMGB1	9
BP	GO:0046849	bone remodeling	9/448	88/18800	0.000247202	0.00140938	0.000694191	PDK4/IHH/IL6/TNFAIP3/MDK/SYK/MITF/P2RX7/ADRB2	9
BP	GO:0071621	granulocyte chemotaxis	11/448	128/18800	0.000248283	0.00141396	0.000696447	CCL2/CXCL2/SCG2/THBS1/CCL11/EDN3/CCL8/MDK/SYK/PPIB/BSG	11
BP	GO:0002931	response to ischemia	7/448	53/18800	0.000249001	0.00141489	0.000696905	EGR1/CAV1/MAP2K6/UCHL1/TP53/AIFM1/P2RX7	7
BP	GO:0071385	cellular response to glucocorticoid stimulus	7/448	53/18800	0.000249001	0.00141489	0.000696905	ZFP36/CYP1B1/AQP1/PLAT/NR3C1/SMYD3/RPS6KB1	7
BP	GO:0002548	monocyte chemotaxis	8/448	70/18800	0.000253011	0.00143448	0.000706552	CCL2/SERPINE1/DUSP1/IL6/CCL11/CCL8/FLT1/HMGB1	8
BP	GO:0032890	regulation of organic acid transport	8/448	70/18800	0.000253011	0.00143448	0.000706552	THBS1/RGS4/IRS2/MAP2K6/SYK/PLA2G4A/FABP3/P2RX7	8
BP	GO:0051651	maintenance of location in cell	15/448	219/18800	0.000256282	0.00145141	0.000714893	ITPR1/ASPM/CAV1/CDK5/TRPC1/RYR2/CYBA/TXN/FGF2/RYR3/ANXA6/HSP90B1/INSIG2/P2RX7/PRKACA	15
BP	GO:0030902	hindbrain development	12/448	150/18800	0.000257199	0.00145499	0.000716653	CDK5/FOXC1/CKB/MDK/GATA2/EZH2/FZD4/FGF2/PHOX2B/TP53/SCN5A/SMO	12
BP	GO:0010752	regulation of cGMP-mediated signaling	4/448	14/18800	0.000263423	0.00148525	0.000731561	THBS1/ADORA2B/NPR1/NPR2	4
BP	GO:0044849	estrous cycle	4/448	14/18800	0.000263423	0.00148525	0.000731561	CYP1B1/EGR1/MDK/PCNA	4
BP	GO:0071236	cellular response to antibiotic	4/448	14/18800	0.000263423	0.00148525	0.000731561	MEF2C/EZH2/PLA2G4A/TP53	4
BP	GO:2000027	regulation of animal organ morphogenesis	11/448	129/18800	0.000265732	0.00149661	0.000737157	CITED2/SULF1/FGF7/PAX2/NGFR/FGF2/MAGED1/CD34/SMO/PDGFA/BMP4	11
BP	GO:0002822	regulation of adaptive immune response based on somatic recombination of immune receptors built from immunoglobulin superfamily domains	13/448	173/18800	0.000267492	0.00150354	0.000740568	IL6/TNFAIP3/PRKCZ/AHR/MEF2C/IL1R1/BCL6/PLA2G4A/IL18R1/CEACAM1/RSAD2/P2RX7/HMGB1	13
BP	GO:0045932	negative regulation of muscle contraction	5/448	25/18800	0.000269176	0.00150354	0.000740568	KCNMA1/PTGS2/ADORA2B/PRKG1/ADRB2	5
BP	GO:0060148	positive regulation of post-transcriptional gene silencing	5/448	25/18800	0.000269176	0.00150354	0.000740568	ZFP36/IL6/TP53/STAT3/BMP4	5
BP	GO:1900370	positive regulation of post-transcriptional gene silencing by RNA	5/448	25/18800	0.000269176	0.00150354	0.000740568	ZFP36/IL6/TP53/STAT3/BMP4	5
BP	GO:1905048	regulation of metallopeptidase activity	5/448	25/18800	0.000269176	0.00150354	0.000740568	CLDN3/TIMP1/TIMP3/RECK/STAT3	5
BP	GO:0001776	leukocyte homeostasis	9/448	89/18800	0.000269322	0.00150354	0.000740568	PMAIP1/IL6/TNFAIP3/MEF2C/TSC22D3/FAS/P2RX7/SLC7A11/HMGB1	9
BP	GO:0001942	hair follicle development	9/448	89/18800	0.000269322	0.00150354	0.000740568	IGFBP5/INHBA/FGF7/NGFR/SNAI1/FGFR2/SMO/PDGFA/HDAC1	9
BP	GO:1903578	regulation of ATP metabolic process	9/448	89/18800	0.000269322	0.00150354	0.000740568	IGF1/TP53/APP/STAT3/P2RX7/EIF6/PARP1/PRKAG1/SHMT2	9
BP	GO:0009408	response to heat	10/448	109/18800	0.000278041	0.00155052	0.000763708	CD14/THBS1/PTGS2/GCLC/NOS3/IGF1/CD34/MICA/RPS6KB1/PRKACA	10
BP	GO:0050766	positive regulation of phagocytosis	8/448	71/18800	0.000279297	0.00155582	0.000766319	CCL2/APOA1/PTX3/GAS6/CD36/GATA2/CYBA/CD47	8
BP	GO:0048599	oocyte development	7/448	54/18800	0.000280297	0.00155799	0.000767387	ANG/EDNRA/IGF1/WDR77/NPR2/BRCA2/PPP2R1A	7
BP	GO:0086002	cardiac muscle cell action potential involved in contraction	7/448	54/18800	0.000280297	0.00155799	0.000767387	CAV1/DSP/RYR2/FLNA/KCNJ8/KCNH2/SCN5A	7
BP	GO:0010950	positive regulation of endopeptidase activity	13/448	174/18800	0.000282968	0.00157112	0.000773855	PMAIP1/PPARG/NGFR/SYK/AIFM1/FAS/PSENEN/STAT3/NDUFA13/P2RX1/HMGB1/ASPH/CASP2	13
BP	GO:0009132	nucleoside diphosphate metabolic process	11/448	130/18800	0.000284205	0.00157456	0.000775547	ENO2/IGF1/NME1/PFKP/ENO3/APP/STAT3/P2RX7/PFKL/EIF6/PRKAG1	11
BP	GO:0048565	digestive tract development	11/448	130/18800	0.000284205	0.00157456	0.000775547	AGR2/GATA6/IHH/SOX17/TYMS/TGFBR2/NPY/FGFR2/PYY/SMO/BMP4	11
BP	GO:0006898	receptor-mediated endocytosis	16/448	246/18800	0.000289779	0.00160369	0.000789899	SERPINE1/SELE/RAMP1/CD14/CLU/ADIPOQ/CAV1/CD36/TGFBR2/SYK/CEACAM1/HSPG2/ITGAV/ITGA4/ADRB2/SDCBP	16
BP	GO:0016052	carbohydrate catabolic process	12/448	152/18800	0.000290692	0.001607	0.000791528	ENO2/IGF1/PGD/PFKP/TP53/ENO3/APP/STAT3/P2RX7/PFKL/EIF6/PRKAG1	12
BP	GO:0072594	establishment of protein localization to organelle	23/448	431/18800	0.000292003	0.0016125	0.000794238	CDH1/CLU/TNFAIP3/PTGS2/CD36/CDKN1A/RYR2/RUVBL2/SYK/FLNA/IPO4/TP53/AIFM1/SMO/CSNK2A2/STAT3/LMNA/PPP3CA/NDUFA13/TSC2/CCT5/BRCA2/BMP4	23
BP	GO:0060191	regulation of lipase activity	9/448	90/18800	0.000293055	0.00161656	0.000796237	APOA1/SELE/ESR1/ANG/PRKCZ/EDNRA/FGF2/FGFR2/FLT1	9
BP	GO:0002691	regulation of cellular extravasation	6/448	39/18800	0.000296529	0.00162867	0.000802202	SELE/MDK/IL1R1/ITGA4/SELP/CD47	6
BP	GO:0045923	positive regulation of fatty acid metabolic process	6/448	39/18800	0.000296529	0.00162867	0.000802202	APOA1/PPARG/ADIPOQ/PTGS2/IRS2/NR4A3	6
BP	GO:1900077	negative regulation of cellular response to insulin stimulus	6/448	39/18800	0.000296529	0.00162867	0.000802202	LPL/PRKCZ/SOCS3/RPS6KB1/TSC2/PTPN1	6
BP	GO:1904994	regulation of leukocyte adhesion to vascular endothelial cell	6/448	39/18800	0.000296529	0.00162867	0.000802202	SELE/IL6/KLF4/MDK/ITGA4/SELP	6
BP	GO:0046890	regulation of lipid biosynthetic process	13/448	175/18800	0.000299202	0.00164159	0.000808563	PDK4/APOA1/EGR1/AKR1C3/PTGS2/NR1H4/SNAI1/CEACAM1/FABP3/PDGFA/INSIG2/EIF6/CAPN2	13
BP	GO:0006275	regulation of DNA replication	11/448	131/18800	0.000303749	0.00166474	0.000819967	ENDOG/CCNA2/RUVBL2/BCL6/RUVBL1/PCNA/TP53/CDC6/TSPYL2/BRCA2/PPP2R1A	11
BP	GO:0006479	protein methylation	14/448	199/18800	0.000310844	0.00169815	0.000836423	NR1H4/EZH2/DNMT3A/SUV39H2/SMARCB1/SMYD3/DNMT1/MTHFR/PRMT5/LMNA/SNRPB/SUV39H1/FBL/PRMT1	14
BP	GO:0008213	protein alkylation	14/448	199/18800	0.000310844	0.00169815	0.000836423	NR1H4/EZH2/DNMT3A/SUV39H2/SMARCB1/SMYD3/DNMT1/MTHFR/PRMT5/LMNA/SNRPB/SUV39H1/FBL/PRMT1	14
BP	GO:0071674	mononuclear cell migration	14/448	199/18800	0.000310844	0.00169815	0.000836423	CCL2/SERPINE1/DUSP1/THBS1/IL6/CCL11/CCL8/GAS6/MDK/ITGA4/CD47/APP/FLT1/HMGB1	14
BP	GO:0010883	regulation of lipid storage	7/448	55/18800	0.000314678	0.00171541	0.000844927	PPARG/IL6/LPL/CD36/ABCA1/ACACB/ITGAV	7
BP	GO:0043470	regulation of carbohydrate catabolic process	7/448	55/18800	0.000314678	0.00171541	0.000844927	IGF1/TP53/APP/STAT3/P2RX7/EIF6/PRKAG1	7
BP	GO:0022898	regulation of transmembrane transporter activity	17/448	273/18800	0.000315141	0.00171611	0.000845268	CCL2/CAV1/CDK5/RRAD/MEF2C/PTPN3/EDNRA/RYR2/PRNP/STOM/PIM1/RELN/APP/ACTN4/ADRB2/STIM1/PRKACA	17
BP	GO:0007204	positive regulation of cytosolic calcium ion concentration	19/448	325/18800	0.000317894	0.00172925	0.00085174	CD24/ITPR1/ESR1/CAV1/CDK5/CD36/EDNRA/TRPC1/RYR2/GATA2/CYBA/PRNP/FGF2/RYR3/ITGAV/P2RX7/P2RX1/HMGB1/PRKACA	19
BP	GO:0045638	negative regulation of myeloid cell differentiation	9/448	91/18800	0.000318494	0.00173066	0.000852438	ZFP36/INHBA/ADIPOQ/INHA/GATA2/HMGB3/CEACAM1/PIAS3/PRMT1	9
BP	GO:0046632	alpha-beta T cell differentiation	10/448	111/18800	0.00032226	0.00174926	0.000861599	IHH/IL6/PRKCZ/TGFBR2/SYK/BCL6/IL18R1/RSAD2/STAT3/HMGB1	10
BP	GO:0033157	regulation of intracellular protein transport	15/448	224/18800	0.000326468	0.00176821	0.000870934	CDH1/ADIPOQ/CDK5/PTGS2/GAS6/CD36/FLNA/PRNP/STOM/TXN/SMO/CSNK2A2/BMP4/PTPN1/PRKACA	15
BP	GO:0002726	positive regulation of T cell cytokine production	5/448	26/18800	0.000326792	0.00176821	0.000870934	IL6/PRKCZ/IL1R1/IL18R1/RSAD2	5
BP	GO:0071549	cellular response to dexamethasone stimulus	5/448	26/18800	0.000326792	0.00176821	0.000870934	AQP1/PLAT/NR3C1/SMYD3/RPS6KB1	5
BP	GO:0097530	granulocyte migration	12/448	154/18800	0.000327815	0.00177187	0.000872735	CCL2/CXCL2/SCG2/THBS1/CCL11/EDN3/CCL8/MDK/IL1R1/SYK/PPIB/BSG	12
BP	GO:0003281	ventricular septum development	8/448	73/18800	0.000338573	0.00182422	0.000898518	TGFBR3/CITED2/HEY2/TGFBR2/NOS3/FGFR2/BMPR2/BMP4	8
BP	GO:0032732	positive regulation of interleukin-1 production	8/448	73/18800	0.000338573	0.00182422	0.000898518	EGR1/IL6/LPL/CD36/APP/STAT3/P2RX7/HMGB1	8
BP	GO:0045123	cellular extravasation	8/448	73/18800	0.000338573	0.00182422	0.000898518	CCL2/VCAM1/SELE/MDK/IL1R1/ITGA4/SELP/CD47	8
BP	GO:0006730	one-carbon metabolic process	6/448	40/18800	0.00034192	0.00183643	0.000904531	CA3/TYMS/CA12/CA9/MTHFR/SHMT2	6
BP	GO:0010863	positive regulation of phospholipase C activity	6/448	40/18800	0.00034192	0.00183643	0.000904531	SELE/ESR1/ANG/EDNRA/FGF2/FLT1	6
BP	GO:0097009	energy homeostasis	6/448	40/18800	0.00034192	0.00183643	0.000904531	CD36/NR4A3/ACACB/STAT3/SUV39H1/PIK3CA	6
BP	GO:0022404	molting cycle process	9/448	92/18800	0.000345729	0.00184729	0.000909883	IGFBP5/INHBA/FGF7/NGFR/SNAI1/FGFR2/SMO/PDGFA/HDAC1	9
BP	GO:0022405	hair cycle process	9/448	92/18800	0.000345729	0.00184729	0.000909883	IGFBP5/INHBA/FGF7/NGFR/SNAI1/FGFR2/SMO/PDGFA/HDAC1	9
BP	GO:0060761	negative regulation of response to cytokine stimulus	9/448	92/18800	0.000345729	0.00184729	0.000909883	APOA1/PPARG/IL6/KLF4/ADIPOQ/CAV1/GAS6/NR1H4/GSTP1	9
BP	GO:1900407	regulation of cellular response to oxidative stress	9/448	92/18800	0.000345729	0.00184729	0.000909883	ENDOG/CD36/NR4A3/MET/TXN/NFE2L2/SLC7A11/PARP1/HDAC6	9
BP	GO:0030048	actin filament-based movement	11/448	133/18800	0.000346247	0.00184729	0.000909883	CAV1/DSP/RYR2/FLNA/KCNJ8/KCNH2/EMP2/SCN5A/ACTN4/ACTC1/PIK3CA	11
BP	GO:0009185	ribonucleoside diphosphate metabolic process	10/448	112/18800	0.00034648	0.00184729	0.000909883	ENO2/IGF1/PFKP/ENO3/APP/STAT3/P2RX7/PFKL/EIF6/PRKAG1	10
BP	GO:0021987	cerebral cortex development	10/448	112/18800	0.00034648	0.00184729	0.000909883	ASPM/CDK5/NTRK2/SLC2A1/MDK/NPY/SMO/CSNK2A2/RELN/RTN4	10
BP	GO:0007519	skeletal muscle tissue development	12/448	155/18800	0.000347835	0.00185257	0.000912485	FOS/CITED2/EGR1/CAV1/CDK5/ANKRD1/MEF2C/PHOX2B/MEF2D/SMO/PPP3CA/RPS6KB1	12
BP	GO:0003229	ventricular cardiac muscle tissue development	7/448	56/18800	0.00035236	0.00185981	0.00091605	TGFBR3/DSP/FOXC1/HEY2/EDNRA/RYR2/FGFR2	7
BP	GO:0034205	amyloid-beta formation	7/448	56/18800	0.00035236	0.00185981	0.00091605	CLU/NTRK2/IGF1/PRNP/BACE1/PSENEN/RTN4	7
BP	GO:0061756	leukocyte adhesion to vascular endothelial cell	7/448	56/18800	0.00035236	0.00185981	0.00091605	VCAM1/SELE/IL6/KLF4/MDK/ITGA4/SELP	7
BP	GO:0001977	renal system process involved in regulation of blood volume	4/448	15/18800	0.000352478	0.00185981	0.00091605	HSD11B2/GAS6/CYBA/EMP2	4
BP	GO:0003214	cardiac left ventricle morphogenesis	4/448	15/18800	0.000352478	0.00185981	0.00091605	HEY2/TGFBR2/EDNRA/RYR2	4
BP	GO:0061307	cardiac neural crest cell differentiation involved in heart development	4/448	15/18800	0.000352478	0.00185981	0.00091605	CITED2/EDNRA/JAG1/BMP4	4
BP	GO:0061308	cardiac neural crest cell development involved in heart development	4/448	15/18800	0.000352478	0.00185981	0.00091605	CITED2/EDNRA/JAG1/BMP4	4
BP	GO:0072283	metanephric renal vesicle morphogenesis	4/448	15/18800	0.000352478	0.00185981	0.00091605	PAX2/SMO/STAT1/BMP4	4
BP	GO:2000345	regulation of hepatocyte proliferation	4/448	15/18800	0.000352478	0.00185981	0.00091605	TNFAIP3/MDK/XBP1/CEACAM1	4
BP	GO:0051924	regulation of calcium ion transport	16/448	251/18800	0.000362556	0.00191101	0.000941267	CCL2/RGS4/CAV1/CDK5/PTGS2/ACE/RRAD/TRPC1/RYR2/CYBA/NOS3/PRNP/P2RX7/P2RX1/STIM1/PRKACA	16
BP	GO:2001235	positive regulation of apoptotic signaling pathway	11/448	134/18800	0.000369303	0.00194457	0.000957795	INHBA/PMAIP1/THBS1/TIMP3/CAV1/NGFR/TP53/MAGED1/FAS/PPP2R1A/CASP2	11
BP	GO:0006305	DNA alkylation	8/448	74/18800	0.000371841	0.00195188	0.000961397	FOS/EZH2/MTA2/DNMT3A/DNMT1/PRMT5/PARP1/PIK3CA	8
BP	GO:0006306	DNA methylation	8/448	74/18800	0.000371841	0.00195188	0.000961397	FOS/EZH2/MTA2/DNMT3A/DNMT1/PRMT5/PARP1/PIK3CA	8
BP	GO:0035924	cellular response to vascular endothelial growth factor stimulus	8/448	74/18800	0.000371841	0.00195188	0.000961397	VCAM1/FOXC1/NRP2/GAB1/VEGFC/FLT1/PIK3CA/ERN1	8
BP	GO:0010817	regulation of hormone levels	25/448	496/18800	0.000380964	0.00199771	0.000983972	DIO2/CYP1B1/INHBA/PPARG/EGR1/IL6/ADIPOQ/AKR1C3/ESR1/IRS2/ACE/EDN3/NR1H4/INHA/CHGA/FZD4/CYP19A1/FOXA2/TACR2/VIP/SCNN1B/GLUL/PFKL/PPP3CA/GLUD1	25
BP	GO:1902107	positive regulation of leukocyte differentiation	12/448	157/18800	0.000390991	0.00204608	0.0010078	FOS/IHH/PRKCZ/GAS6/MDK/TGFBR2/SYK/XBP1/BCL6/CTNNBIP1/MMP14/HMGB1	12
BP	GO:1903708	positive regulation of hemopoiesis	12/448	157/18800	0.000390991	0.00204608	0.0010078	FOS/IHH/PRKCZ/GAS6/MDK/TGFBR2/SYK/XBP1/BCL6/CTNNBIP1/MMP14/HMGB1	12
BP	GO:0032733	positive regulation of interleukin-10 production	6/448	41/18800	0.000392574	0.00204962	0.00100954	IL6/PRKCZ/SYK/CD34/STAT3/HMGB1	6
BP	GO:0045429	positive regulation of nitric oxide biosynthetic process	6/448	41/18800	0.000392574	0.00204962	0.00100954	KLF2/CLU/KLF4/PTX3/PTGS2/CD36	6
BP	GO:0001556	oocyte maturation	5/448	27/18800	0.000393277	0.00204962	0.00100954	ANG/EDNRA/NPR2/BRCA2/PPP2R1A	5
BP	GO:0071280	cellular response to copper ion	5/448	27/18800	0.000393277	0.00204962	0.00100954	AQP1/PRNP/BACE1/APP/NFE2L2	5
BP	GO:0042303	molting cycle	10/448	114/18800	0.00039949	0.00207776	0.0010234	IGFBP5/INHBA/PTGS2/FGF7/NGFR/SNAI1/FGFR2/SMO/PDGFA/HDAC1	10
BP	GO:0042633	hair cycle	10/448	114/18800	0.00039949	0.00207776	0.0010234	IGFBP5/INHBA/PTGS2/FGF7/NGFR/SNAI1/FGFR2/SMO/PDGFA/HDAC1	10
BP	GO:0046942	carboxylic acid transport	17/448	279/18800	0.000404987	0.0021042	0.00103642	PLA2G2A/SLC16A4/RGS4/NTRK2/ACE/SLC7A1/CD36/MAP2K6/SYK/PLA2G4A/CEACAM1/SLC38A1/SLC1A2/P2RX7/SLC7A11/SLC16A7/SLC17A5	17
BP	GO:0086003	cardiac muscle cell contraction	8/448	75/18800	0.000407721	0.00211625	0.00104236	CAV1/DSP/RYR2/FLNA/KCNJ8/KCNH2/SCN5A/PIK3CA	8
BP	GO:0016571	histone methylation	12/448	158/18800	0.000414213	0.00214583	0.00105693	NR1H4/EZH2/SUV39H2/SMARCB1/SMYD3/DNMT1/MTHFR/PRMT5/LMNA/SUV39H1/FBL/PRMT1	12
BP	GO:0010721	negative regulation of cell development	13/448	181/18800	0.000414263	0.00214583	0.00105693	IL6/CDK5/CCL11/ID1/IGF1/SEMA4D/NPR2/TP53/NTN1/ACTN4/DYNLT1/PPP3CA/RTN4	13
BP	GO:0009994	oocyte differentiation	7/448	58/18800	0.000438547	0.00226701	0.00111662	ANG/EDNRA/IGF1/WDR77/NPR2/BRCA2/PPP2R1A	7
BP	GO:0048010	vascular endothelial growth factor receptor signaling pathway	7/448	58/18800	0.000438547	0.00226701	0.00111662	SULF1/FOXC1/FZD4/ITGA5/VEGFC/FLT1/PTPN1	7
BP	GO:0015711	organic anion transport	20/448	361/18800	0.000446135	0.00230275	0.00113422	PLA2G2A/SLC16A4/SLC2A3/RGS4/NTRK2/ACE/SLC7A1/CD36/SLC2A1/MAP2K6/SYK/PLA2G4A/CEACAM1/SLC38A1/SLC1A2/CD47/P2RX7/SLC7A11/SLC16A7/SLC17A5	20
BP	GO:0034121	regulation of toll-like receptor signaling pathway	8/448	76/18800	0.000446365	0.00230275	0.00113422	ESR1/CAV1/TNFAIP3/CD36/CYBA/RSAD2/HMGB1/RTN4	8
BP	GO:0014911	positive regulation of smooth muscle cell migration	6/448	42/18800	0.000448904	0.00230652	0.00113607	IGFBP5/CYP1B1/NR4A3/MDK/IGF1/RPS6KB1	6
BP	GO:0031952	regulation of protein autophosphorylation	6/448	42/18800	0.000448904	0.00230652	0.00113607	ADIPOQ/CAV1/ACE/PDGFA/VEGFC/MVP	6
BP	GO:0032689	negative regulation of interferon-gamma production	6/448	42/18800	0.000448904	0.00230652	0.00113607	INHBA/GAS6/NR1H4/INHA/PRNP/HMGB1	6
BP	GO:1900274	regulation of phospholipase C activity	6/448	42/18800	0.000448904	0.00230652	0.00113607	SELE/ESR1/ANG/EDNRA/FGF2/FLT1	6
BP	GO:0071675	regulation of mononuclear cell migration	10/448	116/18800	0.000459081	0.00235406	0.00115949	CCL2/SERPINE1/DUSP1/THBS1/GAS6/MDK/ITGA4/CD47/APP/HMGB1	10
BP	GO:1904892	regulation of receptor signaling pathway via STAT	10/448	116/18800	0.000459081	0.00235406	0.00115949	CYP1B1/PPARG/GADD45A/IL6/CAV1/CDK5/SOCS3/MST1/VHL/PPP2R1A	10
BP	GO:1901991	negative regulation of mitotic cell cycle phase transition	13/448	183/18800	0.00046014	0.00235712	0.001161	CCL2/DUSP1/INHBA/MUC1/KLF4/CCNB1/AVEN/CDKN1A/EZH2/MAD1L1/TP53/CDC6/CASP2	13
BP	GO:0034349	glial cell apoptotic process	4/448	16/18800	0.000461165	0.00235763	0.00116125	CCL2/CDK5/GAS6/TP53	4
BP	GO:0072224	metanephric glomerulus development	4/448	16/18800	0.000461165	0.00235763	0.00116125	EGR1/ADIPOQ/PAX2/CD34	4
BP	GO:0001958	endochondral ossification	5/448	28/18800	0.000469482	0.00238817	0.00117629	FOXC1/MEF2C/MEF2D/MMP14/BMP4	5
BP	GO:0010804	negative regulation of tumor necrosis factor-mediated signaling pathway	5/448	28/18800	0.000469482	0.00238817	0.00117629	APOA1/ADIPOQ/GAS6/NR1H4/GSTP1	5
BP	GO:0032703	negative regulation of interleukin-2 production	5/448	28/18800	0.000469482	0.00238817	0.00117629	ZFP36/TNFAIP3/NR1H4/PRNP/CD34	5
BP	GO:0034123	positive regulation of toll-like receptor signaling pathway	5/448	28/18800	0.000469482	0.00238817	0.00117629	CAV1/CYBA/RSAD2/HMGB1/RTN4	5
BP	GO:0036075	replacement ossification	5/448	28/18800	0.000469482	0.00238817	0.00117629	FOXC1/MEF2C/MEF2D/MMP14/BMP4	5
BP	GO:0032091	negative regulation of protein binding	9/448	96/18800	0.000474626	0.00240828	0.0011862	SLPI/ADIPOQ/CAV1/ID1/ACE/CDKN1A/CTNNBIP1/ITGA4/ADRB2	9
BP	GO:0032392	DNA geometric change	9/448	96/18800	0.000474626	0.00240828	0.0011862	HMGA1/RUVBL2/HMGB3/RUVBL1/RAD51/MCM7/XRCC5/PURA/HMGB1	9
BP	GO:0060048	cardiac muscle contraction	11/448	138/18800	0.000474852	0.00240828	0.0011862	CAV1/DSP/MAP2K6/RYR2/FLNA/CHGA/KCNJ8/KCNH2/SCN5A/PIK3CA/PRKACA	11
BP	GO:0043154	negative regulation of cysteine-type endopeptidase activity involved in apoptotic process	8/448	77/18800	0.000487928	0.00246968	0.00121644	THBS1/KLF4/AQP1/PTGS2/GAS6/CRYAB/PAX2/BIRC5	8
BP	GO:1903201	regulation of oxidative stress-induced cell death	8/448	77/18800	0.000487928	0.00246968	0.00121644	ENDOG/NR4A3/MET/TXN/NFE2L2/SLC7A11/PARP1/HDAC6	8
BP	GO:0015718	monocarboxylic acid transport	10/448	117/18800	0.000491536	0.00247833	0.0012207	PLA2G2A/SLC16A4/ACE/CD36/MAP2K6/SYK/PLA2G4A/CEACAM1/P2RX7/SLC16A7	10
BP	GO:0032609	interferon-gamma production	10/448	117/18800	0.000491536	0.00247833	0.0012207	INHBA/CD14/GAS6/NR1H4/INHA/IL1R1/PRNP/IL18R1/CD47/HMGB1	10
BP	GO:0032649	regulation of interferon-gamma production	10/448	117/18800	0.000491536	0.00247833	0.0012207	INHBA/CD14/GAS6/NR1H4/INHA/IL1R1/PRNP/IL18R1/CD47/HMGB1	10
BP	GO:0006909	phagocytosis	18/448	310/18800	0.000491581	0.00247833	0.0012207	CCL2/APOA1/CD14/THBS1/ADIPOQ/PTX3/GAS6/CD36/MET/GATA2/CYBA/SYK/ABCA1/ITGAV/CD47/P2RX7/HMGB1/PIK3CA	18
BP	GO:1990778	protein localization to cell periphery	19/448	337/18800	0.000497361	0.00250499	0.00123383	AGR2/CDH1/RAMP1/ADIPOQ/CAV1/CDK5/S100A10/PRKCZ/GAS6/FLNA/PRNP/ITGA3/EHD2/EMP2/EPHA3/TNFRSF1A/RAP1A/MMP14/BSG	19
BP	GO:0071526	semaphorin-plexin signaling pathway	6/448	43/18800	0.000511339	0.00257031	0.00126601	MET/EDNRA/NCAM1/FLNA/SEMA4D/NRP2	6
BP	GO:0140353	lipid export from cell	6/448	43/18800	0.000511339	0.00257031	0.00126601	INHBA/MAP2K6/FZD4/PLA2G4A/CYP19A1/P2RX7	6
BP	GO:0002366	leukocyte activation involved in immune response	17/448	285/18800	0.000516156	0.00259197	0.00127667	IL6/PRKCZ/NR4A3/MDK/GATA2/ADORA2B/SYK/XBP1/BCL6/CHGA/IL18R1/CEACAM1/SCNN1B/TP53/EXO1/STAT3/HMGB1	17
BP	GO:0031331	positive regulation of cellular catabolic process	23/448	449/18800	0.000517469	0.002596	0.00127866	APOA1/ZFP36/ENDOG/CLU/IL6/HSPB8/CAV1/TNFAIP3/IRS2/GCLC/IGF1/PIM2/PSMC3/APP/P2RX7/ADRB2/NFE2L2/TSC2/RBX1/HMGB1/PTPN1/KEAP1/CSDE1	23
BP	GO:0030509	BMP signaling pathway	12/448	162/18800	0.000519098	0.00260161	0.00128142	GATA6/CHRDL1/TGFBR3/PPARG/EGR1/SULF1/GDF15/CDH5/ITGA3/BMPR2/UBE2D1/BMP4	12
BP	GO:0032970	regulation of actin filament-based process	21/448	393/18800	0.000520636	0.00260676	0.00128396	APOA1/RGS4/CAV1/DSP/CDK5/CCL11/S100A10/ID1/RND3/MET/MDK/RYR2/FLNA/RHOB/STMN1/TEK/SCN5A/EPHA3/CD47/PDGFA/PIK3CA	21
BP	GO:0008286	insulin receptor signaling pathway	10/448	118/18800	0.000525872	0.00263039	0.0012956	PDK4/IRS2/PRKCZ/NR1H4/SOCS3/GAB1/RPS6KB1/TSC2/PIK3CA/PTPN1	10
BP	GO:0009064	glutamine family amino acid metabolic process	8/448	78/18800	0.000532574	0.0026613	0.00131082	NR1H4/GCLC/NOS3/GLS/GCLM/GLUL/SLC7A11/GLUD1	8
BP	GO:0006163	purine nucleotide metabolic process	21/448	394/18800	0.000538097	0.00268627	0.00132312	ENO2/PDK4/NPPB/HMGCR/NOS3/ADORA2B/IGF1/NME1/NPR1/ACACB/NPR2/PFKP/ENO3/APP/STAT3/P2RX7/ADK/PFKL/EIF6/PARP1/PRKAG1	21
BP	GO:0046324	regulation of glucose import	7/448	60/18800	0.000540778	0.00269438	0.00132711	ADIPOQ/IRS2/ACE/IGF1/SLC1A2/NFE2L2/RPS6KB1	7
BP	GO:0046888	negative regulation of hormone secretion	7/448	60/18800	0.000540778	0.00269438	0.00132711	INHBA/ADIPOQ/INHA/CHGA/TACR2/PFKL/PPP3CA	7
BP	GO:0002718	regulation of cytokine production involved in immune response	9/448	98/18800	0.000552526	0.00274218	0.00135066	APOA1/IL6/PRKCZ/CD36/NR4A3/IL1R1/BCL6/IL18R1/RSAD2	9
BP	GO:0021549	cerebellum development	9/448	98/18800	0.000552526	0.00274218	0.00135066	CDK5/FOXC1/CKB/MDK/EZH2/FZD4/TP53/SCN5A/SMO	9
BP	GO:0036473	cell death in response to oxidative stress	9/448	98/18800	0.000552526	0.00274218	0.00135066	CYP1B1/ENDOG/NR4A3/MET/TXN/NFE2L2/SLC7A11/PARP1/HDAC6	9
BP	GO:0044728	DNA methylation or demethylation	9/448	98/18800	0.000552526	0.00274218	0.00135066	FOS/EZH2/MTA2/DNMT3A/DNMT1/PRMT5/PARP1/APEX1/PIK3CA	9
BP	GO:0010575	positive regulation of vascular endothelial growth factor production	5/448	29/18800	0.00055629	0.0027555	0.00135722	CYP1B1/IL6/SULF1/PTGS2/ADORA2B	5
BP	GO:1902430	negative regulation of amyloid-beta formation	5/448	29/18800	0.00055629	0.0027555	0.00135722	CLU/NTRK2/IGF1/PRNP/RTN4	5
BP	GO:0006304	DNA modification	10/448	119/18800	0.000562171	0.00278193	0.00137024	FOS/CYP1B1/EZH2/MTA2/DNMT3A/DNMT1/PRMT5/PARP1/APEX1/PIK3CA	10
BP	GO:0051604	protein maturation	18/448	314/18800	0.000571473	0.00282521	0.00139156	SERPINE1/MME/IHH/THBS1/S100A10/ACE/PLAT/PRNP/BACE1/PSENEN/TMPRSS2/P2RX7/PARP1/MMP14/CAPN2/PRKACA/ASPH/CASP2	18
BP	GO:0031346	positive regulation of cell projection organization	19/448	341/18800	0.000574104	0.00283547	0.00139661	DPYSL3/NGF/NTRK2/MDK/FN1/EZH2/FLNA/FZD4/ITGA6/SEMA4D/ITGA3/EPHA3/RELN/NTN1/P2RX7/NFE2L2/BMPR2/RAP1A/PIK3CA	19
BP	GO:0006509	membrane protein ectodomain proteolysis	6/448	44/18800	0.000580325	0.00285584	0.00140664	TIMP1/TIMP3/PTPN3/BACE1/PSENEN/P2RX7	6
BP	GO:0010828	positive regulation of glucose transmembrane transport	6/448	44/18800	0.000580325	0.00285584	0.00140664	ADIPOQ/IRS2/NR4A3/IGF1/SLC1A2/NFE2L2	6
BP	GO:1904752	regulation of vascular associated smooth muscle cell migration	6/448	44/18800	0.000580325	0.00285584	0.00140664	IGFBP5/ADIPOQ/MEF2C/NR4A3/PRKG1/NFE2L2	6
BP	GO:0070828	heterochromatin organization	8/448	79/18800	0.000580468	0.00285584	0.00140664	EZH2/SNAI1/DNMT3A/DNMT1/MTHFR/HDAC1/SUV39H1/PIK3CA	8
BP	GO:0003184	pulmonary valve morphogenesis	4/448	17/18800	0.000591771	0.00289746	0.00142714	HEY2/NOS3/JAG1/BMP4	4
BP	GO:0020027	hemoglobin metabolic process	4/448	17/18800	0.000591771	0.00289746	0.00142714	INHBA/KLF4/INHA/PRMT1	4
BP	GO:0036124	histone H3-K9 trimethylation	4/448	17/18800	0.000591771	0.00289746	0.00142714	SUV39H2/SMARCB1/LMNA/SUV39H1	4
BP	GO:0061548	ganglion development	4/448	17/18800	0.000591771	0.00289746	0.00142714	CYP1B1/RGS4/PHOX2B/NRP2	4
BP	GO:0090399	replicative senescence	4/448	17/18800	0.000591771	0.00289746	0.00142714	SERPINE1/MME/CDKN1A/TP53	4
BP	GO:0002819	regulation of adaptive immune response	13/448	188/18800	0.000594051	0.00290583	0.00143127	IL6/TNFAIP3/PRKCZ/AHR/MEF2C/IL1R1/BCL6/PLA2G4A/IL18R1/CEACAM1/RSAD2/P2RX7/HMGB1	13
BP	GO:0032412	regulation of ion transmembrane transporter activity	16/448	263/18800	0.000604305	0.00294868	0.00145237	CCL2/CAV1/CDK5/RRAD/MEF2C/PTPN3/EDNRA/RYR2/PRNP/STOM/RELN/APP/ACTN4/ADRB2/STIM1/PRKACA	16
BP	GO:0055123	digestive system development	11/448	142/18800	0.000604545	0.00294868	0.00145237	AGR2/GATA6/IHH/SOX17/TYMS/TGFBR2/NPY/FGFR2/PYY/SMO/BMP4	11
BP	GO:0090090	negative regulation of canonical Wnt signaling pathway	11/448	142/18800	0.000604545	0.00294868	0.00145237	SOX17/EGR1/CAV1/MDK/RUVBL2/FZD4/DKK2/CTNNBIP1/WWTR1/RBX1/HDAC1	11
BP	GO:0051100	negative regulation of binding	12/448	165/18800	0.000611697	0.00298071	0.00146815	SLPI/ADIPOQ/CAV1/ID1/ACE/HEY2/CDKN1A/CTNNBIP1/ITGA4/SMO/ADRB2/PPP3CA	12
BP	GO:0002367	cytokine production involved in immune response	9/448	100/18800	0.000640603	0.00311858	0.00153606	APOA1/IL6/PRKCZ/CD36/NR4A3/IL1R1/BCL6/IL18R1/RSAD2	9
BP	GO:2001056	positive regulation of cysteine-type endopeptidase activity	11/448	143/18800	0.000641216	0.00311858	0.00153606	PMAIP1/PPARG/NGFR/SYK/AIFM1/FAS/NDUFA13/P2RX1/HMGB1/ASPH/CASP2	11
BP	GO:0033198	response to ATP	5/448	30/18800	0.000654611	0.00316487	0.00155886	PTGS2/RYR3/HSP90B1/P2RX7/P2RX1	5
BP	GO:0034368	protein-lipid complex remodeling	5/448	30/18800	0.000654611	0.00316487	0.00155886	PLA2G2A/APOA1/LPL/PLTP/NR1H4	5
BP	GO:0034369	plasma lipoprotein particle remodeling	5/448	30/18800	0.000654611	0.00316487	0.00155886	PLA2G2A/APOA1/LPL/PLTP/NR1H4	5
BP	GO:0060218	hematopoietic stem cell differentiation	5/448	30/18800	0.000654611	0.00316487	0.00155886	FOXC1/ACE/TP53/NFE2L2/XRCC5	5
BP	GO:0060603	mammary gland duct morphogenesis	5/448	30/18800	0.000654611	0.00316487	0.00155886	PGR/ESR1/CCL11/FGFR2/NTN1	5
BP	GO:1990776	response to angiotensin	5/448	30/18800	0.000654611	0.00316487	0.00155886	CAV1/PTGS2/CYBA/CDC6/NFE2L2	5
BP	GO:0006110	regulation of glycolytic process	6/448	45/18800	0.000656321	0.00316487	0.00155886	IGF1/APP/STAT3/P2RX7/EIF6/PRKAG1	6
BP	GO:1904738	vascular associated smooth muscle cell migration	6/448	45/18800	0.000656321	0.00316487	0.00155886	IGFBP5/ADIPOQ/MEF2C/NR4A3/PRKG1/NFE2L2	6
BP	GO:2000273	positive regulation of signaling receptor activity	6/448	45/18800	0.000656321	0.00316487	0.00155886	CCL2/HBEGF/RELN/ADRB2/HDAC1/HDAC6	6
BP	GO:0002443	leukocyte mediated immunity	23/448	457/18800	0.000658968	0.00317463	0.00156366	CLU/IL6/PRKCZ/ACE/AHR/NR4A3/IL1R1/GATA2/ADORA2B/SYK/BCL6/CHGA/IL18R1/CEACAM1/RSAD2/SCNN1B/EXO1/EMP2/JAG1/MICA/P2RX7/TUBB/HMGB1	23
BP	GO:0032731	positive regulation of interleukin-1 beta production	7/448	62/18800	0.000661115	0.00317897	0.0015658	EGR1/IL6/LPL/CD36/APP/STAT3/P2RX7	7
BP	GO:0032757	positive regulation of interleukin-8 production	7/448	62/18800	0.000661115	0.00317897	0.0015658	SERPINE1/CD14/IL6/ADIPOQ/SYK/STAT3/HMGB1	7
BP	GO:0030177	positive regulation of Wnt signaling pathway	11/448	144/18800	0.00067972	0.00326227	0.00160683	ASPM/SULF1/CAV1/TNFAIP3/ZEB2/TBL1X/RUVBL1/DKK2/FGF2/FGFR2/RECK	11
BP	GO:1903038	negative regulation of leukocyte cell-cell adhesion	11/448	144/18800	0.00067972	0.00326227	0.00160683	IHH/KLF4/VTCN1/MDK/BCL6/PRNP/CEACAM1/CEBPB/MAD1L1/HMGB1/BMP4	11
BP	GO:0009117	nucleotide metabolic process	24/448	487/18800	0.000680769	0.00326423	0.0016078	PTGIS/ENO2/PDK4/NPPB/TYMS/HMGCR/NAMPT/NOS3/ADORA2B/IGF1/NME1/NPR1/ACACB/NPR2/PFKP/ENO3/APP/STAT3/P2RX7/ADK/PFKL/EIF6/PARP1/PRKAG1	24
BP	GO:0051702	biological process involved in interaction with symbiont	9/448	101/18800	0.000688762	0.00329635	0.00162362	PTX3/CCL8/FN1/STOM/SCNN1B/PPIB/SMARCB1/PSMC3/HDAC1	9
BP	GO:1902882	regulation of response to oxidative stress	9/448	101/18800	0.000688762	0.00329635	0.00162362	ENDOG/CD36/NR4A3/MET/TXN/NFE2L2/SLC7A11/PARP1/HDAC6	9
BP	GO:0007265	Ras protein signal transduction	19/448	347/18800	0.000708353	0.00338694	0.00166824	APOA1/NGF/CDKN1A/MET/NGFR/CCNA2/FOXM1/IGF1/BCL6/ABCA1/RHOB/FGF2/ITGA3/STMN1/TP53/NTN1/DNMT1/SDCBP/RAP1A	19
BP	GO:0007612	learning	11/448	145/18800	0.000720128	0.00343679	0.00169279	FOS/CLDN5/PRKAR2B/HMGCR/CDK5/NTRK2/PTGS2/TACR2/RELN/APP/SLC7A11	11
BP	GO:0043524	negative regulation of neuron apoptotic process	11/448	145/18800	0.000720128	0.00343679	0.00169279	CCL2/NGF/PTPRZ1/NTRK2/MEF2C/GCLC/MDK/CEBPB/GCLM/UNC5B/PIK3CA	11
BP	GO:0002224	toll-like receptor signaling pathway	10/448	123/18800	0.000728752	0.00345853	0.0017035	CD14/ESR1/CAV1/TNFAIP3/CD36/NR1H4/CYBA/RSAD2/HMGB1/RTN4	10
BP	GO:0002244	hematopoietic progenitor cell differentiation	10/448	123/18800	0.000728752	0.00345853	0.0017035	INHBA/CITED2/PTPRZ1/FOXC1/ACE/TP53/NFE2L2/XRCC5/FLT1/BMP4	10
BP	GO:0010906	regulation of glucose metabolic process	10/448	123/18800	0.000728752	0.00345853	0.0017035	PDK4/PMAIP1/ADIPOQ/PPP1R3C/IRS2/IGF1/ACACB/MST1/FOXA2/TP53	10
BP	GO:0032613	interleukin-10 production	7/448	63/18800	0.000728754	0.00345853	0.0017035	IL6/PRKCZ/SYK/CD47/CD34/STAT3/HMGB1	7
BP	GO:0032653	regulation of interleukin-10 production	7/448	63/18800	0.000728754	0.00345853	0.0017035	IL6/PRKCZ/SYK/CD47/CD34/STAT3/HMGB1	7
BP	GO:0045453	bone resorption	7/448	63/18800	0.000728754	0.00345853	0.0017035	PDK4/IHH/IL6/TNFAIP3/SYK/P2RX7/ADRB2	7
BP	GO:0019318	hexose metabolic process	15/448	242/18800	0.000732627	0.00347367	0.00171096	ENO2/PDK4/NPY1R/PMAIP1/ADIPOQ/PPP1R3C/IRS2/IGF1/ACACB/MST1/FOXA2/PFKP/TP53/PFKL/PIK3CA	15
BP	GO:0010665	regulation of cardiac muscle cell apoptotic process	6/448	46/18800	0.000739801	0.00349793	0.0017229	GATA6/HEY2/MDK/TP53/NFE2L2/CAPN2	6
BP	GO:0032309	icosanoid secretion	6/448	46/18800	0.000739801	0.00349793	0.0017229	PLA2G2A/ACE/MAP2K6/SYK/PLA2G4A/P2RX7	6
BP	GO:0090199	regulation of release of cytochrome c from mitochondria	6/448	46/18800	0.000739801	0.00349793	0.0017229	PMAIP1/CLU/IGF1/HRK/TP53/LMNA	6
BP	GO:0001946	lymphangiogenesis	4/448	18/18800	0.000746616	0.00350415	0.00172597	FOXC1/TIE1/VEGFC/BMPR2	4
BP	GO:0006977	DNA damage response, signal transduction by p53 class mediator resulting in cell cycle arrest	4/448	18/18800	0.000746616	0.00350415	0.00172597	MUC1/CDKN1A/TP53/CASP2	4
BP	GO:0060391	positive regulation of SMAD protein signal transduction	4/448	18/18800	0.000746616	0.00350415	0.00172597	PPARG/BMPR2/PARP1/BMP4	4
BP	GO:0060965	negative regulation of miRNA-mediated gene silencing	4/448	18/18800	0.000746616	0.00350415	0.00172597	PPARG/ESR1/TP53/PPP3CA	4
BP	GO:0071071	regulation of phospholipid biosynthetic process	4/448	18/18800	0.000746616	0.00350415	0.00172597	NR1H4/FABP3/PDGFA/CAPN2	4
BP	GO:0071318	cellular response to ATP	4/448	18/18800	0.000746616	0.00350415	0.00172597	PTGS2/RYR3/HSP90B1/P2RX7	4
BP	GO:0072077	renal vesicle morphogenesis	4/448	18/18800	0.000746616	0.00350415	0.00172597	PAX2/SMO/STAT1/BMP4	4
BP	GO:1902001	fatty acid transmembrane transport	4/448	18/18800	0.000746616	0.00350415	0.00172597	THBS1/IRS2/CD36/SLC2A1	4
BP	GO:0021543	pallium development	12/448	169/18800	0.00075639	0.00354675	0.00174695	ASPM/CDK5/NTRK2/SLC2A1/MDK/EZH2/NPY/SMO/CSNK2A2/RELN/HDAC1/RTN4	12
BP	GO:0032148	activation of protein kinase B activity	5/448	31/18800	0.000765381	0.00357575	0.00176124	ANG/PRKCZ/GAS6/IGF1/TXN	5
BP	GO:0060390	regulation of SMAD protein signal transduction	5/448	31/18800	0.000765381	0.00357575	0.00176124	PPARG/WWTR1/BMPR2/PARP1/BMP4	5
BP	GO:0061311	cell surface receptor signaling pathway involved in heart development	5/448	31/18800	0.000765381	0.00357575	0.00176124	SOX17/HEY2/SNAI1/JAG1/BMP4	5
BP	GO:0070633	transepithelial transport	5/448	31/18800	0.000765381	0.00357575	0.00176124	CLDN3/ITPR1/AQP1/SCNN1B/SLC1A2	5
BP	GO:0042102	positive regulation of T cell proliferation	9/448	103/18800	0.000793953	0.00370245	0.00182364	CD24/VCAM1/IL6/SLC7A1/VTCN1/TGFBR2/SYK/IGF1/HMGB1	9
BP	GO:0071103	DNA conformation change	9/448	103/18800	0.000793953	0.00370245	0.00182364	HMGA1/RUVBL2/HMGB3/RUVBL1/RAD51/MCM7/XRCC5/PURA/HMGB1	9
BP	GO:0071897	DNA biosynthetic process	13/448	194/18800	0.000796846	0.00371254	0.00182861	CYP1B1/KLF4/TYMS/ADIPOQ/ANKRD1/CDKN1A/LOX/FGF2/PCNA/TP53/BMPR2/CCT5/XRCC5	13
BP	GO:0019229	regulation of vasoconstriction	7/448	64/18800	0.000801753	0.003732	0.00183819	CAV1/PTGS2/ACE/EDN3/FAAH/BMPR2/P2RX1	7
BP	GO:0043280	positive regulation of cysteine-type endopeptidase activity involved in apoptotic process	10/448	125/18800	0.000826164	0.00383861	0.00189071	PMAIP1/PPARG/NGFR/SYK/AIFM1/FAS/NDUFA13/P2RX1/HMGB1/CASP2	10
BP	GO:0050868	negative regulation of T cell activation	10/448	125/18800	0.000826164	0.00383861	0.00189071	IHH/VTCN1/MDK/BCL6/PRNP/CEACAM1/CEBPB/MAD1L1/HMGB1/BMP4	10
BP	GO:0003254	regulation of membrane depolarization	6/448	47/18800	0.000831255	0.00384474	0.00189373	GCLC/PTPN3/GCLM/SCN5A/P2RX7/PARP1	6
BP	GO:0045646	regulation of erythrocyte differentiation	6/448	47/18800	0.000831255	0.00384474	0.00189373	ZFP36/INHBA/GATA2/STAT3/STAT1/PRMT1	6
BP	GO:0050919	negative chemotaxis	6/448	47/18800	0.000831255	0.00384474	0.00189373	APOA1/SEMA4D/ITGAV/NRP2/PDGFA/NTN1	6
BP	GO:0120163	negative regulation of cold-induced thermogenesis	6/448	47/18800	0.000831255	0.00384474	0.00189373	ADIPOQ/ID1/MAP2K6/LAMA4/IL18R1/TFE3	6
BP	GO:1905953	negative regulation of lipid localization	6/448	47/18800	0.000831255	0.00384474	0.00189373	THBS1/PPARG/IL6/IRS2/ABCA1/ITGAV	6
BP	GO:0051216	cartilage development	13/448	195/18800	0.000835733	0.00386195	0.0019022	IHH/TYMS/SULF1/TIMP1/MEF2C/MDK/TGFBR2/SNAI1/FGF2/ANXA6/MEF2D/BMPR2/BMP4	13
BP	GO:0006753	nucleoside phosphate metabolic process	24/448	495/18800	0.000853167	0.00393695	0.00193915	PTGIS/ENO2/PDK4/NPPB/TYMS/HMGCR/NAMPT/NOS3/ADORA2B/IGF1/NME1/NPR1/ACACB/NPR2/PFKP/ENO3/APP/STAT3/P2RX7/ADK/PFKL/EIF6/PARP1/PRKAG1	24
BP	GO:0051053	negative regulation of DNA metabolic process	11/448	148/18800	0.000853509	0.00393695	0.00193915	ADIPOQ/ANKRD1/CDKN1A/BCL6/TP53/CDC6/TSPYL2/BMPR2/PARP1/BRCA2/XRCC5	11
BP	GO:1900182	positive regulation of protein localization to nucleus	8/448	84/18800	0.000874892	0.00403194	0.00198593	CDH1/PTGS2/NGFR/FLNA/WWTR1/SMO/CCT5/PARP1	8
BP	GO:0014823	response to activity	7/448	65/18800	0.000880408	0.00404638	0.00199305	IL6/ADIPOQ/GCLC/RYR2/CYBA/GCLM/PIK3CA	7
BP	GO:0030858	positive regulation of epithelial cell differentiation	7/448	65/18800	0.000880408	0.00404638	0.00199305	CD24/SERPINE1/PROM1/FOXC1/PAX2/FGF2/BMP4	7
BP	GO:0035914	skeletal muscle cell differentiation	7/448	65/18800	0.000880408	0.00404638	0.00199305	FOS/CITED2/EGR1/ANKRD1/MEF2C/PHOX2B/MEF2D	7
BP	GO:1990138	neuron projection extension	12/448	172/18800	0.000882796	0.0040537	0.00199665	CDK5/PRKCZ/EDN3/NRN1/FN1/EDNRA/SEMA4D/ITGA4/NRP2/NTN1/BMPR2/RTN4	12
BP	GO:0008156	negative regulation of DNA replication	5/448	32/18800	0.000889559	0.0040628	0.00200113	BCL6/TP53/CDC6/TSPYL2/BRCA2	5
BP	GO:0010165	response to X-ray	5/448	32/18800	0.000889559	0.0040628	0.00200113	THBD/RAD51/TP53/BRCA2/XRCC5	5
BP	GO:0034367	protein-containing complex remodeling	5/448	32/18800	0.000889559	0.0040628	0.00200113	PLA2G2A/APOA1/LPL/PLTP/NR1H4	5
BP	GO:0044788	modulation by host of viral process	5/448	32/18800	0.000889559	0.0040628	0.00200113	PTX3/CCL8/STOM/PPIB/PSMC3	5
BP	GO:0046320	regulation of fatty acid oxidation	5/448	32/18800	0.000889559	0.0040628	0.00200113	PDK4/IRS2/NR4A3/ACACB/FABP3	5
BP	GO:0051385	response to mineralocorticoid	5/448	32/18800	0.000889559	0.0040628	0.00200113	FOS/ACE/CYBA/AIFM1/PARP1	5
BP	GO:0046034	ATP metabolic process	16/448	273/18800	0.000900462	0.00410891	0.00202384	ENO2/CCNB1/IGF1/PFKP/TP53/COX5A/ENO3/APP/STAT3/P2RX7/PFKL/EIF6/PARP1/PRKAG1/SHMT2/SDHC	16
BP	GO:0044272	sulfur compound biosynthetic process	11/448	149/18800	0.000902274	0.0041135	0.0020261	PDK4/GCLC/ACACB/GSTP1/SLC1A2/GCLM/CBS/MTHFR/UGDH/NFE2L2/SLC7A11	11
BP	GO:0030510	regulation of BMP signaling pathway	9/448	105/18800	0.000911867	0.00414241	0.00204034	GATA6/CHRDL1/PPARG/SULF1/CDH5/ITGA3/BMPR2/UBE2D1/BMP4	9
BP	GO:0046425	regulation of receptor signaling pathway via JAK-STAT	9/448	105/18800	0.000911867	0.00414241	0.00204034	CYP1B1/GADD45A/IL6/CAV1/CDK5/SOCS3/MST1/VHL/PPP2R1A	9
BP	GO:0071868	cellular response to monoamine stimulus	9/448	105/18800	0.000911867	0.00414241	0.00204034	ADIPOQ/RGS4/ID1/NR4A3/RYR2/FLNA/APP/PRMT5/PRKACA	9
BP	GO:0071870	cellular response to catecholamine stimulus	9/448	105/18800	0.000911867	0.00414241	0.00204034	ADIPOQ/RGS4/ID1/NR4A3/RYR2/FLNA/APP/PRMT5/PRKACA	9
BP	GO:0010885	regulation of cholesterol storage	4/448	19/18800	0.000928038	0.00418142	0.00205956	PPARG/LPL/CD36/ABCA1	4
BP	GO:0034162	toll-like receptor 9 signaling pathway	4/448	19/18800	0.000928038	0.00418142	0.00205956	NR1H4/RSAD2/HMGB1/RTN4	4
BP	GO:0048245	eosinophil chemotaxis	4/448	19/18800	0.000928038	0.00418142	0.00205956	CCL2/SCG2/CCL11/CCL8	4
BP	GO:0051900	regulation of mitochondrial depolarization	4/448	19/18800	0.000928038	0.00418142	0.00205956	GCLC/GCLM/P2RX7/PARP1	4
BP	GO:0060149	negative regulation of post-transcriptional gene silencing	4/448	19/18800	0.000928038	0.00418142	0.00205956	PPARG/ESR1/TP53/PPP3CA	4
BP	GO:0060967	negative regulation of gene silencing by RNA	4/448	19/18800	0.000928038	0.00418142	0.00205956	PPARG/ESR1/TP53/PPP3CA	4
BP	GO:0060977	coronary vasculature morphogenesis	4/448	19/18800	0.000928038	0.00418142	0.00205956	TGFBR3/ACE/HEY2/FGF2	4
BP	GO:0072087	renal vesicle development	4/448	19/18800	0.000928038	0.00418142	0.00205956	PAX2/SMO/STAT1/BMP4	4
BP	GO:1900369	negative regulation of post-transcriptional gene silencing by RNA	4/448	19/18800	0.000928038	0.00418142	0.00205956	PPARG/ESR1/TP53/PPP3CA	4
BP	GO:0055088	lipid homeostasis	12/448	173/18800	0.000928657	0.00418142	0.00205956	CD24/APOA1/PPARG/LPL/CAV1/IRS2/NR1H4/XBP1/ABCA1/FABP3/USF2/RTN4	12
BP	GO:0010662	regulation of striated muscle cell apoptotic process	6/448	48/18800	0.000931183	0.0041854	0.00206152	GATA6/HEY2/MDK/TP53/NFE2L2/CAPN2	6
BP	GO:0060976	coronary vasculature development	6/448	48/18800	0.000931183	0.0041854	0.00206152	GATA6/TGFBR3/ACE/HEY2/FGF2/BMP4	6
BP	GO:0015850	organic hydroxy compound transport	15/448	248/18800	0.000940068	0.00422161	0.00207935	APOA1/CLU/AQP1/CAV1/PLTP/CD36/SYK/CHGA/ABCA1/CEACAM1/CYP19A1/VIP/SNCG/SLC16A7/P2RX1	15
BP	GO:0008625	extrinsic apoptotic signaling pathway via death domain receptors	8/448	85/18800	0.000946082	0.00424114	0.00208898	SERPINE1/NGF/PMAIP1/THBS1/TIMP3/TNFAIP3/NOS3/TNFRSF1A	8
BP	GO:2000117	negative regulation of cysteine-type endopeptidase activity	8/448	85/18800	0.000946082	0.00424114	0.00208898	THBS1/KLF4/AQP1/PTGS2/GAS6/CRYAB/PAX2/BIRC5	8
BP	GO:0010675	regulation of cellular carbohydrate metabolic process	11/448	150/18800	0.000953324	0.0042661	0.00210127	PDK4/PMAIP1/ADIPOQ/PPP1R3C/IRS2/IGF1/ACACB/MST1/FOXA2/TP53/STAT3	11
BP	GO:0010976	positive regulation of neuron projection development	11/448	150/18800	0.000953324	0.0042661	0.00210127	DPYSL3/NTRK2/MDK/EZH2/FLNA/ITGA6/ITGA3/EPHA3/RELN/NFE2L2/RAP1A	11
BP	GO:0051480	regulation of cytosolic calcium ion concentration	19/448	356/18800	0.000960135	0.00429281	0.00211442	CD24/ITPR1/ESR1/CAV1/CDK5/CD36/EDNRA/TRPC1/RYR2/GATA2/CYBA/PRNP/FGF2/RYR3/ITGAV/P2RX7/P2RX1/HMGB1/PRKACA	19
BP	GO:0010812	negative regulation of cell-substrate adhesion	7/448	66/18800	0.000965022	0.00430711	0.00212146	SERPINE1/THBS1/BCL6/FZD4/JAG1/ACTN4/MMP14	7
BP	GO:1900076	regulation of cellular response to insulin stimulus	7/448	66/18800	0.000965022	0.00430711	0.00212146	LPL/PRKCZ/NR1H4/SOCS3/RPS6KB1/TSC2/PTPN1	7
BP	GO:0030593	neutrophil chemotaxis	9/448	106/18800	0.000975941	0.00434685	0.00214104	CCL2/CXCL2/CCL11/EDN3/CCL8/MDK/SYK/PPIB/BSG	9
BP	GO:0030178	negative regulation of Wnt signaling pathway	12/448	174/18800	0.000976485	0.00434685	0.00214104	SOX17/EGR1/CAV1/MDK/RUVBL2/FZD4/DKK2/CTNNBIP1/WWTR1/TSC2/RBX1/HDAC1	12
BP	GO:0042770	signal transduction in response to DNA damage	12/448	174/18800	0.000976485	0.00434685	0.00214104	MUC1/PMAIP1/GADD45A/ANKRD1/CDKN1A/NDRG1/FOXM1/SNAI1/TP53/PRPF19/BRCA2/CASP2	12
BP	GO:0050714	positive regulation of protein secretion	10/448	128/18800	0.000992149	0.00440504	0.0021697	PPARG/ANG/IRS2/ANKRD1/NR1H4/IGF1/VEGFC/GLUL/P2RX7/GLUD1	10
BP	GO:0051208	sequestering of calcium ion	10/448	128/18800	0.000992149	0.00440504	0.0021697	ITPR1/TRPC1/RYR2/CYBA/FGF2/RYR3/ANXA6/HSP90B1/P2RX7/PRKACA	10
BP	GO:1990266	neutrophil migration	10/448	128/18800	0.000992149	0.00440504	0.0021697	CCL2/CXCL2/CCL11/EDN3/CCL8/MDK/IL1R1/SYK/PPIB/BSG	10
BP	GO:0046928	regulation of neurotransmitter secretion	8/448	86/18800	0.00102184	0.00452896	0.00223074	CDK5/MEF2C/ADORA2B/TACR2/SNCG/BACE1/P2RX1/RAP1A	8
BP	GO:2000134	negative regulation of G1/S transition of mitotic cell cycle	8/448	86/18800	0.00102184	0.00452896	0.00223074	CCL2/INHBA/MUC1/KLF4/CDKN1A/EZH2/TP53/CASP2	8
BP	GO:0000096	sulfur amino acid metabolic process	5/448	33/18800	0.00102813	0.00452927	0.00223089	GCLC/GCLM/CBS/MTHFR/SLC7A11	5
BP	GO:0001893	maternal placenta development	5/448	33/18800	0.00102813	0.00452927	0.00223089	CITED2/PTGS2/BMPR2/BSG/EPOR	5
BP	GO:0030511	positive regulation of transforming growth factor beta receptor signaling pathway	5/448	33/18800	0.00102813	0.00452927	0.00223089	TGFBR3/THBS1/CITED2/ZEB2/SDCBP	5
BP	GO:0045648	positive regulation of erythrocyte differentiation	5/448	33/18800	0.00102813	0.00452927	0.00223089	INHBA/GATA2/STAT3/STAT1/PRMT1	5
BP	GO:0055094	response to lipoprotein particle	5/448	33/18800	0.00102813	0.00452927	0.00223089	PPARG/LPL/CD36/SYK/ABCA1	5
BP	GO:1902992	negative regulation of amyloid precursor protein catabolic process	5/448	33/18800	0.00102813	0.00452927	0.00223089	CLU/NTRK2/IGF1/PRNP/RTN4	5
BP	GO:1903846	positive regulation of cellular response to transforming growth factor beta stimulus	5/448	33/18800	0.00102813	0.00452927	0.00223089	TGFBR3/THBS1/CITED2/ZEB2/SDCBP	5
BP	GO:0002762	negative regulation of myeloid leukocyte differentiation	6/448	49/18800	0.0010401	0.00456624	0.0022491	INHBA/ADIPOQ/INHA/GATA2/CEACAM1/PIAS3	6
BP	GO:0010659	cardiac muscle cell apoptotic process	6/448	49/18800	0.0010401	0.00456624	0.0022491	GATA6/HEY2/MDK/TP53/NFE2L2/CAPN2	6
BP	GO:0042304	regulation of fatty acid biosynthetic process	6/448	49/18800	0.0010401	0.00456624	0.0022491	PDK4/APOA1/PTGS2/CEACAM1/INSIG2/EIF6	6
BP	GO:0046850	regulation of bone remodeling	6/448	49/18800	0.0010401	0.00456624	0.0022491	PDK4/IL6/TNFAIP3/MDK/SYK/P2RX7	6
BP	GO:0022037	metencephalon development	9/448	107/18800	0.00104362	0.00457379	0.00225282	CDK5/FOXC1/CKB/MDK/EZH2/FZD4/TP53/SCN5A/SMO	9
BP	GO:0045621	positive regulation of lymphocyte differentiation	9/448	107/18800	0.00104362	0.00457379	0.00225282	IHH/PRKCZ/GAS6/MDK/TGFBR2/SYK/XBP1/BCL6/MMP14	9
BP	GO:0043414	macromolecule methylation	18/448	331/18800	0.00104838	0.00459073	0.00226116	FOS/NR1H4/EZH2/MTA2/DNMT3A/SUV39H2/SMARCB1/SMYD3/DNMT1/MTHFR/PRMT5/LMNA/SNRPB/PARP1/SUV39H1/FBL/PIK3CA/PRMT1	18
BP	GO:0050864	regulation of B cell activation	13/448	200/18800	0.0010549	0.00461179	0.00227153	INHBA/IL6/TNFAIP3/IRS2/AHR/MEF2C/CDKN1A/INHA/SYK/XBP1/BCL6/HMGB3/MMP14	13
BP	GO:0051851	modulation by host of symbiont process	7/448	67/18800	0.00105591	0.00461179	0.00227153	PTX3/CCL8/STOM/PPIB/SMARCB1/PSMC3/HDAC1	7
BP	GO:0071300	cellular response to retinoic acid	7/448	67/18800	0.00105591	0.00461179	0.00227153	AQP1/PAX2/FZD4/ABCA1/FGFR2/EPHA3/NDUFA13	7
BP	GO:0032386	regulation of intracellular transport	18/448	332/18800	0.00108475	0.00473369	0.00233158	CDH1/ADIPOQ/CDK5/PTGS2/GAS6/CRYAB/CD36/FLNA/PRNP/STOM/TXN/EHD2/SMO/CSNK2A2/PPP1R12A/BMP4/PTPN1/PRKACA	18
BP	GO:0001960	negative regulation of cytokine-mediated signaling pathway	8/448	87/18800	0.00110237	0.00480237	0.0023654	APOA1/PPARG/IL6/ADIPOQ/CAV1/GAS6/NR1H4/GSTP1	8
BP	GO:0055006	cardiac cell development	8/448	87/18800	0.00110237	0.00480237	0.0023654	TGFBR3/RGS4/HEY2/IGF1/JAG1/ACTC1/LMNA/BMP4	8
BP	GO:0071867	response to monoamine	9/448	108/18800	0.00111505	0.00484931	0.00238852	ADIPOQ/RGS4/ID1/NR4A3/RYR2/FLNA/APP/PRMT5/PRKACA	9
BP	GO:0071869	response to catecholamine	9/448	108/18800	0.00111505	0.00484931	0.00238852	ADIPOQ/RGS4/ID1/NR4A3/RYR2/FLNA/APP/PRMT5/PRKACA	9
BP	GO:0017015	regulation of transforming growth factor beta receptor signaling pathway	10/448	130/18800	0.00111727	0.00485486	0.00239126	TGFBR3/THBS1/PPARG/CITED2/CAV1/ZEB2/LOX/ITGA3/TP53/SDCBP	10
BP	GO:0098742	cell-cell adhesion via plasma-membrane adhesion molecules	16/448	279/18800	0.00113149	0.00491244	0.00241962	VCAM1/CLDN3/CDH1/APOA1/CLDN1/CLDN5/SELE/CLDN7/KLF4/ADIPOQ/TGFBR2/CDH5/CEACAM1/SELP/ITGA5/BSG	16
BP	GO:0006007	glucose catabolic process	4/448	20/18800	0.00113838	0.00491723	0.00242198	ENO2/PFKP/TP53/PFKL	4
BP	GO:0036498	IRE1-mediated unfolded protein response	4/448	20/18800	0.00113838	0.00491723	0.00242198	AGR2/XBP1/PTPN1/ERN1	4
BP	GO:0060231	mesenchymal to epithelial transition	4/448	20/18800	0.00113838	0.00491723	0.00242198	PAX2/SMO/STAT1/BMP4	4
BP	GO:0070293	renal absorption	4/448	20/18800	0.00113838	0.00491723	0.00242198	ADIPOQ/AKR1C3/GAS6/EDNRA	4
BP	GO:1903206	negative regulation of hydrogen peroxide-induced cell death	4/448	20/18800	0.00113838	0.00491723	0.00242198	NR4A3/MET/TXN/NFE2L2	4
BP	GO:2000479	regulation of cAMP-dependent protein kinase activity	4/448	20/18800	0.00113838	0.00491723	0.00242198	ADIPOQ/PRKAR2B/MST1/ADRB2	4
BP	GO:0002720	positive regulation of cytokine production involved in immune response	7/448	68/18800	0.00115338	0.00496642	0.00244621	IL6/PRKCZ/CD36/NR4A3/IL1R1/IL18R1/RSAD2	7
BP	GO:0042987	amyloid precursor protein catabolic process	7/448	68/18800	0.00115338	0.00496642	0.00244621	CLU/NTRK2/IGF1/PRNP/BACE1/PSENEN/RTN4	7
BP	GO:0051148	negative regulation of muscle cell differentiation	7/448	68/18800	0.00115338	0.00496642	0.00244621	RGS4/HEY2/EZH2/XBP1/DNMT1/BMPR2/PTBP1	7
BP	GO:0006692	prostanoid metabolic process	6/448	50/18800	0.00115854	0.00496642	0.00244621	PTGIS/AKR1C3/PTGS2/PLA2G4A/GSTP1/TNFRSF1A	6
BP	GO:0006693	prostaglandin metabolic process	6/448	50/18800	0.00115854	0.00496642	0.00244621	PTGIS/AKR1C3/PTGS2/PLA2G4A/GSTP1/TNFRSF1A	6
BP	GO:0031281	positive regulation of cyclase activity	6/448	50/18800	0.00115854	0.00496642	0.00244621	EDNRA/NOS3/ADORA2B/ADRB3/ADRB2/STIM1	6
BP	GO:0038084	vascular endothelial growth factor signaling pathway	6/448	50/18800	0.00115854	0.00496642	0.00244621	FOXC1/NRP2/GAB1/VEGFC/FLT1/PIK3CA	6
BP	GO:1902041	regulation of extrinsic apoptotic signaling pathway via death domain receptors	6/448	50/18800	0.00115854	0.00496642	0.00244621	SERPINE1/PMAIP1/THBS1/TIMP3/TNFAIP3/NOS3	6
BP	GO:2001238	positive regulation of extrinsic apoptotic signaling pathway	6/448	50/18800	0.00115854	0.00496642	0.00244621	INHBA/PMAIP1/THBS1/TIMP3/CAV1/PPP2R1A	6
BP	GO:0090322	regulation of superoxide metabolic process	5/448	34/18800	0.00118209	0.00505461	0.00248965	CD36/CYBA/SYK/GSTP1/NFE2L2	5
BP	GO:1904893	negative regulation of receptor signaling pathway via STAT	5/448	34/18800	0.00118209	0.00505461	0.00248965	PPARG/CAV1/SOCS3/VHL/PPP2R1A	5
BP	GO:1990000	amyloid fibril formation	5/448	34/18800	0.00118209	0.00505461	0.00248965	CLU/CRYAB/CD36/BACE1/APP	5
BP	GO:0060078	regulation of postsynaptic membrane potential	10/448	131/18800	0.00118451	0.00506072	0.00249266	RGS4/CDK5/PRKCZ/MEF2C/RELN/APP/P2RX7/ADRB2/PPP3CA/P2RX1	10
BP	GO:0006941	striated muscle contraction	12/448	178/18800	0.0011888	0.00507478	0.00249958	CAV1/DSP/MAP2K6/RYR2/FLNA/CHGA/KCNJ8/KCNH2/SCN5A/RPS6KB1/PIK3CA/PRKACA	12
BP	GO:0090263	positive regulation of canonical Wnt signaling pathway	9/448	109/18800	0.00119038	0.00507728	0.00250081	ASPM/CAV1/ZEB2/TBL1X/RUVBL1/DKK2/FGF2/FGFR2/RECK	9
BP	GO:1901605	alpha-amino acid metabolic process	13/448	203/18800	0.0012081	0.00514855	0.00253592	PLOD2/NR1H4/GCLC/NOS3/ODC1/GLS/GCLM/CBS/MTHFR/GLUL/SLC7A11/GLUD1/SHMT2	13
BP	GO:0042113	B cell activation	18/448	336/18800	0.00124115	0.00528501	0.00260313	VCAM1/INHBA/IL6/TNFAIP3/IRS2/AHR/MEF2C/CDKN1A/INHA/EZH2/SYK/XBP1/BCL6/HMGB3/ITGA4/TP53/EXO1/MMP14	18
BP	GO:0032370	positive regulation of lipid transport	7/448	69/18800	0.00125777	0.00534238	0.00263139	APOA1/ADIPOQ/MAP2K6/PLA2G4A/CYP19A1/FABP3/P2RX7	7
BP	GO:0070527	platelet aggregation	7/448	69/18800	0.00125777	0.00534238	0.00263139	IL6/FN1/SYK/FLNA/CEACAM1/PRKG1/SLC7A11	7
BP	GO:0070830	bicellular tight junction assembly	7/448	69/18800	0.00125777	0.00534238	0.00263139	CLDN3/CLDN1/CLDN5/CLDN7/SNAI1/CDH5/PRKACA	7
BP	GO:0002062	chondrocyte differentiation	9/448	110/18800	0.00126976	0.00538435	0.00265206	IHH/SULF1/MEF2C/MDK/TGFBR2/ANXA6/MEF2D/BMPR2/BMP4	9
BP	GO:0043266	regulation of potassium ion transport	9/448	110/18800	0.00126976	0.00538435	0.00265206	KCNMB1/RGS4/CAV1/EDN3/NOS3/FLNA/PRNP/VIP/KCNH2	9
BP	GO:0010658	striated muscle cell apoptotic process	6/448	51/18800	0.00128703	0.00544399	0.00268144	GATA6/HEY2/MDK/TP53/NFE2L2/CAPN2	6
BP	GO:0043277	apoptotic cell clearance	6/448	51/18800	0.00128703	0.00544399	0.00268144	CCL2/THBS1/GAS6/CD36/ITGAV/HMGB1	6
BP	GO:0051349	positive regulation of lyase activity	6/448	51/18800	0.00128703	0.00544399	0.00268144	EDNRA/NOS3/ADORA2B/ADRB3/ADRB2/STIM1	6
BP	GO:2001257	regulation of cation channel activity	12/448	180/18800	0.00130851	0.00553025	0.00272392	CCL2/CAV1/CDK5/RRAD/MEF2C/EDNRA/STOM/RELN/APP/ADRB2/STIM1/PRKACA	12
BP	GO:0019693	ribose phosphate metabolic process	20/448	394/18800	0.0013108	0.00553532	0.00272642	ENO2/PDK4/NPPB/HMGCR/IGF1/NME1/NPR1/ACACB/NPR2/PFKP/TKT/ENO3/APP/STAT3/P2RX7/ADK/PFKL/EIF6/PARP1/PRKAG1	20
BP	GO:0045216	cell-cell junction organization	13/448	205/18800	0.00132019	0.00557037	0.00274369	CLDN3/CDH1/CLDN1/CLDN5/CLDN7/CAV1/DSP/ACE/NR1H4/FLNA/SNAI1/CDH5/PRKACA	13
BP	GO:0009150	purine ribonucleotide metabolic process	19/448	366/18800	0.00132633	0.00559166	0.00275417	ENO2/PDK4/NPPB/HMGCR/IGF1/NME1/NPR1/ACACB/NPR2/PFKP/ENO3/APP/STAT3/P2RX7/ADK/PFKL/EIF6/PARP1/PRKAG1	19
BP	GO:1903844	regulation of cellular response to transforming growth factor beta stimulus	10/448	133/18800	0.00132889	0.00559782	0.0027572	TGFBR3/THBS1/PPARG/CITED2/CAV1/ZEB2/LOX/ITGA3/TP53/SDCBP	10
BP	GO:0034976	response to endoplasmic reticulum stress	15/448	257/18800	0.00134316	0.00565325	0.00278451	AGR2/ITPR1/PMAIP1/THBS1/CLU/CAV1/XBP1/CEBPB/CREB3L1/TP53/AIFM1/HSP90B1/NFE2L2/PTPN1/ERN1	15
BP	GO:0001569	branching involved in blood vessel morphogenesis	5/448	35/18800	0.00135245	0.00567279	0.00279413	IHH/MDK/TGFBR2/EDNRA/NOTCH4	5
BP	GO:0050869	negative regulation of B cell activation	5/448	35/18800	0.00135245	0.00567279	0.00279413	INHBA/TNFAIP3/INHA/BCL6/HMGB3	5
BP	GO:0090075	relaxation of muscle	5/448	35/18800	0.00135245	0.00567279	0.00279413	KCNMA1/ADORA2B/CHGA/PRKG1/PIK3CA	5
BP	GO:1905207	regulation of cardiocyte differentiation	5/448	35/18800	0.00135245	0.00567279	0.00279413	GATA6/SOX17/HEY2/MEF2C/BMP4	5
BP	GO:0031532	actin cytoskeleton reorganization	9/448	111/18800	0.00135337	0.00567279	0.00279413	CLDN3/CDK5/FGF7/MDK/FLNA/TEK/NEDD9/GAB1/PTPN1	9
BP	GO:0003143	embryonic heart tube morphogenesis	7/448	70/18800	0.00136941	0.00572788	0.00282127	IHH/SOX17/CITED2/MEF2C/TGFBR2/RYR2/SMO	7
BP	GO:1901607	alpha-amino acid biosynthetic process	7/448	70/18800	0.00136941	0.00572788	0.00282127	PLOD2/GLS/CBS/MTHFR/GLUL/GLUD1/SHMT2	7
BP	GO:0003085	negative regulation of systemic arterial blood pressure	4/448	21/18800	0.00138	0.00572788	0.00282127	NPPB/ADRB3/ADRB2/BMPR2	4
BP	GO:0010878	cholesterol storage	4/448	21/18800	0.00138	0.00572788	0.00282127	PPARG/LPL/CD36/ABCA1	4
BP	GO:0033005	positive regulation of mast cell activation	4/448	21/18800	0.00138	0.00572788	0.00282127	NR4A3/GATA2/ADORA2B/SYK	4
BP	GO:0051882	mitochondrial depolarization	4/448	21/18800	0.00138	0.00572788	0.00282127	GCLC/GCLM/P2RX7/PARP1	4
BP	GO:0071605	monocyte chemotactic protein-1 production	4/448	21/18800	0.00138	0.00572788	0.00282127	ADIPOQ/NR1H4/SYK/GSTP1	4
BP	GO:0071636	positive regulation of transforming growth factor beta production	4/448	21/18800	0.00138	0.00572788	0.00282127	GATA6/THBS1/PTGS2/CD34	4
BP	GO:0071637	regulation of monocyte chemotactic protein-1 production	4/448	21/18800	0.00138	0.00572788	0.00282127	ADIPOQ/NR1H4/SYK/GSTP1	4
BP	GO:0071731	response to nitric oxide	4/448	21/18800	0.00138	0.00572788	0.00282127	AQP1/CCNA2/TXN/AIFM1	4
BP	GO:0072243	metanephric nephron epithelium development	4/448	21/18800	0.00138	0.00572788	0.00282127	ADIPOQ/PAX2/WWTR1/STAT1	4
BP	GO:0090189	regulation of branching involved in ureteric bud morphogenesis	4/448	21/18800	0.00138	0.00572788	0.00282127	PAX2/MAGED1/SMO/BMP4	4
BP	GO:0120254	olefinic compound metabolic process	11/448	157/18800	0.00138166	0.00573012	0.00282237	PTGIS/CYP1B1/HSD11B2/EGR1/AKR1C3/PTGS2/PLA2G4A/CYP19A1/FAAH/SCNN1B/GSTP1	11
BP	GO:0002676	regulation of chronic inflammatory response	3/448	10/18800	0.00142373	0.00585267	0.00288273	TNFAIP3/ADORA2B/CYP19A1	3
BP	GO:0003093	regulation of glomerular filtration	3/448	10/18800	0.00142373	0.00585267	0.00288273	GAS6/CYBA/EMP2	3
BP	GO:0007168	receptor guanylyl cyclase signaling pathway	3/448	10/18800	0.00142373	0.00585267	0.00288273	NPPB/NPR1/NPR2	3
BP	GO:0035999	tetrahydrofolate interconversion	3/448	10/18800	0.00142373	0.00585267	0.00288273	TYMS/MTHFR/SHMT2	3
BP	GO:0042045	epithelial fluid transport	3/448	10/18800	0.00142373	0.00585267	0.00288273	ITPR1/AQP1/SCNN1B	3
BP	GO:0051918	negative regulation of fibrinolysis	3/448	10/18800	0.00142373	0.00585267	0.00288273	SERPINE1/THBS1/THBD	3
BP	GO:0061626	pharyngeal arch artery morphogenesis	3/448	10/18800	0.00142373	0.00585267	0.00288273	EDNRA/BMPR2/BMP4	3
BP	GO:0071073	positive regulation of phospholipid biosynthetic process	3/448	10/18800	0.00142373	0.00585267	0.00288273	NR1H4/FABP3/CAPN2	3
BP	GO:1902510	regulation of apoptotic DNA fragmentation	3/448	10/18800	0.00142373	0.00585267	0.00288273	ENDOG/IL6/AIFM1	3
BP	GO:2000347	positive regulation of hepatocyte proliferation	3/448	10/18800	0.00142373	0.00585267	0.00288273	TNFAIP3/MDK/XBP1	3
BP	GO:0010874	regulation of cholesterol efflux	6/448	52/18800	0.00142614	0.00585267	0.00288273	APOA1/PPARG/ADIPOQ/CAV1/PLTP/ABCA1	6
BP	GO:0035196	production of miRNAs involved in gene silencing by miRNA	6/448	52/18800	0.00142614	0.00585267	0.00288273	IL6/ESR1/TP53/STAT3/PPP3CA/BMP4	6
BP	GO:0070169	positive regulation of biomineral tissue development	6/448	52/18800	0.00142614	0.00585267	0.00288273	MEF2C/CEBPB/P2RX7/ADRB2/BMPR2/BMP4	6
BP	GO:0016241	regulation of macroautophagy	11/448	158/18800	0.00145405	0.00595764	0.00293443	HSPB8/CDK5/UCHL1/TP53/QSOX1/ADRB2/TSC2/PIK3CA/PRKACA/ERN1/HDAC6	11
BP	GO:0051017	actin filament bundle assembly	11/448	158/18800	0.00145405	0.00595764	0.00293443	DPYSL3/APOA1/S100A10/ID1/MET/FLNA/PLS3/STMN1/NEDD9/CD47/HSP90B1	11
BP	GO:0090398	cellular senescence	8/448	91/18800	0.00147657	0.00604503	0.00297748	NUAK1/CDKN1A/HMGA1/MAP2K6/BCL6/TP53/AKT3/MAPK10	8
BP	GO:0070588	calcium ion transmembrane transport	17/448	314/18800	0.00149958	0.00613431	0.00302145	ITPR1/CDK5/GAS6/RRAD/EDNRA/TRPC1/RYR2/CYBA/PRNP/FGF2/RYR3/ITGAV/ANXA6/P2RX7/P2RX1/STIM1/PRKACA	17
BP	GO:0002460	adaptive immune response based on somatic recombination of immune receptors built from immunoglobulin superfamily domains	19/448	370/18800	0.00150302	0.00614347	0.00302596	CLU/IL6/TNFAIP3/PRKCZ/AHR/MEF2C/IL1R1/BCL6/PLA2G4A/IL18R1/CEACAM1/RSAD2/EXO1/EMP2/JAG1/MICA/STAT3/P2RX7/HMGB1	19
BP	GO:0002526	acute inflammatory response	9/448	113/18800	0.00153387	0.00626453	0.00308559	VCAM1/SERPINA1/IL6/PTGS2/FN1/NPY/CEBPB/CTNNBIP1/GSTP1	9
BP	GO:0045652	regulation of megakaryocyte differentiation	5/448	36/18800	0.00154026	0.00627556	0.00309103	MEF2C/GATA2/LOX/EIF6/PRMT1	5
BP	GO:0071312	cellular response to alkaloid	5/448	36/18800	0.00154026	0.00627556	0.00309103	CCNA2/RYR2/RYR3/RAD51/SLC1A2	5
BP	GO:0071402	cellular response to lipoprotein particle stimulus	5/448	36/18800	0.00154026	0.00627556	0.00309103	PPARG/LPL/CD36/SYK/ABCA1	5
BP	GO:0072132	mesenchyme morphogenesis	6/448	53/18800	0.00157641	0.00641258	0.00315851	FOXC1/HEY2/TGFBR2/NOS3/SNAI1/ACTC1	6
BP	GO:0110151	positive regulation of biomineralization	6/448	53/18800	0.00157641	0.00641258	0.00315851	MEF2C/CEBPB/P2RX7/ADRB2/BMPR2/BMP4	6
BP	GO:0007044	cell-substrate junction assembly	8/448	92/18800	0.00158427	0.00643939	0.00317172	THBS1/S100A10/FN1/ITGA6/TEK/ITGA5/EPHA3/MMP14	8
BP	GO:0002703	regulation of leukocyte mediated immunity	14/448	236/18800	0.00165002	0.00667983	0.00329015	IL6/PRKCZ/AHR/IL1R1/GATA2/ADORA2B/SYK/BCL6/IL18R1/CEACAM1/RSAD2/MICA/P2RX7/HMGB1	14
BP	GO:0006268	DNA unwinding involved in DNA replication	4/448	22/18800	0.00165521	0.00667983	0.00329015	HMGA1/RAD51/MCM7/PURA	4
BP	GO:0010888	negative regulation of lipid storage	4/448	22/18800	0.00165521	0.00667983	0.00329015	PPARG/IL6/ABCA1/ITGAV	4
BP	GO:0032303	regulation of icosanoid secretion	4/448	22/18800	0.00165521	0.00667983	0.00329015	MAP2K6/SYK/PLA2G4A/P2RX7	4
BP	GO:0035024	negative regulation of Rho protein signal transduction	4/448	22/18800	0.00165521	0.00667983	0.00329015	MET/BCL6/ITGA3/STMN1	4
BP	GO:0035357	peroxisome proliferator activated receptor signaling pathway	4/448	22/18800	0.00165521	0.00667983	0.00329015	PTGIS/PPARG/CITED2/ACTN4	4
BP	GO:0048714	positive regulation of oligodendrocyte differentiation	4/448	22/18800	0.00165521	0.00667983	0.00329015	PTPRZ1/MDK/PRMT5/HDAC1	4
BP	GO:1901032	negative regulation of response to reactive oxygen species	4/448	22/18800	0.00165521	0.00667983	0.00329015	NR4A3/MET/TXN/NFE2L2	4
BP	GO:2000310	regulation of NMDA receptor activity	4/448	22/18800	0.00165521	0.00667983	0.00329015	CCL2/MEF2C/RELN/APP	4
BP	GO:0019058	viral life cycle	17/448	317/18800	0.00165924	0.00669077	0.00329554	CCL2/SLPI/CLDN1/PTX3/CAV1/CCL8/GAS6/NCAM1/STOM/RSAD2/ITGAV/ITGA5/PPIB/SMARCB1/TMPRSS2/DYNLT1/BSG	17
BP	GO:0010975	regulation of neuron projection development	21/448	431/18800	0.0016609	0.00669217	0.00329623	DPYSL3/NGF/KLF4/CDK5/NTRK2/ID1/MDK/FN1/EZH2/FLNA/ITGA6/SEMA4D/ITGA3/EPHA3/RELN/NTN1/NFE2L2/PPP3CA/BMPR2/RAP1A/RTN4	21
BP	GO:0030217	T cell differentiation	15/448	263/18800	0.0016856	0.00678635	0.00334262	IHH/EGR1/IL6/PRKCZ/MDK/TGFBR2/SYK/XBP1/BCL6/IL18R1/RSAD2/TP53/STAT3/HMGB1/BMP4	15
BP	GO:0050806	positive regulation of synaptic transmission	11/448	161/18800	0.0016901	0.0067991	0.0033489	CCL2/MME/CDK5/NTRK2/PTGS2/PRKCZ/PRNP/TACR2/RELN/APP/GLUL	11
BP	GO:0034109	homotypic cell-cell adhesion	8/448	93/18800	0.00169809	0.00682047	0.00335942	IL6/DSP/FN1/SYK/FLNA/CEACAM1/PRKG1/SLC7A11	8
BP	GO:0060993	kidney morphogenesis	8/448	93/18800	0.00169809	0.00682047	0.00335942	PAX2/FGF2/CTNNBIP1/WWTR1/MAGED1/SMO/STAT1/BMP4	8
BP	GO:0090288	negative regulation of cellular response to growth factor stimulus	9/448	115/18800	0.00173322	0.00695607	0.00342621	CHRDL1/THBS1/PPARG/SULF1/NGFR/FGF2/CREB3L1/UBE2D1/PTPN1	9
BP	GO:0002067	glandular epithelial cell differentiation	6/448	54/18800	0.00173842	0.0069603	0.0034283	AGR2/GATA6/FGF2/FGFR2/SMO/BMP4	6
BP	GO:0071715	icosanoid transport	6/448	54/18800	0.00173842	0.0069603	0.0034283	PLA2G2A/ACE/MAP2K6/SYK/PLA2G4A/P2RX7	6
BP	GO:0003161	cardiac conduction system development	5/448	37/18800	0.00174656	0.0069603	0.0034283	GATA6/NPPB/HEY2/SCN5A/BMP4	5
BP	GO:0010092	specification of animal organ identity	5/448	37/18800	0.00174656	0.0069603	0.0034283	PAX2/MEF2C/FGF2/FGFR2/BMP4	5
BP	GO:0014741	negative regulation of muscle hypertrophy	5/448	37/18800	0.00174656	0.0069603	0.0034283	IGFBP5/PPARG/RGS4/TNFRSF1A/LMNA	5
BP	GO:0045762	positive regulation of adenylate cyclase activity	5/448	37/18800	0.00174656	0.0069603	0.0034283	EDNRA/ADORA2B/ADRB3/ADRB2/STIM1	5
BP	GO:0046326	positive regulation of glucose import	5/448	37/18800	0.00174656	0.0069603	0.0034283	ADIPOQ/IRS2/IGF1/SLC1A2/NFE2L2	5
BP	GO:0046627	negative regulation of insulin receptor signaling pathway	5/448	37/18800	0.00174656	0.0069603	0.0034283	PRKCZ/SOCS3/RPS6KB1/TSC2/PTPN1	5
BP	GO:2000279	negative regulation of DNA biosynthetic process	5/448	37/18800	0.00174656	0.0069603	0.0034283	ADIPOQ/ANKRD1/CDKN1A/TP53/BMPR2	5
BP	GO:0033555	multicellular organismal response to stress	7/448	73/18800	0.00175128	0.00696275	0.0034295	THBS1/MEF2C/MDK/RELN/PPP3CA/RPS6KB1/CAPN2	7
BP	GO:0051145	smooth muscle cell differentiation	7/448	73/18800	0.00175128	0.00696275	0.0034295	GATA6/HEY2/MEF2C/EDNRA/FGFR2/DNMT1/BMP4	7
BP	GO:0150076	neuroinflammatory response	7/448	73/18800	0.00175128	0.00696275	0.0034295	CLU/IL6/IL33/PTGS2/IGF1/SMO/APP	7
BP	GO:0061572	actin filament bundle organization	11/448	162/18800	0.00177541	0.00705321	0.00347405	DPYSL3/APOA1/S100A10/ID1/MET/FLNA/PLS3/STMN1/NEDD9/CD47/HSP90B1	11
BP	GO:0007389	pattern specification process	22/448	463/18800	0.00178241	0.00707552	0.00348505	IHH/SOX17/CITED2/FOXC1/HEY2/PAX2/MEF2C/TGFBR2/SNAI1/WDR77/FGF2/FGFR2/FOXA2/CTNNBIP1/NRP2/TP53/SMO/RELN/BMPR2/BMP4/PRKACA/ASPH	22
BP	GO:0032259	methylation	19/448	376/18800	0.00180536	0.00716102	0.00352716	FOS/TYMS/NR1H4/EZH2/MTA2/DNMT3A/SUV39H2/SMARCB1/SMYD3/DNMT1/MTHFR/PRMT5/LMNA/SNRPB/PARP1/SUV39H1/FBL/PIK3CA/PRMT1	19
BP	GO:0001657	ureteric bud development	8/448	94/18800	0.00181829	0.00719551	0.00354415	FOXC1/PAX2/FGF2/FGFR2/CTNNBIP1/MAGED1/SMO/BMP4	8
BP	GO:0002690	positive regulation of leukocyte chemotaxis	8/448	94/18800	0.00181829	0.00719551	0.00354415	SERPINE1/THBS1/IL6/EDN3/GAS6/MDK/VEGFC/HMGB1	8
BP	GO:0035249	synaptic transmission, glutamatergic	8/448	94/18800	0.00181829	0.00719551	0.00354415	CCL2/CDK5/PTGS2/PLAT/MEF2C/RELN/GLUL/P2RX1	8
BP	GO:0002286	T cell activation involved in immune response	9/448	116/18800	0.00184039	0.00727731	0.00358444	IL6/PRKCZ/MDK/BCL6/IL18R1/CEACAM1/TP53/STAT3/HMGB1	9
BP	GO:0090596	sensory organ morphogenesis	15/448	266/18800	0.00188248	0.00743799	0.00366358	PROM1/IHH/CITED2/NTRK2/PAX2/EDNRA/GATA2/FGF2/FGFR2/JAG1/INSIG2/NTN1/STAT3/HDAC1/BMP4	15
BP	GO:0006575	cellular modified amino acid metabolic process	12/448	188/18800	0.00189155	0.00745424	0.00367159	DIO2/TYMS/CKB/PLOD2/GCLC/GSTP1/SLC1A2/GCLM/MTHFR/NFE2L2/SLC7A11/SHMT2	12
BP	GO:1901990	regulation of mitotic cell cycle phase transition	17/448	321/18800	0.0018942	0.00745424	0.00367159	CCL2/DUSP1/INHBA/MUC1/KLF4/CCNB1/AVEN/CDKN1A/EZH2/PHOX2B/CDC25A/MAD1L1/TP53/CDC6/APP/APEX1/CASP2	17
BP	GO:0072088	nephron epithelium morphogenesis	7/448	74/18800	0.0018954	0.00745424	0.00367159	PAX2/FGF2/CTNNBIP1/MAGED1/SMO/STAT1/BMP4	7
BP	GO:0048008	platelet-derived growth factor receptor signaling pathway	6/448	55/18800	0.00191276	0.00745424	0.00367159	ADIPOQ/PLAT/NR4A3/LOX/PDGFA/PTPN1	6
BP	GO:0001765	membrane raft assembly	3/448	11/18800	0.00192316	0.00745424	0.00367159	CAV1/S100A10/EMP2	3
BP	GO:0001886	endothelial cell morphogenesis	3/448	11/18800	0.00192316	0.00745424	0.00367159	MET/NOTCH4/COL18A1	3
BP	GO:0006182	cGMP biosynthetic process	3/448	11/18800	0.00192316	0.00745424	0.00367159	NPPB/NPR1/NPR2	3
BP	GO:0006735	NADH regeneration	3/448	11/18800	0.00192316	0.00745424	0.00367159	ENO2/PFKP/PFKL	3
BP	GO:0032276	regulation of gonadotropin secretion	3/448	11/18800	0.00192316	0.00745424	0.00367159	INHBA/INHA/TACR2	3
BP	GO:0034115	negative regulation of heterotypic cell-cell adhesion	3/448	11/18800	0.00192316	0.00745424	0.00367159	APOA1/KLF4/ADIPOQ	3
BP	GO:0034163	regulation of toll-like receptor 9 signaling pathway	3/448	11/18800	0.00192316	0.00745424	0.00367159	RSAD2/HMGB1/RTN4	3
BP	GO:0034350	regulation of glial cell apoptotic process	3/448	11/18800	0.00192316	0.00745424	0.00367159	CCL2/CDK5/GAS6	3
BP	GO:0042447	hormone catabolic process	3/448	11/18800	0.00192316	0.00745424	0.00367159	DIO2/ACE/CYP19A1	3
BP	GO:0042762	regulation of sulfur metabolic process	3/448	11/18800	0.00192316	0.00745424	0.00367159	PDK4/NFE2L2/SLC7A11	3
BP	GO:0044557	relaxation of smooth muscle	3/448	11/18800	0.00192316	0.00745424	0.00367159	KCNMA1/ADORA2B/PRKG1	3
BP	GO:0060433	bronchus development	3/448	11/18800	0.00192316	0.00745424	0.00367159	AGR2/TGFBR2/BMP4	3
BP	GO:0060601	lateral sprouting from an epithelium	3/448	11/18800	0.00192316	0.00745424	0.00367159	SULF1/FGFR2/BMP4	3
BP	GO:0061314	Notch signaling involved in heart development	3/448	11/18800	0.00192316	0.00745424	0.00367159	HEY2/SNAI1/JAG1	3
BP	GO:0061621	canonical glycolysis	3/448	11/18800	0.00192316	0.00745424	0.00367159	ENO2/PFKP/PFKL	3
BP	GO:0061718	glucose catabolic process to pyruvate	3/448	11/18800	0.00192316	0.00745424	0.00367159	ENO2/PFKP/PFKL	3
BP	GO:0070587	regulation of cell-cell adhesion involved in gastrulation	3/448	11/18800	0.00192316	0.00745424	0.00367159	APOA1/KLF4/ADIPOQ	3
BP	GO:0071872	cellular response to epinephrine stimulus	3/448	11/18800	0.00192316	0.00745424	0.00367159	ADIPOQ/RYR2/PRKACA	3
BP	GO:1903238	positive regulation of leukocyte tethering or rolling	3/448	11/18800	0.00192316	0.00745424	0.00367159	SELE/ITGA4/SELP	3
BP	GO:1903799	negative regulation of production of miRNAs involved in gene silencing by miRNA	3/448	11/18800	0.00192316	0.00745424	0.00367159	ESR1/TP53/PPP3CA	3
BP	GO:1990440	positive regulation of transcription from RNA polymerase II promoter in response to endoplasmic reticulum stress	3/448	11/18800	0.00192316	0.00745424	0.00367159	CEBPB/CREB3L1/TP53	3
BP	GO:0072163	mesonephric epithelium development	8/448	95/18800	0.0019451	0.00752785	0.00370784	FOXC1/PAX2/FGF2/FGFR2/CTNNBIP1/MAGED1/SMO/BMP4	8
BP	GO:0072164	mesonephric tubule development	8/448	95/18800	0.0019451	0.00752785	0.00370784	FOXC1/PAX2/FGF2/FGFR2/CTNNBIP1/MAGED1/SMO/BMP4	8
BP	GO:0050768	negative regulation of neurogenesis	10/448	140/18800	0.00195116	0.00754558	0.00371658	IL6/CDK5/CCL11/ID1/SEMA4D/TP53/NTN1/DYNLT1/PPP3CA/RTN4	10
BP	GO:0032411	positive regulation of transporter activity	9/448	117/18800	0.00195279	0.00754615	0.00371686	CCL2/ADIPOQ/CDK5/EDNRA/RYR2/RELN/ACTN4/ADRB2/STIM1	9
BP	GO:0035637	multicellular organismal signaling	11/448	164/18800	0.00195657	0.00755323	0.00372034	CAV1/DSP/NTRK2/TRPC1/RYR2/FLNA/KCNH2/SCN5A/SCN2A/P2RX1/PRKACA	11
BP	GO:0016338	calcium-independent cell-cell adhesion via plasma membrane cell-adhesion molecules	4/448	23/18800	0.00196635	0.00755323	0.00372034	CLDN3/CLDN1/CLDN5/CLDN7	4
BP	GO:0035988	chondrocyte proliferation	4/448	23/18800	0.00196635	0.00755323	0.00372034	IHH/DDR2/BMPR2/MMP14	4
BP	GO:0046697	decidualization	4/448	23/18800	0.00196635	0.00755323	0.00372034	CITED2/PTGS2/BSG/EPOR	4
BP	GO:0060575	intestinal epithelial cell differentiation	4/448	23/18800	0.00196635	0.00755323	0.00372034	GATA6/TYMS/NPY/PYY	4
BP	GO:0072677	eosinophil migration	4/448	23/18800	0.00196635	0.00755323	0.00372034	CCL2/SCG2/CCL11/CCL8	4
BP	GO:0001990	regulation of systemic arterial blood pressure by hormone	5/448	38/18800	0.0019724	0.00755323	0.00372034	HSD11B2/ACE/EDN3/CYBA/NOS3	5
BP	GO:0002369	T cell cytokine production	5/448	38/18800	0.0019724	0.00755323	0.00372034	IL6/PRKCZ/IL1R1/IL18R1/RSAD2	5
BP	GO:0002724	regulation of T cell cytokine production	5/448	38/18800	0.0019724	0.00755323	0.00372034	IL6/PRKCZ/IL1R1/IL18R1/RSAD2	5
BP	GO:0040036	regulation of fibroblast growth factor receptor signaling pathway	5/448	38/18800	0.0019724	0.00755323	0.00372034	THBS1/SULF1/NGFR/FGF2/CREB3L1	5
BP	GO:0045746	negative regulation of Notch signaling pathway	5/448	38/18800	0.0019724	0.00755323	0.00372034	HEY2/EGFL7/GATA2/BCL6/MMP14	5
BP	GO:1904037	positive regulation of epithelial cell apoptotic process	5/448	38/18800	0.0019724	0.00755323	0.00372034	CCL2/THBS1/IL6/AKR1C3/ITGA4	5
BP	GO:0070227	lymphocyte apoptotic process	7/448	75/18800	0.00204854	0.00783301	0.00385815	IRS2/BCL6/TSC22D3/TP53/FAS/P2RX7/BMP4	7
BP	GO:0120192	tight junction assembly	7/448	75/18800	0.00204854	0.00783301	0.00385815	CLDN3/CLDN1/CLDN5/CLDN7/SNAI1/CDH5/PRKACA	7
BP	GO:0098727	maintenance of cell number	10/448	141/18800	0.00205662	0.00785803	0.00387047	ASPM/KLF4/PAX2/GATA2/EZH2/IGF1/NANOG/JAG1/SMO/STAT3	10
BP	GO:0071346	cellular response to interferon-gamma	9/448	118/18800	0.00207061	0.00790554	0.00389387	CCL2/CLDN1/PPARG/CCL11/CCL8/TP53/CD47/RPS6KB1/STAT1	9
BP	GO:0051153	regulation of striated muscle cell differentiation	8/448	96/18800	0.00207878	0.00793079	0.00390631	RGS4/MEF2C/EZH2/IGF1/XBP1/MMP14/RBM38/BMP4	8
BP	GO:0001836	release of cytochrome c from mitochondria	6/448	56/18800	0.00210001	0.00799383	0.00393736	PMAIP1/CLU/IGF1/HRK/TP53/LMNA	6
BP	GO:0048016	inositol phosphate-mediated signaling	6/448	56/18800	0.00210001	0.00799383	0.00393736	ITPR1/EDN3/IGF1/PRNP/PPP3CA/PTBP1	6
BP	GO:0070918	primary sncRNA processing	6/448	56/18800	0.00210001	0.00799383	0.00393736	IL6/ESR1/TP53/STAT3/PPP3CA/BMP4	6
BP	GO:0032147	activation of protein kinase activity	10/448	142/18800	0.00216663	0.00824127	0.00405924	ANG/PRKCZ/GAS6/TGFBR2/IGF1/PRNP/TXN/EMP2/ADRB2/PIK3CA	10
BP	GO:0003002	regionalization	18/448	354/18800	0.00220382	0.00834307	0.00410938	SOX17/CITED2/FOXC1/HEY2/PAX2/MEF2C/SNAI1/FGF2/FGFR2/FOXA2/CTNNBIP1/NRP2/TP53/SMO/RELN/BMPR2/BMP4/PRKACA	18
BP	GO:0008652	cellular amino acid biosynthetic process	7/448	76/18800	0.00221108	0.00834307	0.00410938	PLOD2/GLS/CBS/MTHFR/GLUL/GLUD1/SHMT2	7
BP	GO:0061333	renal tubule morphogenesis	7/448	76/18800	0.00221108	0.00834307	0.00410938	PAX2/MEF2C/FGF2/CTNNBIP1/MAGED1/SMO/BMP4	7
BP	GO:0072089	stem cell proliferation	7/448	76/18800	0.00221108	0.00834307	0.00410938	SOX17/ACE/NANOG/PIM1/FGF2/CD34/VEGFC	7
BP	GO:0032570	response to progesterone	5/448	39/18800	0.00221886	0.00834307	0.00410938	FOS/CYP1B1/THBS1/TYMS/CAV1	5
BP	GO:0042755	eating behavior	5/448	39/18800	0.00221886	0.00834307	0.00410938	ACE/GDF15/UCHL1/NPY/STAT3	5
BP	GO:0043267	negative regulation of potassium ion transport	5/448	39/18800	0.00221886	0.00834307	0.00410938	RGS4/CAV1/NOS3/VIP/KCNH2	5
BP	GO:0045823	positive regulation of heart contraction	5/448	39/18800	0.00221886	0.00834307	0.00410938	RGS4/EDN3/HEY2/RYR2/CHGA	5
BP	GO:0051567	histone H3-K9 methylation	5/448	39/18800	0.00221886	0.00834307	0.00410938	SUV39H2/SMARCB1/DNMT1/LMNA/SUV39H1	5
BP	GO:0071470	cellular response to osmotic stress	5/448	39/18800	0.00221886	0.00834307	0.00410938	AQP1/PTGS2/SLC2A1/SCN2A/XRCC5	5
BP	GO:0097242	amyloid-beta clearance	5/448	39/18800	0.00221886	0.00834307	0.00410938	MME/CLU/HMGCR/CD36/HDAC1	5
BP	GO:0098815	modulation of excitatory postsynaptic potential	5/448	39/18800	0.00221886	0.00834307	0.00410938	RGS4/PRKCZ/RELN/APP/ADRB2	5
BP	GO:0008593	regulation of Notch signaling pathway	8/448	97/18800	0.00221958	0.00834307	0.00410938	HEY2/EGFL7/GATA2/NOS3/BCL6/JAG1/STAT3/MMP14	8
BP	GO:0043279	response to alkaloid	8/448	97/18800	0.00221958	0.00834307	0.00410938	RGS4/CDK5/CCNA2/RYR2/DNMT3A/RYR3/RAD51/SLC1A2	8
BP	GO:0045807	positive regulation of endocytosis	8/448	97/18800	0.00221958	0.00834307	0.00410938	SERPINE1/SELE/CD14/CLU/CD36/GATA2/SYK/PPP3CA	8
BP	GO:1902807	negative regulation of cell cycle G1/S phase transition	8/448	97/18800	0.00221958	0.00834307	0.00410938	CCL2/INHBA/MUC1/KLF4/CDKN1A/EZH2/TP53/CASP2	8
BP	GO:0045664	regulation of neuron differentiation	12/448	192/18800	0.00225455	0.00846828	0.00417105	ASPM/NGF/HEY2/MEF2C/GATA2/BCL6/NOTCH3/PHOX2B/JAG1/APP/PRPF19/BMP4	12
BP	GO:0061351	neural precursor cell proliferation	10/448	143/18800	0.00228132	0.00856252	0.00421747	ASPM/SPINT2/PTPRZ1/MDK/GATA2/FGF2/FGFR2/TP53/SMO/VEGFC	10
BP	GO:0009259	ribonucleotide metabolic process	19/448	384/18800	0.00228726	0.00857849	0.00422533	ENO2/PDK4/NPPB/HMGCR/IGF1/NME1/NPR1/ACACB/NPR2/PFKP/ENO3/APP/STAT3/P2RX7/ADK/PFKL/EIF6/PARP1/PRKAG1	19
BP	GO:0001658	branching involved in ureteric bud morphogenesis	6/448	57/18800	0.00230076	0.0085841	0.00422809	PAX2/FGF2/CTNNBIP1/MAGED1/SMO/BMP4	6
BP	GO:0007566	embryo implantation	6/448	57/18800	0.00230076	0.0085841	0.00422809	TIMP1/PTGS2/TGFBR2/EMP2/RECK/BSG	6
BP	GO:0038066	p38MAPK cascade	6/448	57/18800	0.00230076	0.0085841	0.00422809	DUSP1/ZFP36/GADD45A/MAP2K6/BMP4/PRMT1	6
BP	GO:0042306	regulation of protein import into nucleus	6/448	57/18800	0.00230076	0.0085841	0.00422809	CDH1/PTGS2/CD36/FLNA/SMO/BMP4	6
BP	GO:0070228	regulation of lymphocyte apoptotic process	6/448	57/18800	0.00230076	0.0085841	0.00422809	IRS2/BCL6/TSC22D3/TP53/P2RX7/BMP4	6
BP	GO:0098900	regulation of action potential	6/448	57/18800	0.00230076	0.0085841	0.00422809	CAV1/DSP/CD36/RYR2/FLNA/SCN5A	6
BP	GO:2000142	regulation of DNA-templated transcription, initiation	6/448	57/18800	0.00230076	0.0085841	0.00422809	ESR1/HEY2/CTNNBIP1/MITF/TP53/HMGB1	6
BP	GO:0006541	glutamine metabolic process	4/448	24/18800	0.0023157	0.0085841	0.00422809	NR1H4/GLS/GLUL/GLUD1	4
BP	GO:0035994	response to muscle stretch	4/448	24/18800	0.0023157	0.0085841	0.00422809	FOS/ANKRD1/RYR2/PIK3CA	4
BP	GO:0038095	Fc-epsilon receptor signaling pathway	4/448	24/18800	0.0023157	0.0085841	0.00422809	MAP3K1/NR4A3/SYK/MAPK10	4
BP	GO:0042730	fibrinolysis	4/448	24/18800	0.0023157	0.0085841	0.00422809	SERPINE1/THBS1/PLAT/THBD	4
BP	GO:0045649	regulation of macrophage differentiation	4/448	24/18800	0.0023157	0.0085841	0.00422809	INHBA/ADIPOQ/INHA/GATA2	4
BP	GO:0060563	neuroepithelial cell differentiation	4/448	24/18800	0.0023157	0.0085841	0.00422809	SERPINE1/FGF2/CEBPB/TUBB	4
BP	GO:0072207	metanephric epithelium development	4/448	24/18800	0.0023157	0.0085841	0.00422809	ADIPOQ/PAX2/WWTR1/STAT1	4
BP	GO:2000353	positive regulation of endothelial cell apoptotic process	4/448	24/18800	0.0023157	0.0085841	0.00422809	CCL2/THBS1/AKR1C3/ITGA4	4
BP	GO:2000679	positive regulation of transcription regulatory region DNA binding	4/448	24/18800	0.0023157	0.0085841	0.00422809	KLF4/FOXC1/IGF1/PARP1	4
BP	GO:0000079	regulation of cyclin-dependent protein serine/threonine kinase activity	8/448	98/18800	0.00236776	0.00875163	0.00431061	GADD45A/CCNB1/TNFAIP3/CDKN1A/CDKN3/CCNA2/CDC25A/CDC6	8
BP	GO:0042632	cholesterol homeostasis	8/448	98/18800	0.00236776	0.00875163	0.00431061	CD24/APOA1/LPL/CAV1/NR1H4/XBP1/ABCA1/FABP3	8
BP	GO:0061337	cardiac conduction	8/448	98/18800	0.00236776	0.00875163	0.00431061	CAV1/DSP/TRPC1/RYR2/FLNA/KCNH2/SCN5A/PRKACA	8
BP	GO:0150115	cell-substrate junction organization	8/448	98/18800	0.00236776	0.00875163	0.00431061	THBS1/S100A10/FN1/ITGA6/TEK/ITGA5/EPHA3/MMP14	8
BP	GO:0032720	negative regulation of tumor necrosis factor production	7/448	77/18800	0.00238339	0.00878391	0.00432652	ADIPOQ/TNFAIP3/GAS6/NR1H4/IGF1/GSTP1/CD34	7
BP	GO:0043297	apical junction assembly	7/448	77/18800	0.00238339	0.00878391	0.00432652	CLDN3/CLDN1/CLDN5/CLDN7/SNAI1/CDH5/PRKACA	7
BP	GO:0072028	nephron morphogenesis	7/448	77/18800	0.00238339	0.00878391	0.00432652	PAX2/FGF2/CTNNBIP1/MAGED1/SMO/STAT1/BMP4	7
BP	GO:0086001	cardiac muscle cell action potential	7/448	77/18800	0.00238339	0.00878391	0.00432652	CAV1/DSP/RYR2/FLNA/KCNJ8/KCNH2/SCN5A	7
BP	GO:2001020	regulation of response to DNA damage stimulus	14/448	246/18800	0.00242158	0.00891822	0.00439267	ENDOG/MUC1/PMAIP1/CLU/ANKRD1/RUVBL2/FOXM1/SNAI1/RUVBL1/RAD51/PCNA/TP53/PARP1/HMGB1	14
BP	GO:0010948	negative regulation of cell cycle process	16/448	301/18800	0.00245272	0.00902638	0.00444594	CCL2/DUSP1/INHBA/MUC1/KLF4/CCNB1/AVEN/CDKN1A/EZH2/BCL6/MAD1L1/TP53/CDC6/PRPF19/BMP4/CASP2	16
BP	GO:0006690	icosanoid metabolic process	9/448	121/18800	0.00245841	0.00903426	0.00444982	PTGIS/CYP1B1/AKR1C3/PTGS2/SYK/PLA2G4A/FAAH/GSTP1/TNFRSF1A	9
BP	GO:0048675	axon extension	9/448	121/18800	0.00245841	0.00903426	0.00444982	CDK5/EDN3/FN1/EDNRA/SEMA4D/NRP2/NTN1/BMPR2/RTN4	9
BP	GO:0001953	negative regulation of cell-matrix adhesion	5/448	40/18800	0.00248699	0.00906455	0.00446474	SERPINE1/THBS1/BCL6/JAG1/MMP14	5
BP	GO:0009069	serine family amino acid metabolic process	5/448	40/18800	0.00248699	0.00906455	0.00446474	GCLC/GCLM/CBS/SLC7A11/SHMT2	5
BP	GO:0030513	positive regulation of BMP signaling pathway	5/448	40/18800	0.00248699	0.00906455	0.00446474	GATA6/SULF1/CDH5/BMPR2/BMP4	5
BP	GO:1903524	positive regulation of blood circulation	5/448	40/18800	0.00248699	0.00906455	0.00446474	RGS4/EDN3/HEY2/RYR2/CHGA	5
BP	GO:0019369	arachidonic acid metabolic process	6/448	58/18800	0.00251564	0.00906455	0.00446474	PTGIS/CYP1B1/AKR1C3/PTGS2/PLA2G4A/FAAH	6
BP	GO:0033619	membrane protein proteolysis	6/448	58/18800	0.00251564	0.00906455	0.00446474	TIMP1/TIMP3/PTPN3/BACE1/PSENEN/P2RX7	6
BP	GO:0045604	regulation of epidermal cell differentiation	6/448	58/18800	0.00251564	0.00906455	0.00446474	ZFP36/FOXC1/HEY2/EZH2/BMP4/KEAP1	6
BP	GO:0050732	negative regulation of peptidyl-tyrosine phosphorylation	6/448	58/18800	0.00251564	0.00906455	0.00446474	CAV1/PRKCZ/SOCS3/SEMA4D/MVP/PPP2R1A	6
BP	GO:0086065	cell communication involved in cardiac conduction	6/448	58/18800	0.00251564	0.00906455	0.00446474	CAV1/DSP/RYR2/FLNA/SCN5A/PRKACA	6
BP	GO:1900024	regulation of substrate adhesion-dependent cell spreading	6/448	58/18800	0.00251564	0.00906455	0.00446474	APOA1/S100A10/MDK/FLNA/NEDD9/ACTN4	6
BP	GO:0031953	negative regulation of protein autophosphorylation	3/448	12/18800	0.00251911	0.00906455	0.00446474	ADIPOQ/CAV1/MVP	3
BP	GO:0033629	negative regulation of cell adhesion mediated by integrin	3/448	12/18800	0.00251911	0.00906455	0.00446474	SERPINE1/CYP1B1/MUC1	3
BP	GO:0034370	triglyceride-rich lipoprotein particle remodeling	3/448	12/18800	0.00251911	0.00906455	0.00446474	APOA1/LPL/NR1H4	3
BP	GO:0034372	very-low-density lipoprotein particle remodeling	3/448	12/18800	0.00251911	0.00906455	0.00446474	APOA1/LPL/NR1H4	3
BP	GO:0034969	histone arginine methylation	3/448	12/18800	0.00251911	0.00906455	0.00446474	NR1H4/PRMT5/PRMT1	3
BP	GO:0045602	negative regulation of endothelial cell differentiation	3/448	12/18800	0.00251911	0.00906455	0.00446474	ID1/JAG1/NOTCH4	3
BP	GO:0060442	branching involved in prostate gland morphogenesis	3/448	12/18800	0.00251911	0.00906455	0.00446474	ESR1/FGFR2/BMP4	3
BP	GO:0060736	prostate gland growth	3/448	12/18800	0.00251911	0.00906455	0.00446474	ESR1/CYP19A1/FGFR2	3
BP	GO:0061309	cardiac neural crest cell development involved in outflow tract morphogenesis	3/448	12/18800	0.00251911	0.00906455	0.00446474	EDNRA/JAG1/BMP4	3
BP	GO:0070254	mucus secretion	3/448	12/18800	0.00251911	0.00906455	0.00446474	AGR2/CYBA/SCNN1B	3
BP	GO:0070586	cell-cell adhesion involved in gastrulation	3/448	12/18800	0.00251911	0.00906455	0.00446474	APOA1/KLF4/ADIPOQ	3
BP	GO:0071635	negative regulation of transforming growth factor beta production	3/448	12/18800	0.00251911	0.00906455	0.00446474	CD24/GATA6/FN1	3
BP	GO:0072015	glomerular visceral epithelial cell development	3/448	12/18800	0.00251911	0.00906455	0.00446474	ADIPOQ/JAG1/BMP4	3
BP	GO:0098911	regulation of ventricular cardiac muscle cell action potential	3/448	12/18800	0.00251911	0.00906455	0.00446474	CAV1/DSP/RYR2	3
BP	GO:1902337	regulation of apoptotic process involved in morphogenesis	3/448	12/18800	0.00251911	0.00906455	0.00446474	FOXC1/PAX2/TNFRSF1A	3
BP	GO:1903624	regulation of DNA catabolic process	3/448	12/18800	0.00251911	0.00906455	0.00446474	ENDOG/IL6/AIFM1	3
BP	GO:1903800	positive regulation of production of miRNAs involved in gene silencing by miRNA	3/448	12/18800	0.00251911	0.00906455	0.00446474	IL6/TP53/BMP4	3
BP	GO:2001214	positive regulation of vasculogenesis	3/448	12/18800	0.00251911	0.00906455	0.00446474	CEACAM1/CD34/RAP1A	3
BP	GO:0001823	mesonephros development	8/448	99/18800	0.00252359	0.00906455	0.00446474	FOXC1/PAX2/FGF2/FGFR2/CTNNBIP1/MAGED1/SMO/BMP4	8
BP	GO:0045639	positive regulation of myeloid cell differentiation	8/448	99/18800	0.00252359	0.00906455	0.00446474	FOS/INHBA/GATA2/CTNNBIP1/JAG1/STAT3/STAT1/PRMT1	8
BP	GO:0051588	regulation of neurotransmitter transport	8/448	99/18800	0.00252359	0.00906455	0.00446474	CDK5/MEF2C/ADORA2B/TACR2/SNCG/BACE1/P2RX1/RAP1A	8
BP	GO:0055092	sterol homeostasis	8/448	99/18800	0.00252359	0.00906455	0.00446474	CD24/APOA1/LPL/CAV1/NR1H4/XBP1/ABCA1/FABP3	8
BP	GO:0051961	negative regulation of nervous system development	10/448	145/18800	0.00252534	0.00906455	0.00446474	IL6/CDK5/CCL11/ID1/SEMA4D/TP53/NTN1/DYNLT1/PPP3CA/RTN4	10
BP	GO:0043537	negative regulation of blood vessel endothelial cell migration	7/448	78/18800	0.00256587	0.00920354	0.0045332	THBS1/PPARG/GADD45A/KLF4/MEF2C/FGF2/HMGB1	7
BP	GO:0046887	positive regulation of hormone secretion	9/448	122/18800	0.00259976	0.00931199	0.00458662	INHBA/PPARG/IRS2/EDN3/NR1H4/INHA/CYP19A1/GLUL/GLUD1	9
BP	GO:0051283	negative regulation of sequestering of calcium ion	9/448	122/18800	0.00259976	0.00931199	0.00458662	ITPR1/TRPC1/RYR2/CYBA/FGF2/RYR3/ANXA6/P2RX7/PRKACA	9
BP	GO:0046718	viral entry into host cell	10/448	146/18800	0.00265496	0.00950305	0.00468072	CLDN1/PTX3/CAV1/GAS6/NCAM1/ITGAV/ITGA5/TMPRSS2/DYNLT1/BSG	10
BP	GO:0019080	viral gene expression	8/448	100/18800	0.00268733	0.00960977	0.00473329	ZFP36/SMARCB1/PSMC3/USF2/HDAC1/CSDE1/PRMT1/PTBP1	8
BP	GO:0015833	peptide transport	14/448	249/18800	0.00270395	0.00960977	0.00473329	IL6/IRS2/EDN3/NR1H4/CHGA/ABCA1/FOXA2/TACR2/VIP/GLUL/PFKL/SLC7A11/PPP3CA/GLUD1	14
BP	GO:0003071	renal system process involved in regulation of systemic arterial blood pressure	4/448	25/18800	0.00270552	0.00960977	0.00473329	HSD11B2/GAS6/CYBA/EMP2	4
BP	GO:0006929	substrate-dependent cell migration	4/448	25/18800	0.00270552	0.00960977	0.00473329	FN1/NTN1/VEGFC/SDCBP	4
BP	GO:0031639	plasminogen activation	4/448	25/18800	0.00270552	0.00960977	0.00473329	SERPINE1/THBS1/S100A10/PLAT	4
BP	GO:0048668	collateral sprouting	4/448	25/18800	0.00270552	0.00960977	0.00473329	NGF/SEMA4D/APP/HDAC6	4
BP	GO:0072273	metanephric nephron morphogenesis	4/448	25/18800	0.00270552	0.00960977	0.00473329	PAX2/SMO/STAT1/BMP4	4
BP	GO:1904753	negative regulation of vascular associated smooth muscle cell migration	4/448	25/18800	0.00270552	0.00960977	0.00473329	ADIPOQ/MEF2C/PRKG1/NFE2L2	4
BP	GO:1905563	negative regulation of vascular endothelial cell proliferation	4/448	25/18800	0.00270552	0.00960977	0.00473329	CCL2/PPARG/MEF2C/FLT1	4
BP	GO:2000193	positive regulation of fatty acid transport	4/448	25/18800	0.00270552	0.00960977	0.00473329	MAP2K6/PLA2G4A/FABP3/P2RX7	4
BP	GO:2000463	positive regulation of excitatory postsynaptic potential	4/448	25/18800	0.00270552	0.00960977	0.00473329	RGS4/PRKCZ/RELN/ADRB2	4
BP	GO:0060402	calcium ion transport into cytosol	11/448	171/18800	0.00271269	0.00962855	0.00474254	ITPR1/CAV1/TRPC1/RYR2/CYBA/PRNP/FGF2/RYR3/P2RX7/P2RX1/PRKACA	11
BP	GO:0002711	positive regulation of T cell mediated immunity	6/448	59/18800	0.00274523	0.00971024	0.00478277	IL6/PRKCZ/IL1R1/IL18R1/RSAD2/P2RX7	6
BP	GO:0010574	regulation of vascular endothelial growth factor production	6/448	59/18800	0.00274523	0.00971024	0.00478277	CYP1B1/IL6/SULF1/PTGS2/ADORA2B/NDRG2	6
BP	GO:0019748	secondary metabolic process	6/448	59/18800	0.00274523	0.00971024	0.00478277	CYP1B1/AKR1C3/ZEB2/TRPC1/NFE2L2/SLC7A11	6
BP	GO:0046686	response to cadmium ion	6/448	59/18800	0.00274523	0.00971024	0.00478277	FOS/AKR1C3/GCLC/PRNP/PCNA/NUDT1	6
BP	GO:0050891	multicellular organismal water homeostasis	6/448	59/18800	0.00274523	0.00971024	0.00478277	CLDN1/AQP1/MET/STMN1/SCNN1B/PRKACA	6
BP	GO:1903556	negative regulation of tumor necrosis factor superfamily cytokine production	7/448	79/18800	0.00275889	0.00975179	0.00480324	ADIPOQ/TNFAIP3/GAS6/NR1H4/IGF1/GSTP1/CD34	7
BP	GO:0045124	regulation of bone resorption	5/448	41/18800	0.00277788	0.00980531	0.0048296	PDK4/IL6/TNFAIP3/SYK/P2RX7	5
BP	GO:0046688	response to copper ion	5/448	41/18800	0.00277788	0.00980531	0.0048296	AQP1/PRNP/BACE1/APP/NFE2L2	5
BP	GO:0008630	intrinsic apoptotic signaling pathway in response to DNA damage	8/448	101/18800	0.00285925	0.0100786	0.00496419	MUC1/CLU/CDKN1A/SNAI1/TP53/TNFRSF1A/BRCA2/CASP2	8
BP	GO:1904029	regulation of cyclin-dependent protein kinase activity	8/448	101/18800	0.00285925	0.0100786	0.00496419	GADD45A/CCNB1/TNFAIP3/CDKN1A/CDKN3/CCNA2/CDC25A/CDC6	8
BP	GO:0042177	negative regulation of protein catabolic process	9/448	124/18800	0.00290174	0.0102072	0.00502753	TIMP1/HMGCR/PBK/TIMP3/PTPN3/FLNA/CST3/CSNK2A2/SDCBP	9
BP	GO:0051224	negative regulation of protein transport	9/448	124/18800	0.00290174	0.0102072	0.00502753	ADIPOQ/HMGCR/CDK5/CD36/CHGA/TXN/RSAD2/PFKL/PPP3CA	9
BP	GO:0051282	regulation of sequestering of calcium ion	9/448	124/18800	0.00290174	0.0102072	0.00502753	ITPR1/TRPC1/RYR2/CYBA/FGF2/RYR3/ANXA6/P2RX7/PRKACA	9
BP	GO:0032872	regulation of stress-activated MAPK cascade	12/448	198/18800	0.00290405	0.0102083	0.00502807	DUSP1/GADD45A/PBK/FOXM1/GSTP1/FAS/APP/TRAF5/SDCBP/HMGB1/BMP4/PRMT1	12
BP	GO:0002764	immune response-regulating signaling pathway	22/448	482/18800	0.0029147	0.0102386	0.00504302	CD24/CD14/ESR1/CAV1/TNFAIP3/MAP3K1/CD36/MEF2C/NR4A3/NR1H4/VTCN1/MAP2K6/CYBA/SYK/PRNP/CEACAM1/RSAD2/CD47/HMGB1/PIK3CA/RTN4/MAPK10	22
BP	GO:0021954	central nervous system neuron development	7/448	80/18800	0.00296286	0.0104006	0.00512283	CDK5/NTRK2/GATA2/NPY/FGFR2/PHOX2B/NRP2	7
BP	GO:0010469	regulation of signaling receptor activity	11/448	173/18800	0.00296734	0.0104052	0.00512506	CCL2/SERPINE1/PPARG/HBEGF/MEF2C/DKK2/RELN/APP/ADRB2/HDAC1/HDAC6	11
BP	GO:0043087	regulation of GTPase activity	18/448	364/18800	0.00296824	0.0104052	0.00512506	CCL2/RGS4/CCL11/NTRK2/S100A10/CCL8/MET/EZH2/AMOT/BCL6/ITGA6/SEMA4D/PRKG1/STMN1/NEDD9/EPHA3/TSC2/RAP1A	18
BP	GO:0046824	positive regulation of nucleocytoplasmic transport	6/448	60/18800	0.00299017	0.0104748	0.00515939	CDH1/PTGS2/GAS6/FLNA/SMO/PRKACA	6
BP	GO:0002790	peptide secretion	13/448	225/18800	0.00299689	0.0104912	0.00516742	IL6/IRS2/EDN3/NR1H4/CHGA/ABCA1/FOXA2/TACR2/VIP/GLUL/PFKL/PPP3CA/GLUD1	13
BP	GO:0032677	regulation of interleukin-8 production	8/448	102/18800	0.00303962	0.0106262	0.00523392	SERPINE1/CD14/IL6/KLF4/ADIPOQ/SYK/STAT3/HMGB1	8
BP	GO:0035710	CD4-positive, alpha-beta T cell activation	8/448	102/18800	0.00303962	0.0106262	0.00523392	IL6/PRKCZ/TGFBR2/BCL6/IL18R1/RSAD2/STAT3/HMGB1	8
BP	GO:0006260	DNA replication	15/448	280/18800	0.00307259	0.0107341	0.00528705	ENDOG/HMGA1/CCNA2/RUVBL2/BCL6/RUVBL1/RAD51/PCNA/TP53/CDC6/TSPYL2/MCM7/BRCA2/PURA/PPP2R1A	15
BP	GO:0007043	cell-cell junction assembly	10/448	149/18800	0.00307606	0.0107388	0.0052894	CLDN3/CLDN1/CLDN5/CLDN7/CAV1/ACE/NR1H4/SNAI1/CDH5/PRKACA	10
BP	GO:0002347	response to tumor cell	5/448	42/18800	0.00309261	0.0107597	0.00529971	KLF4/AHR/CEACAM1/MICA/HMGB1	5
BP	GO:0030501	positive regulation of bone mineralization	5/448	42/18800	0.00309261	0.0107597	0.00529971	MEF2C/P2RX7/ADRB2/BMPR2/BMP4	5
BP	GO:0045687	positive regulation of glial cell differentiation	5/448	42/18800	0.00309261	0.0107597	0.00529971	PTPRZ1/MDK/PRMT5/PRPF19/HDAC1	5
BP	GO:1900026	positive regulation of substrate adhesion-dependent cell spreading	5/448	42/18800	0.00309261	0.0107597	0.00529971	APOA1/S100A10/MDK/FLNA/NEDD9	5
BP	GO:1904706	negative regulation of vascular associated smooth muscle cell proliferation	5/448	42/18800	0.00309261	0.0107597	0.00529971	PPARG/ADIPOQ/MEF2C/CDKN1A/PRKG1	5
BP	GO:0000737	DNA catabolic process, endonucleolytic	4/448	26/18800	0.00313801	0.010829	0.00533383	ENDOG/IL6/AIFM1/APEX1	4
BP	GO:0002026	regulation of the force of heart contraction	4/448	26/18800	0.00313801	0.010829	0.00533383	CAV1/RYR2/NOS3/CHGA	4
BP	GO:0006972	hyperosmotic response	4/448	26/18800	0.00313801	0.010829	0.00533383	CLDN1/AQP1/SLC2A1/XRCC5	4
BP	GO:0014829	vascular associated smooth muscle contraction	4/448	26/18800	0.00313801	0.010829	0.00533383	EDN3/EDNRA/SCNN1B/P2RX1	4
BP	GO:0030318	melanocyte differentiation	4/448	26/18800	0.00313801	0.010829	0.00533383	ZEB2/EDN3/MEF2C/MITF	4
BP	GO:0032682	negative regulation of chemokine production	4/448	26/18800	0.00313801	0.010829	0.00533383	IL6/KLF4/NR1H4/GSTP1	4
BP	GO:0033598	mammary gland epithelial cell proliferation	4/448	26/18800	0.00313801	0.010829	0.00533383	ESR1/CEBPB/BRCA2/RTN4	4
BP	GO:0060384	innervation	4/448	26/18800	0.00313801	0.010829	0.00533383	VCAM1/SULF1/EDNRA/ITGA4	4
BP	GO:0060561	apoptotic process involved in morphogenesis	4/448	26/18800	0.00313801	0.010829	0.00533383	FOXC1/CRYAB/PAX2/TNFRSF1A	4
BP	GO:0060706	cell differentiation involved in embryonic placenta development	4/448	26/18800	0.00313801	0.010829	0.00533383	KRT19/SPINT2/SOCS3/SNAI1	4
BP	GO:0060740	prostate gland epithelium morphogenesis	4/448	26/18800	0.00313801	0.010829	0.00533383	SULF1/ESR1/FGFR2/BMP4	4
BP	GO:1904385	cellular response to angiotensin	4/448	26/18800	0.00313801	0.010829	0.00533383	CAV1/CYBA/CDC6/NFE2L2	4
BP	GO:0031016	pancreas development	7/448	81/18800	0.00317818	0.0109528	0.00539479	GATA6/IHH/IL6/MET/FOXA2/SMO/BMP4	7
BP	GO:0120193	tight junction organization	7/448	81/18800	0.00317818	0.0109528	0.00539479	CLDN3/CLDN1/CLDN5/CLDN7/SNAI1/CDH5/PRKACA	7
BP	GO:0003084	positive regulation of systemic arterial blood pressure	3/448	13/18800	0.00321732	0.0110132	0.00542455	HSD11B2/ACE/CYBA	3
BP	GO:0005513	detection of calcium ion	3/448	13/18800	0.00321732	0.0110132	0.00542455	KCNMB1/RYR2/STIM1	3
BP	GO:0035745	T-helper 2 cell cytokine production	3/448	13/18800	0.00321732	0.0110132	0.00542455	IL6/PRKCZ/RSAD2	3
BP	GO:0060670	branching involved in labyrinthine layer morphogenesis	3/448	13/18800	0.00321732	0.0110132	0.00542455	SPINT2/SOCS3/FGFR2	3
BP	GO:0061620	glycolytic process through glucose-6-phosphate	3/448	13/18800	0.00321732	0.0110132	0.00542455	ENO2/PFKP/PFKL	3
BP	GO:0071474	cellular hyperosmotic response	3/448	13/18800	0.00321732	0.0110132	0.00542455	AQP1/SLC2A1/XRCC5	3
BP	GO:0072310	glomerular epithelial cell development	3/448	13/18800	0.00321732	0.0110132	0.00542455	ADIPOQ/JAG1/BMP4	3
BP	GO:1901298	regulation of hydrogen peroxide-mediated programmed cell death	3/448	13/18800	0.00321732	0.0110132	0.00542455	ENDOG/MET/HDAC6	3
BP	GO:1904748	regulation of apoptotic process involved in development	3/448	13/18800	0.00321732	0.0110132	0.00542455	FOXC1/PAX2/TNFRSF1A	3
BP	GO:2000551	regulation of T-helper 2 cell cytokine production	3/448	13/18800	0.00321732	0.0110132	0.00542455	IL6/PRKCZ/RSAD2	3
BP	GO:0016331	morphogenesis of embryonic epithelium	10/448	150/18800	0.00322768	0.0110153	0.00542558	CITED2/SPINT2/SULF1/PAX2/FGFR2/MTHFR/VEGFC/TSC2/BMP4/PRKACA	10
BP	GO:0010522	regulation of calcium ion transport into cytosol	8/448	103/18800	0.00322873	0.0110153	0.00542558	CAV1/TRPC1/RYR2/CYBA/PRNP/P2RX7/P2RX1/PRKACA	8
BP	GO:0031058	positive regulation of histone modification	8/448	103/18800	0.00322873	0.0110153	0.00542558	MUC1/RUVBL2/BCL6/TP53/SMARCB1/DNMT1/LMNA/SUV39H1	8
BP	GO:0032637	interleukin-8 production	8/448	103/18800	0.00322873	0.0110153	0.00542558	SERPINE1/CD14/IL6/KLF4/ADIPOQ/SYK/STAT3/HMGB1	8
BP	GO:1901796	regulation of signal transduction by p53 class mediator	8/448	103/18800	0.00322873	0.0110153	0.00542558	MUC1/PMAIP1/NUAK1/ANKRD1/MAP2K6/SNAI1/TP53/PRMT5	8
BP	GO:0043122	regulation of I-kappaB kinase/NF-kappaB signaling	14/448	254/18800	0.00323443	0.0110273	0.00543152	ADIPOQ/ESR1/TNFAIP3/CD36/NR1H4/S100B/FLNA/PIM2/GSTP1/TNFRSF1A/TRAF5/CANT1/STAT1/HDAC1	14
BP	GO:0002706	regulation of lymphocyte mediated immunity	11/448	175/18800	0.0032409	0.011042	0.00543874	IL6/PRKCZ/AHR/IL1R1/BCL6/IL18R1/CEACAM1/RSAD2/MICA/P2RX7/HMGB1	11
BP	GO:1904589	regulation of protein import	6/448	61/18800	0.00325108	0.0110693	0.00545218	CDH1/PTGS2/CD36/FLNA/SMO/BMP4	6
BP	GO:0070302	regulation of stress-activated protein kinase signaling cascade	12/448	201/18800	0.00328155	0.0111656	0.00549961	DUSP1/GADD45A/PBK/FOXM1/GSTP1/FAS/APP/TRAF5/SDCBP/HMGB1/BMP4/PRMT1	12
BP	GO:1901988	negative regulation of cell cycle phase transition	14/448	255/18800	0.00335012	0.0113913	0.00561078	CCL2/DUSP1/INHBA/MUC1/KLF4/CCNB1/AVEN/CDKN1A/EZH2/MAD1L1/TP53/CDC6/PRPF19/CASP2	14
BP	GO:0048705	skeletal system morphogenesis	13/448	228/18800	0.00335611	0.0114041	0.00561706	IHH/CITED2/FOXC1/MEF2C/TGFBR2/FGFR2/ANXA6/MEF2D/INSIG2/P2RX7/BMPR2/MMP14/BMP4	13
BP	GO:0002221	pattern recognition receptor signaling pathway	11/448	176/18800	0.00338507	0.0114948	0.00566176	CD14/ESR1/CAV1/TNFAIP3/CD36/NR1H4/MAP2K6/CYBA/RSAD2/HMGB1/RTN4	11
BP	GO:0043367	CD4-positive, alpha-beta T cell differentiation	7/448	82/18800	0.00340523	0.0115556	0.0056917	IL6/PRKCZ/BCL6/IL18R1/RSAD2/STAT3/HMGB1	7
BP	GO:0019722	calcium-mediated signaling	12/448	202/18800	0.00341585	0.0115839	0.00570565	VCAM1/ITPR1/SELE/RYR2/SYK/IGF1/PRNP/SELP/P2RX7/PPP3CA/PRKACA/PTBP1	12
BP	GO:0002444	myeloid leukocyte mediated immunity	8/448	104/18800	0.00342686	0.0116135	0.00572022	IL6/ACE/NR4A3/GATA2/ADORA2B/SYK/CHGA/SCNN1B	8
BP	GO:0010712	regulation of collagen metabolic process	5/448	43/18800	0.00343225	0.0116163	0.00572161	IHH/IL6/CREB3L1/CST3/BMP4	5
BP	GO:0071364	cellular response to epidermal growth factor stimulus	5/448	43/18800	0.00343225	0.0116163	0.00572161	ZFP36/FOXC1/ID1/PAX2/MCM7	5
BP	GO:1905039	carboxylic acid transmembrane transport	10/448	152/18800	0.00354876	0.0120027	0.00591192	THBS1/RGS4/IRS2/SLC7A1/CD36/SLC2A1/SLC38A1/SLC1A2/SLC7A11/SLC16A7	10
BP	GO:1904950	negative regulation of establishment of protein localization	9/448	128/18800	0.00358851	0.0121291	0.00597417	ADIPOQ/HMGCR/CDK5/CD36/CHGA/TXN/RSAD2/PFKL/PPP3CA	9
BP	GO:0002418	immune response to tumor cell	4/448	27/18800	0.00361536	0.0121553	0.0059871	AHR/CEACAM1/MICA/HMGB1	4
BP	GO:0009065	glutamine family amino acid catabolic process	4/448	27/18800	0.00361536	0.0121553	0.0059871	NOS3/GLS/GLUL/GLUD1	4
BP	GO:0009651	response to salt stress	4/448	27/18800	0.00361536	0.0121553	0.0059871	CLDN1/AQP1/TP53/XRCC5	4
BP	GO:0010460	positive regulation of heart rate	4/448	27/18800	0.00361536	0.0121553	0.0059871	RGS4/EDN3/HEY2/RYR2	4
BP	GO:0016540	protein autoprocessing	4/448	27/18800	0.00361536	0.0121553	0.0059871	IHH/TMPRSS2/PARP1/CAPN2	4
BP	GO:0030325	adrenal gland development	4/448	27/18800	0.00361536	0.0121553	0.0059871	APOA1/CYP1B1/CITED2/MDK	4
BP	GO:0046426	negative regulation of receptor signaling pathway via JAK-STAT	4/448	27/18800	0.00361536	0.0121553	0.0059871	CAV1/SOCS3/VHL/PPP2R1A	4
BP	GO:1902883	negative regulation of response to oxidative stress	4/448	27/18800	0.00361536	0.0121553	0.0059871	NR4A3/MET/TXN/NFE2L2	4
BP	GO:1901890	positive regulation of cell junction assembly	8/448	105/18800	0.00363428	0.0122109	0.00601447	CLDN3/CLDN1/CLDN5/CAV1/NTRK2/S100A10/SEMA4D/TEK	8
BP	GO:0090502	RNA phosphodiester bond hydrolysis, endonucleolytic	7/448	83/18800	0.00364445	0.012237	0.00602733	ENDOG/RNASE4/RNASET2/ANG/EXO1/APEX1/ERN1	7
BP	GO:0044409	entry into host	10/448	153/18800	0.00371853	0.0124693	0.00614176	CLDN1/PTX3/CAV1/GAS6/NCAM1/ITGAV/ITGA5/TMPRSS2/DYNLT1/BSG	10
BP	GO:1903825	organic acid transmembrane transport	10/448	153/18800	0.00371853	0.0124693	0.00614176	THBS1/RGS4/IRS2/SLC7A1/CD36/SLC2A1/SLC38A1/SLC1A2/SLC7A11/SLC16A7	10
BP	GO:2001022	positive regulation of response to DNA damage stimulus	9/448	129/18800	0.00377866	0.0126626	0.00623697	ENDOG/PMAIP1/ANKRD1/RUVBL2/FOXM1/RUVBL1/PCNA/PARP1/HMGB1	9
BP	GO:0045981	positive regulation of nucleotide metabolic process	5/448	44/18800	0.00379788	0.012702	0.00625635	NOS3/ADORA2B/IGF1/APP/P2RX7	5
BP	GO:0062208	positive regulation of pattern recognition receptor signaling pathway	5/448	44/18800	0.00379788	0.012702	0.00625635	CAV1/CYBA/RSAD2/HMGB1/RTN4	5
BP	GO:1900544	positive regulation of purine nucleotide metabolic process	5/448	44/18800	0.00379788	0.012702	0.00625635	NOS3/ADORA2B/IGF1/APP/P2RX7	5
BP	GO:0010573	vascular endothelial growth factor production	6/448	63/18800	0.00382329	0.0127368	0.00627351	CYP1B1/IL6/SULF1/PTGS2/ADORA2B/NDRG2	6
BP	GO:0032615	interleukin-12 production	6/448	63/18800	0.00382329	0.0127368	0.00627351	THBS1/CD36/MDK/SYK/CD47/HMGB1	6
BP	GO:0032623	interleukin-2 production	6/448	63/18800	0.00382329	0.0127368	0.00627351	ZFP36/TNFAIP3/NR1H4/VTCN1/PRNP/CD34	6
BP	GO:0032655	regulation of interleukin-12 production	6/448	63/18800	0.00382329	0.0127368	0.00627351	THBS1/CD36/MDK/SYK/CD47/HMGB1	6
BP	GO:0032663	regulation of interleukin-2 production	6/448	63/18800	0.00382329	0.0127368	0.00627351	ZFP36/TNFAIP3/NR1H4/VTCN1/PRNP/CD34	6
BP	GO:0060675	ureteric bud morphogenesis	6/448	63/18800	0.00382329	0.0127368	0.00627351	PAX2/FGF2/CTNNBIP1/MAGED1/SMO/BMP4	6
BP	GO:0008361	regulation of cell size	11/448	179/18800	0.00384869	0.012805	0.00630708	NGF/KCNMA1/AQP1/CDK5/FN1/SEMA4D/AKT3/NTN1/P2RX7/BMPR2/RTN4	11
BP	GO:0032414	positive regulation of ion transmembrane transporter activity	8/448	106/18800	0.00385129	0.012805	0.00630708	CCL2/CDK5/EDNRA/RYR2/RELN/ACTN4/ADRB2/STIM1	8
BP	GO:0062207	regulation of pattern recognition receptor signaling pathway	8/448	106/18800	0.00385129	0.012805	0.00630708	ESR1/CAV1/TNFAIP3/CD36/CYBA/RSAD2/HMGB1/RTN4	8
BP	GO:0042886	amide transport	15/448	287/18800	0.00386754	0.0128422	0.00632544	IL6/IRS2/EDN3/PLTP/NR1H4/CHGA/ABCA1/FOXA2/TACR2/VIP/GLUL/PFKL/SLC7A11/PPP3CA/GLUD1	15
BP	GO:0044262	cellular carbohydrate metabolic process	15/448	287/18800	0.00386754	0.0128422	0.00632544	PDK4/PMAIP1/ADIPOQ/PPP1R3C/IRS2/IGF1/PLA2G4A/PGD/ACACB/MST1/FOXA2/TP53/IDH2/STAT3/UGP2	15
BP	GO:0097553	calcium ion transmembrane import into cytosol	10/448	154/18800	0.00389468	0.012924	0.00636569	ITPR1/TRPC1/RYR2/CYBA/PRNP/FGF2/RYR3/P2RX7/P2RX1/PRKACA	10
BP	GO:0051656	establishment of organelle localization	19/448	404/18800	0.00398395	0.0131949	0.00649914	CCNB1/CDK5/PRKCZ/NR4A3/UCHL1/GATA2/ADORA2B/SYK/CHGA/ITGA4/MAD1L1/NTN1/ACTN4/DYNLT1/SDCBP/EIF6/TRAK1/BICD2/HDAC6	19
BP	GO:0007249	I-kappaB kinase/NF-kappaB signaling	15/448	288/18800	0.00399372	0.0131949	0.00649914	ADIPOQ/ESR1/TNFAIP3/CD36/NR1H4/EDNRA/S100B/FLNA/PIM2/GSTP1/TNFRSF1A/TRAF5/CANT1/STAT1/HDAC1	15
BP	GO:0002467	germinal center formation	3/448	14/18800	0.00402292	0.0131949	0.00649914	TNFAIP3/MEF2C/BCL6	3
BP	GO:0032306	regulation of prostaglandin secretion	3/448	14/18800	0.00402292	0.0131949	0.00649914	MAP2K6/PLA2G4A/P2RX7	3
BP	GO:0032308	positive regulation of prostaglandin secretion	3/448	14/18800	0.00402292	0.0131949	0.00649914	MAP2K6/PLA2G4A/P2RX7	3
BP	GO:0035791	platelet-derived growth factor receptor-beta signaling pathway	3/448	14/18800	0.00402292	0.0131949	0.00649914	LOX/PDGFA/PTPN1	3
BP	GO:0045579	positive regulation of B cell differentiation	3/448	14/18800	0.00402292	0.0131949	0.00649914	SYK/XBP1/MMP14	3
BP	GO:0048070	regulation of developmental pigmentation	3/448	14/18800	0.00402292	0.0131949	0.00649914	IHH/ZEB2/EDN3	3
BP	GO:0051917	regulation of fibrinolysis	3/448	14/18800	0.00402292	0.0131949	0.00649914	SERPINE1/THBS1/THBD	3
BP	GO:0055012	ventricular cardiac muscle cell differentiation	3/448	14/18800	0.00402292	0.0131949	0.00649914	HEY2/MEF2C/LMNA	3
BP	GO:0060347	heart trabecula formation	3/448	14/18800	0.00402292	0.0131949	0.00649914	TGFBR3/HEY2/TEK	3
BP	GO:0061043	regulation of vascular wound healing	3/448	14/18800	0.00402292	0.0131949	0.00649914	SERPINE1/TNFAIP3/XBP1	3
BP	GO:0061615	glycolytic process through fructose-6-phosphate	3/448	14/18800	0.00402292	0.0131949	0.00649914	ENO2/PFKP/PFKL	3
BP	GO:0071871	response to epinephrine	3/448	14/18800	0.00402292	0.0131949	0.00649914	ADIPOQ/RYR2/PRKACA	3
BP	GO:0120305	regulation of pigmentation	3/448	14/18800	0.00402292	0.0131949	0.00649914	IHH/ZEB2/EDN3	3
BP	GO:1902043	positive regulation of extrinsic apoptotic signaling pathway via death domain receptors	3/448	14/18800	0.00402292	0.0131949	0.00649914	PMAIP1/THBS1/TIMP3	3
BP	GO:1902969	mitotic DNA replication	3/448	14/18800	0.00402292	0.0131949	0.00649914	BCL6/RAD51/BRCA2	3
BP	GO:1905049	negative regulation of metallopeptidase activity	3/448	14/18800	0.00402292	0.0131949	0.00649914	TIMP1/TIMP3/RECK	3
BP	GO:0044839	cell cycle G2/M phase transition	10/448	155/18800	0.00407737	0.0133589	0.00657992	CCNB1/AVEN/CDKN1A/CCNA2/FOXM1/PHOX2B/CDC25A/TP53/CDC6/APP	10
BP	GO:0008637	apoptotic mitochondrial changes	8/448	107/18800	0.00407817	0.0133589	0.00657992	PMAIP1/CLU/GCLC/IGF1/HRK/TP53/GCLM/LMNA	8
BP	GO:0010498	proteasomal protein catabolic process	22/448	496/18800	0.00409357	0.0134007	0.00660053	PMAIP1/CLU/PBK/CAV1/GCLC/UCHL1/TBL1X/WWTR1/HSP90B1/PSMC3/PSMB3/SDCBP/NFE2L2/PRPF19/PSMA5/PSMD8/PSMB6/RBX1/PSMA3/PRKACA/KEAP1/PSMB2	22
BP	GO:0001947	heart looping	6/448	64/18800	0.00413586	0.0134738	0.00663649	IHH/SOX17/CITED2/MEF2C/TGFBR2/SMO	6
BP	GO:0014015	positive regulation of gliogenesis	6/448	64/18800	0.00413586	0.0134738	0.00663649	IL6/PTPRZ1/MDK/PRMT5/PRPF19/HDAC1	6
BP	GO:0031638	zymogen activation	6/448	64/18800	0.00413586	0.0134738	0.00663649	SERPINE1/THBS1/S100A10/PLAT/MMP14/ASPH	6
BP	GO:0072171	mesonephric tubule morphogenesis	6/448	64/18800	0.00413586	0.0134738	0.00663649	PAX2/FGF2/CTNNBIP1/MAGED1/SMO/BMP4	6
BP	GO:1903018	regulation of glycoprotein metabolic process	6/448	64/18800	0.00413586	0.0134738	0.00663649	RAMP1/PTX3/IL33/HBEGF/IGF1/CST3	6
BP	GO:0003416	endochondral bone growth	4/448	28/18800	0.00413967	0.0134738	0.00663649	TGFBR2/FGFR2/DDR2/ANXA6	4
BP	GO:0010971	positive regulation of G2/M transition of mitotic cell cycle	4/448	28/18800	0.00413967	0.0134738	0.00663649	CCNB1/PHOX2B/CDC25A/APP	4
BP	GO:0060512	prostate gland morphogenesis	4/448	28/18800	0.00413967	0.0134738	0.00663649	SULF1/ESR1/FGFR2/BMP4	4
BP	GO:0090330	regulation of platelet aggregation	4/448	28/18800	0.00413967	0.0134738	0.00663649	IL6/SYK/CEACAM1/PRKG1	4
BP	GO:0008543	fibroblast growth factor receptor signaling pathway	7/448	85/18800	0.00416098	0.0135345	0.0066664	THBS1/SULF1/FGF7/NGFR/FGF2/FGFR2/CREB3L1	7
BP	GO:0006984	ER-nucleus signaling pathway	5/448	45/18800	0.00419058	0.0136047	0.00670099	AGR2/TP53/INSIG2/NFE2L2/PTPN1	5
BP	GO:1901861	regulation of muscle tissue development	5/448	45/18800	0.00419058	0.0136047	0.00670099	IGFBP5/MEF2C/LOX/RPS6KB1/BMP4	5
BP	GO:1990090	cellular response to nerve growth factor stimulus	5/448	45/18800	0.00419058	0.0136047	0.00670099	NGF/NTRK2/ID1/APP/RAP1A	5
BP	GO:0022412	cellular process involved in reproduction in multicellular organism	19/448	406/18800	0.00419982	0.013626	0.0067115	ASPM/IHH/INHBA/PTX3/ANG/FOXC1/HOOK1/MDK/EDNRA/IGF1/FZD4/DNMT3A/WDR77/NPR2/RPS6KB1/BRCA2/BMP4/PRKACA/PPP2R1A	19
BP	GO:0090316	positive regulation of intracellular protein transport	10/448	156/18800	0.00426676	0.0138344	0.00681413	CDH1/CDK5/PTGS2/GAS6/FLNA/PRNP/STOM/SMO/CSNK2A2/PRKACA	10
BP	GO:0021761	limbic system development	8/448	108/18800	0.00431522	0.0139737	0.00688276	CDK5/MDK/EZH2/FGFR2/NRP2/SMO/RELN/HDAC1	8
BP	GO:1902749	regulation of cell cycle G2/M phase transition	8/448	108/18800	0.00431522	0.0139737	0.00688276	CCNB1/AVEN/CDKN1A/PHOX2B/CDC25A/TP53/CDC6/APP	8
BP	GO:0006470	protein dephosphorylation	15/448	291/18800	0.00439261	0.0142153	0.00700175	DUSP1/NUAK1/PPP1R3C/PTPRZ1/PTPN3/CDKN3/CDH5/CDC25A/HSP90B1/PPP1R12A/PTPRB/PPP3CA/PTPN1/PPP2R1A/PTBP1	15
BP	GO:0051054	positive regulation of DNA metabolic process	14/448	263/18800	0.00440281	0.0142393	0.00701356	CYP1B1/ENDOG/IL6/KLF4/RUVBL2/FOXM1/RUVBL1/FGF2/RAD51/PCNA/CCT5/PARP1/XRCC5/HMGB1	14
BP	GO:0002260	lymphocyte homeostasis	6/448	65/18800	0.00446693	0.0143919	0.00708871	PMAIP1/TNFAIP3/MEF2C/TSC22D3/FAS/P2RX7	6
BP	GO:0006749	glutathione metabolic process	6/448	65/18800	0.00446693	0.0143919	0.00708871	GCLC/GSTP1/SLC1A2/GCLM/NFE2L2/SLC7A11	6
BP	GO:0042093	T-helper cell differentiation	6/448	65/18800	0.00446693	0.0143919	0.00708871	IL6/PRKCZ/BCL6/IL18R1/STAT3/HMGB1	6
BP	GO:0045576	mast cell activation	6/448	65/18800	0.00446693	0.0143919	0.00708871	NR4A3/NDRG1/GATA2/ADORA2B/SYK/CHGA	6
BP	GO:0045682	regulation of epidermis development	6/448	65/18800	0.00446693	0.0143919	0.00708871	ZFP36/FOXC1/HEY2/EZH2/BMP4/KEAP1	6
BP	GO:0070613	regulation of protein processing	6/448	65/18800	0.00446693	0.0143919	0.00708871	SERPINE1/THBS1/S100A10/PRNP/MMP14/PRKACA	6
BP	GO:0031018	endocrine pancreas development	5/448	46/18800	0.0046114	0.0148199	0.00729952	GATA6/IL6/FOXA2/SMO/BMP4	5
BP	GO:0045581	negative regulation of T cell differentiation	5/448	46/18800	0.0046114	0.0148199	0.00729952	IHH/MDK/BCL6/HMGB1/BMP4	5
BP	GO:0046677	response to antibiotic	5/448	46/18800	0.0046114	0.0148199	0.00729952	ENDOG/MEF2C/EZH2/PLA2G4A/TP53	5
BP	GO:0085029	extracellular matrix assembly	5/448	46/18800	0.0046114	0.0148199	0.00729952	IHH/TIE1/GAS6/LOX/QSOX1	5
BP	GO:0046631	alpha-beta T cell activation	10/448	158/18800	0.00466634	0.014987	0.00738183	IHH/IL6/PRKCZ/TGFBR2/SYK/BCL6/IL18R1/RSAD2/STAT3/HMGB1	10
BP	GO:0140014	mitotic nuclear division	15/448	293/18800	0.00467613	0.015009	0.00739267	DUSP1/KIF11/CCNB1/EDN3/NCAPG/MYBL2/IGF1/FLNA/NCAPD3/MKI67/MAD1L1/CDC6/PRMT5/BMP4/PPP2R1A	15
BP	GO:0003156	regulation of animal organ formation	4/448	29/18800	0.00471301	0.0150893	0.00743225	CITED2/SULF1/FGF2/BMP4	4
BP	GO:0019674	NAD metabolic process	4/448	29/18800	0.00471301	0.0150893	0.00743225	ENO2/PFKP/TP53/PFKL	4
BP	GO:0031571	mitotic G1 DNA damage checkpoint signaling	4/448	29/18800	0.00471301	0.0150893	0.00743225	MUC1/CDKN1A/TP53/CASP2	4
BP	GO:0051968	positive regulation of synaptic transmission, glutamatergic	4/448	29/18800	0.00471301	0.0150893	0.00743225	CCL2/PTGS2/RELN/GLUL	4
BP	GO:0030104	water homeostasis	6/448	66/18800	0.00481712	0.015384	0.00757738	CLDN1/AQP1/MET/STMN1/SCNN1B/PRKACA	6
BP	GO:0038034	signal transduction in absence of ligand	6/448	66/18800	0.00481712	0.015384	0.00757738	INHBA/ITGAV/FAS/UNC5B/PPP2R1A/CASP2	6
BP	GO:0071677	positive regulation of mononuclear cell migration	6/448	66/18800	0.00481712	0.015384	0.00757738	SERPINE1/GAS6/ITGA4/CD47/APP/HMGB1	6
BP	GO:0097192	extrinsic apoptotic signaling pathway in absence of ligand	6/448	66/18800	0.00481712	0.015384	0.00757738	INHBA/ITGAV/FAS/UNC5B/PPP2R1A/CASP2	6
BP	GO:0048562	embryonic organ morphogenesis	15/448	294/18800	0.00482338	0.0153943	0.00758247	IHH/SOX17/CITED2/PAX2/MEF2C/TGFBR2/EDNRA/RYR2/GATA2/FGFR2/SMO/INSIG2/NTN1/MMP14/BMP4	15
BP	GO:0032956	regulation of actin cytoskeleton organization	17/448	352/18800	0.00484162	0.0154429	0.0076064	APOA1/RGS4/CDK5/CCL11/S100A10/ID1/RND3/MET/MDK/FLNA/RHOB/STMN1/TEK/EPHA3/CD47/PDGFA/PIK3CA	17
BP	GO:0001711	endodermal cell fate commitment	3/448	15/18800	0.00494054	0.0155925	0.00768009	GATA6/SOX17/NANOG	3
BP	GO:0003413	chondrocyte differentiation involved in endochondral bone morphogenesis	3/448	15/18800	0.00494054	0.0155925	0.00768009	IHH/TGFBR2/ANXA6	3
BP	GO:0006098	pentose-phosphate shunt	3/448	15/18800	0.00494054	0.0155925	0.00768009	PGD/TP53/TKT	3
BP	GO:0010421	hydrogen peroxide-mediated programmed cell death	3/448	15/18800	0.00494054	0.0155925	0.00768009	ENDOG/MET/HDAC6	3
BP	GO:0010755	regulation of plasminogen activation	3/448	15/18800	0.00494054	0.0155925	0.00768009	SERPINE1/THBS1/S100A10	3
BP	GO:0032488	Cdc42 protein signal transduction	3/448	15/18800	0.00494054	0.0155925	0.00768009	APOA1/ABCA1/NTN1	3
BP	GO:0033008	positive regulation of mast cell activation involved in immune response	3/448	15/18800	0.00494054	0.0155925	0.00768009	GATA2/ADORA2B/SYK	3
BP	GO:0034380	high-density lipoprotein particle assembly	3/448	15/18800	0.00494054	0.0155925	0.00768009	APOA1/ABCA1/PRKACA	3
BP	GO:0043306	positive regulation of mast cell degranulation	3/448	15/18800	0.00494054	0.0155925	0.00768009	GATA2/ADORA2B/SYK	3
BP	GO:0044793	negative regulation by host of viral process	3/448	15/18800	0.00494054	0.0155925	0.00768009	PTX3/CCL8/PSMC3	3
BP	GO:0055091	phospholipid homeostasis	3/448	15/18800	0.00494054	0.0155925	0.00768009	APOA1/ABCA1/FABP3	3
BP	GO:0060413	atrial septum morphogenesis	3/448	15/18800	0.00494054	0.0155925	0.00768009	HEY2/SMO/BMPR2	3
BP	GO:0060572	morphogenesis of an epithelial bud	3/448	15/18800	0.00494054	0.0155925	0.00768009	SULF1/FGFR2/BMP4	3
BP	GO:1903727	positive regulation of phospholipid metabolic process	3/448	15/18800	0.00494054	0.0155925	0.00768009	NR1H4/FABP3/CAPN2	3
BP	GO:1904874	positive regulation of telomerase RNA localization to Cajal body	3/448	15/18800	0.00494054	0.0155925	0.00768009	RUVBL2/RUVBL1/CCT5	3
BP	GO:1905288	vascular associated smooth muscle cell apoptotic process	3/448	15/18800	0.00494054	0.0155925	0.00768009	PPARG/IGF1/DNMT1	3
BP	GO:1905459	regulation of vascular associated smooth muscle cell apoptotic process	3/448	15/18800	0.00494054	0.0155925	0.00768009	PPARG/IGF1/DNMT1	3
BP	GO:0042220	response to cocaine	5/448	47/18800	0.00506142	0.0159346	0.00784856	RGS4/CDK5/CCNA2/DNMT3A/SLC1A2	5
BP	GO:0048066	developmental pigmentation	5/448	47/18800	0.00506142	0.0159346	0.00784856	IHH/ZEB2/EDN3/MEF2C/MITF	5
BP	GO:0070849	response to epidermal growth factor	5/448	47/18800	0.00506142	0.0159346	0.00784856	ZFP36/FOXC1/ID1/PAX2/MCM7	5
BP	GO:1990089	response to nerve growth factor	5/448	47/18800	0.00506142	0.0159346	0.00784856	NGF/NTRK2/ID1/APP/RAP1A	5
BP	GO:0007088	regulation of mitotic nuclear division	8/448	111/18800	0.00509033	0.016	0.00788081	DUSP1/CCNB1/EDN3/IGF1/MKI67/MAD1L1/PRMT5/BMP4	8
BP	GO:0043401	steroid hormone mediated signaling pathway	9/448	135/18800	0.00509108	0.016	0.00788081	PGR/ESR1/NR4A3/NR3C1/ESRRG/PARP1/HDAC1/BMP4/HDAC6	9
BP	GO:0035966	response to topologically incorrect protein	10/448	160/18800	0.00509477	0.016	0.00788081	AGR2/THBS1/CLU/HSPB8/XBP1/CREB3L1/NFE2L2/PTPN1/ERN1/HDAC6	10
BP	GO:2000045	regulation of G1/S transition of mitotic cell cycle	10/448	160/18800	0.00509477	0.016	0.00788081	CCL2/INHBA/MUC1/KLF4/CDKN1A/EZH2/TP53/CDC6/APEX1/CASP2	10
BP	GO:0002294	CD4-positive, alpha-beta T cell differentiation involved in immune response	6/448	67/18800	0.00518707	0.0162698	0.00801371	IL6/PRKCZ/BCL6/IL18R1/STAT3/HMGB1	6
BP	GO:0046637	regulation of alpha-beta T cell differentiation	6/448	67/18800	0.00518707	0.0162698	0.00801371	IHH/PRKCZ/TGFBR2/SYK/BCL6/HMGB1	6
BP	GO:0006734	NADH metabolic process	4/448	30/18800	0.00533738	0.0166893	0.00822033	ENO2/PFKP/TP53/PFKL	4
BP	GO:0007190	activation of adenylate cyclase activity	4/448	30/18800	0.00533738	0.0166893	0.00822033	EDNRA/ADORA2B/ADRB3/ADRB2	4
BP	GO:0044819	mitotic G1/S transition checkpoint signaling	4/448	30/18800	0.00533738	0.0166893	0.00822033	MUC1/CDKN1A/TP53/CASP2	4
BP	GO:0086011	membrane repolarization during action potential	4/448	30/18800	0.00533738	0.0166893	0.00822033	CAV1/FLNA/KCNJ8/KCNH2	4
BP	GO:1900101	regulation of endoplasmic reticulum unfolded protein response	4/448	30/18800	0.00533738	0.0166893	0.00822033	AGR2/XBP1/PTPN1/ERN1	4
BP	GO:0072175	epithelial tube formation	9/448	136/18800	0.00534046	0.0166893	0.00822033	CITED2/SPINT2/PAX2/FGF2/FGFR2/MTHFR/TSC2/BMP4/PRKACA	9
BP	GO:0044070	regulation of anion transport	7/448	89/18800	0.00535817	0.0167242	0.00823749	RGS4/MAP2K6/SYK/PLA2G4A/PRNP/CEBPB/P2RX7	7
BP	GO:0051781	positive regulation of cell division	7/448	89/18800	0.00535817	0.0167242	0.00823749	FGF7/MDK/FGF2/FGFR2/CDC6/PDGFA/VEGFC	7
BP	GO:0010639	negative regulation of organelle organization	17/448	356/18800	0.00540799	0.0168694	0.008309	DUSP1/PPARG/CLU/CCNB1/GCLC/MET/IGF1/CDH5/STMN1/MAD1L1/TP53/LMNA/TSC2/PARP1/PIK3CA/BMP4/HDAC6	17
BP	GO:0006953	acute-phase response	5/448	48/18800	0.00554168	0.0172442	0.00849361	SERPINA1/IL6/PTGS2/FN1/CEBPB	5
BP	GO:0007632	visual behavior	5/448	48/18800	0.00554168	0.0172442	0.00849361	HMGCR/CDK5/SLC1A2/APP/SLC7A11	5
BP	GO:0048483	autonomic nervous system development	5/448	48/18800	0.00554168	0.0172442	0.00849361	VCAM1/FN1/EDNRA/PHOX2B/NRP2	5
BP	GO:1902003	regulation of amyloid-beta formation	5/448	48/18800	0.00554168	0.0172442	0.00849361	CLU/NTRK2/IGF1/PRNP/RTN4	5
BP	GO:0002287	alpha-beta T cell activation involved in immune response	6/448	68/18800	0.00557743	0.0172921	0.0085172	IL6/PRKCZ/BCL6/IL18R1/STAT3/HMGB1	6
BP	GO:0002293	alpha-beta T cell differentiation involved in immune response	6/448	68/18800	0.00557743	0.0172921	0.0085172	IL6/PRKCZ/BCL6/IL18R1/STAT3/HMGB1	6
BP	GO:0042130	negative regulation of T cell proliferation	6/448	68/18800	0.00557743	0.0172921	0.0085172	IHH/VTCN1/PRNP/CEBPB/MAD1L1/BMP4	6
BP	GO:0046626	regulation of insulin receptor signaling pathway	6/448	68/18800	0.00557743	0.0172921	0.0085172	PRKCZ/NR1H4/SOCS3/RPS6KB1/TSC2/PTPN1	6
BP	GO:0061371	determination of heart left/right asymmetry	6/448	68/18800	0.00557743	0.0172921	0.0085172	IHH/SOX17/CITED2/MEF2C/TGFBR2/SMO	6
BP	GO:1903317	regulation of protein maturation	6/448	68/18800	0.00557743	0.0172921	0.0085172	SERPINE1/THBS1/S100A10/PRNP/MMP14/PRKACA	6
BP	GO:0007281	germ cell development	15/448	299/18800	0.00561715	0.0174046	0.00857264	ASPM/IHH/PTX3/ANG/HOOK1/MDK/EDNRA/IGF1/WDR77/NPR2/RPS6KB1/BRCA2/BMP4/PRKACA/PPP2R1A	15
BP	GO:0001824	blastocyst development	8/448	113/18800	0.00566338	0.0175266	0.0086327	SOX17/CITED2/KLF4/IGF1/SMARCB1/CAPN2/BRCA2/RTN4	8
BP	GO:0018958	phenol-containing compound metabolic process	8/448	113/18800	0.00566338	0.0175266	0.0086327	DIO2/EPAS1/ZEB2/EDNRA/TRPC1/NPR1/NPY/SLC7A11	8
BP	GO:0001843	neural tube closure	7/448	90/18800	0.00569412	0.0175897	0.00866378	CITED2/SPINT2/PAX2/MTHFR/TSC2/BMP4/PRKACA	7
BP	GO:0002028	regulation of sodium ion transport	7/448	90/18800	0.00569412	0.0175897	0.00866378	PTPN3/NOS3/STOM/SCN5A/ACTN4/P2RX7/ADRB2	7
BP	GO:0032508	DNA duplex unwinding	7/448	90/18800	0.00569412	0.0175897	0.00866378	HMGA1/RUVBL2/RUVBL1/RAD51/MCM7/XRCC5/PURA	7
BP	GO:0006813	potassium ion transport	13/448	243/18800	0.0057138	0.0176291	0.00868321	KCNMA1/KCNMB1/AQP1/RGS4/CAV1/EDN3/NOS3/KCNN3/FLNA/PRNP/KCNJ8/VIP/KCNH2	13
BP	GO:1901617	organic hydroxy compound biosynthetic process	13/448	243/18800	0.0057138	0.0176291	0.00868321	APOA1/AKR1C3/HMGCR/ZEB2/PLTP/NR1H4/TRPC1/SNAI1/CYP19A1/FGF2/INSIG2/SLC7A11/CYB5R3	13
BP	GO:0030307	positive regulation of cell growth	10/448	163/18800	0.00579459	0.0178675	0.00880064	NGF/HBEGF/FN1/CYBA/IGF1/SEMA4D/NTN1/SDCBP/BMPR2/MMP14	10
BP	GO:0007266	Rho protein signal transduction	9/448	138/18800	0.00586751	0.0180705	0.00890062	APOA1/MET/NGFR/BCL6/ABCA1/RHOB/ITGA3/STMN1/NTN1	9
BP	GO:0008277	regulation of G protein-coupled receptor signaling pathway	9/448	138/18800	0.00586751	0.0180705	0.00890062	RAMP1/RGS5/RGS4/MET/CHGA/STMN1/PRMT5/DYNLT1/ADRB2	9
BP	GO:0007015	actin filament organization	20/448	450/18800	0.00591261	0.0181984	0.00896362	DPYSL3/APOA1/RGS4/TPM2/CCL11/ANG/S100A10/ID1/RND3/MET/FLNA/RHOB/PLS3/STMN1/NEDD9/EMP2/CD47/HSP90B1/ACTC1/PIK3CA	20
BP	GO:0001780	neutrophil homeostasis	3/448	16/18800	0.00597424	0.0182121	0.00897038	IL6/SLC7A11/HMGB1	3
BP	GO:0010715	regulation of extracellular matrix disassembly	3/448	16/18800	0.00597424	0.0182121	0.00897038	IL6/DDR2/CST3	3
BP	GO:0018216	peptidyl-arginine methylation	3/448	16/18800	0.00597424	0.0182121	0.00897038	NR1H4/PRMT5/PRMT1	3
BP	GO:0032274	gonadotropin secretion	3/448	16/18800	0.00597424	0.0182121	0.00897038	INHBA/INHA/TACR2	3
BP	GO:0042532	negative regulation of tyrosine phosphorylation of STAT protein	3/448	16/18800	0.00597424	0.0182121	0.00897038	CAV1/SOCS3/PPP2R1A	3
BP	GO:0045779	negative regulation of bone resorption	3/448	16/18800	0.00597424	0.0182121	0.00897038	IL6/TNFAIP3/P2RX7	3
BP	GO:0046068	cGMP metabolic process	3/448	16/18800	0.00597424	0.0182121	0.00897038	NPPB/NPR1/NPR2	3
BP	GO:0048385	regulation of retinoic acid receptor signaling pathway	3/448	16/18800	0.00597424	0.0182121	0.00897038	KLF2/AKR1C3/EZH2	3
BP	GO:0072109	glomerular mesangium development	3/448	16/18800	0.00597424	0.0182121	0.00897038	EGR1/CD34/BMP4	3
BP	GO:0090336	positive regulation of brown fat cell differentiation	3/448	16/18800	0.00597424	0.0182121	0.00897038	PTGS2/PIM1/TFE3	3
BP	GO:0097468	programmed cell death in response to reactive oxygen species	3/448	16/18800	0.00597424	0.0182121	0.00897038	ENDOG/MET/HDAC6	3
BP	GO:1901741	positive regulation of myoblast fusion	3/448	16/18800	0.00597424	0.0182121	0.00897038	GDF15/EHD2/CAPN2	3
BP	GO:1903236	regulation of leukocyte tethering or rolling	3/448	16/18800	0.00597424	0.0182121	0.00897038	SELE/ITGA4/SELP	3
BP	GO:1904683	regulation of metalloendopeptidase activity	3/448	16/18800	0.00597424	0.0182121	0.00897038	TIMP3/RECK/STAT3	3
BP	GO:1905906	regulation of amyloid fibril formation	3/448	16/18800	0.00597424	0.0182121	0.00897038	CLU/CRYAB/APP	3
BP	GO:2001044	regulation of integrin-mediated signaling pathway	3/448	16/18800	0.00597424	0.0182121	0.00897038	TIMP1/FLNA/EMP2	3
BP	GO:0033344	cholesterol efflux	6/448	69/18800	0.00598882	0.0182265	0.00897746	APOA1/PPARG/ADIPOQ/CAV1/PLTP/ABCA1	6
BP	GO:0050795	regulation of behavior	6/448	69/18800	0.00598882	0.0182265	0.00897746	MEF2C/NR4A3/MDK/NPY/RELN/STAT3	6
BP	GO:0060401	cytosolic calcium ion transport	11/448	190/18800	0.00599874	0.0182265	0.00897746	ITPR1/CAV1/TRPC1/RYR2/CYBA/PRNP/FGF2/RYR3/P2RX7/P2RX1/PRKACA	11
BP	GO:0000002	mitochondrial genome maintenance	4/448	31/18800	0.00601471	0.0182265	0.00897746	ENDOG/TP53/AKT3/PARP1	4
BP	GO:0046825	regulation of protein export from nucleus	4/448	31/18800	0.00601471	0.0182265	0.00897746	CDK5/GAS6/TXN/PRKACA	4
BP	GO:0050482	arachidonic acid secretion	4/448	31/18800	0.00601471	0.0182265	0.00897746	PLA2G2A/ACE/SYK/PLA2G4A	4
BP	GO:0098868	bone growth	4/448	31/18800	0.00601471	0.0182265	0.00897746	TGFBR2/FGFR2/DDR2/ANXA6	4
BP	GO:0140718	facultative heterochromatin assembly	4/448	31/18800	0.00601471	0.0182265	0.00897746	DNMT3A/DNMT1/HDAC1/SUV39H1	4
BP	GO:1902751	positive regulation of cell cycle G2/M phase transition	4/448	31/18800	0.00601471	0.0182265	0.00897746	CCNB1/PHOX2B/CDC25A/APP	4
BP	GO:1903963	arachidonate transport	4/448	31/18800	0.00601471	0.0182265	0.00897746	PLA2G2A/ACE/SYK/PLA2G4A	4
BP	GO:0045666	positive regulation of neuron differentiation	7/448	91/18800	0.00604558	0.0182564	0.00899217	NGF/MEF2C/GATA2/BCL6/PHOX2B/PRPF19/BMP4	7
BP	GO:0060021	roof of mouth development	7/448	91/18800	0.00604558	0.0182564	0.00899217	CLDN5/INHBA/TGFBR3/TGFBR2/SNAI1/INSIG2/ASPH	7
BP	GO:0060606	tube closure	7/448	91/18800	0.00604558	0.0182564	0.00899217	CITED2/SPINT2/PAX2/MTHFR/TSC2/BMP4/PRKACA	7
BP	GO:0010656	negative regulation of muscle cell apoptotic process	5/448	49/18800	0.00605322	0.0182564	0.00899217	HEY2/MDK/IGF1/DNMT1/NFE2L2	5
BP	GO:0030850	prostate gland development	5/448	49/18800	0.00605322	0.0182564	0.00899217	SULF1/ESR1/CYP19A1/FGFR2/BMP4	5
BP	GO:0048546	digestive tract morphogenesis	5/448	49/18800	0.00605322	0.0182564	0.00899217	AGR2/IHH/SOX17/FGFR2/BMP4	5
BP	GO:0060260	regulation of transcription initiation from RNA polymerase II promoter	5/448	49/18800	0.00605322	0.0182564	0.00899217	ESR1/HEY2/CTNNBIP1/TP53/HMGB1	5
BP	GO:0060986	endocrine hormone secretion	5/448	49/18800	0.00605322	0.0182564	0.00899217	INHBA/PPARG/INHA/FZD4/TACR2	5
BP	GO:0021782	glial cell development	8/448	115/18800	0.0062843	0.0189197	0.0093189	CLU/IL6/CDK5/NTRK2/NDRG1/MDK/SMO/APP	8
BP	GO:0033559	unsaturated fatty acid metabolic process	8/448	115/18800	0.0062843	0.0189197	0.0093189	PTGIS/CYP1B1/AKR1C3/PTGS2/PLA2G4A/FAAH/GSTP1/TNFRSF1A	8
BP	GO:1990748	cellular detoxification	8/448	115/18800	0.0062843	0.0189197	0.0093189	PTGS2/CD36/NOS3/TXN/PIM1/TXNRD1/GSTP1/NFE2L2	8
BP	GO:0051966	regulation of synaptic transmission, glutamatergic	6/448	70/18800	0.00642189	0.0193111	0.0095117	CCL2/CDK5/PTGS2/MEF2C/RELN/GLUL	6
BP	GO:1904888	cranial skeletal system development	6/448	70/18800	0.00642189	0.0193111	0.0095117	TGFBR2/EDNRA/FGFR2/INSIG2/MMP14/BMP4	6
BP	GO:0000086	G2/M transition of mitotic cell cycle	9/448	140/18800	0.00643381	0.0193242	0.00951811	CCNB1/AVEN/CDKN1A/CCNA2/FOXM1/PHOX2B/CDC25A/CDC6/APP	9
BP	GO:0034341	response to interferon-gamma	9/448	140/18800	0.00643381	0.0193242	0.00951811	CCL2/CLDN1/PPARG/CCL11/CCL8/TP53/CD47/RPS6KB1/STAT1	9
BP	GO:0043583	ear development	12/448	219/18800	0.00646096	0.0193943	0.00955266	HEY2/PAX2/EDNRA/CCNA2/GATA2/FGFR2/PHOX2B/JAG1/PDGFA/INSIG2/NTN1/BMP4	12
BP	GO:0048839	inner ear development	11/448	192/18800	0.00647521	0.0194256	0.00956808	HEY2/PAX2/CCNA2/GATA2/FGFR2/PHOX2B/JAG1/PDGFA/INSIG2/NTN1/BMP4	11
BP	GO:0021872	forebrain generation of neurons	5/448	50/18800	0.00659708	0.0197332	0.00971956	ASPM/INHBA/GATA2/FGFR2/NRP2	5
BP	GO:0043303	mast cell degranulation	5/448	50/18800	0.00659708	0.0197332	0.00971956	NR4A3/GATA2/ADORA2B/SYK/CHGA	5
BP	GO:0061647	histone H3-K9 modification	5/448	50/18800	0.00659708	0.0197332	0.00971956	SUV39H2/SMARCB1/DNMT1/LMNA/SUV39H1	5
BP	GO:1903053	regulation of extracellular matrix organization	5/448	50/18800	0.00659708	0.0197332	0.00971956	IL6/TIE1/DDR2/CST3/TNFRSF1A	5
BP	GO:2000107	negative regulation of leukocyte apoptotic process	5/448	50/18800	0.00659708	0.0197332	0.00971956	IRS2/GAS6/BCL6/TSC22D3/BMP4	5
BP	GO:0034249	negative regulation of cellular amide metabolic process	14/448	276/18800	0.00667255	0.0199472	0.00982499	ZFP36/IGFBP5/CLU/TYMS/NTRK2/ANG/IGF1/PRNP/CPEB1/EIF6/SHMT2/PURA/RTN4/CSDE1	14
BP	GO:0030072	peptide hormone secretion	12/448	220/18800	0.00669131	0.0199916	0.00984684	IL6/IRS2/EDN3/NR1H4/CHGA/FOXA2/TACR2/VIP/GLUL/PFKL/PPP3CA/GLUD1	12
BP	GO:0042742	defense response to bacterium	17/448	364/18800	0.00670306	0.0200109	0.00985636	PLA2G2A/SERPINE1/SLPI/IL6/AQP1/ANG/CD36/NR1H4/CYBA/SYK/CHGA/CEBPB/SCNN1B/SELP/MICA/TNFRSF1A/P2RX7	17
BP	GO:0022604	regulation of cell morphogenesis	15/448	305/18800	0.00670563	0.0200109	0.00985636	CCL2/CLDN3/APOA1/CCL11/S100A10/RND3/MDK/FN1/FLNA/FZD4/RHOB/SEMA4D/NEDD9/RELN/ACTN4	15
BP	GO:0001516	prostaglandin biosynthetic process	4/448	32/18800	0.00674688	0.0200284	0.009865	PTGIS/AKR1C3/PTGS2/PLA2G4A	4
BP	GO:0002828	regulation of type 2 immune response	4/448	32/18800	0.00674688	0.0200284	0.009865	IL6/PRKCZ/BCL6/RSAD2	4
BP	GO:0003338	metanephros morphogenesis	4/448	32/18800	0.00674688	0.0200284	0.009865	PAX2/SMO/STAT1/BMP4	4
BP	GO:0006308	DNA catabolic process	4/448	32/18800	0.00674688	0.0200284	0.009865	ENDOG/IL6/AIFM1/APEX1	4
BP	GO:0030947	regulation of vascular endothelial growth factor receptor signaling pathway	4/448	32/18800	0.00674688	0.0200284	0.009865	FZD4/ITGA5/VEGFC/PTPN1	4
BP	GO:0033028	myeloid cell apoptotic process	4/448	32/18800	0.00674688	0.0200284	0.009865	IL6/ADIPOQ/MEF2C/SLC7A11	4
BP	GO:0046457	prostanoid biosynthetic process	4/448	32/18800	0.00674688	0.0200284	0.009865	PTGIS/AKR1C3/PTGS2/PLA2G4A	4
BP	GO:0060914	heart formation	4/448	32/18800	0.00674688	0.0200284	0.009865	SOX17/MEF2C/PIM1/BMP4	4
BP	GO:1902235	regulation of endoplasmic reticulum stress-induced intrinsic apoptotic signaling pathway	4/448	32/18800	0.00674688	0.0200284	0.009865	PMAIP1/XBP1/CREB3L1/PTPN1	4
BP	GO:0010638	positive regulation of organelle organization	21/448	487/18800	0.00679092	0.0201475	0.00992363	APOA1/ENDOG/PMAIP1/CDK5/CCL11/S100A10/ID1/EDN3/NCAPG/MET/IGF1/HRK/TEK/TP53/CD47/DNMT1/P2RX7/ADRB2/SDCBP/CCT5/XRCC5	21
BP	GO:0002700	regulation of production of molecular mediator of immune response	10/448	167/18800	0.00684184	0.0202867	0.00999222	APOA1/IL6/PRKCZ/CD36/NR4A3/IL1R1/XBP1/BCL6/IL18R1/RSAD2	10
BP	GO:0031507	heterochromatin assembly	6/448	71/18800	0.00687727	0.0203681	0.0100323	EZH2/DNMT3A/DNMT1/HDAC1/SUV39H1/PIK3CA	6
BP	GO:2001259	positive regulation of cation channel activity	6/448	71/18800	0.00687727	0.0203681	0.0100323	CCL2/CDK5/EDNRA/RELN/ADRB2/STIM1	6
BP	GO:0035967	cellular response to topologically incorrect protein	8/448	117/18800	0.00695555	0.0205879	0.0101406	AGR2/HSPB8/XBP1/CREB3L1/NFE2L2/PTPN1/ERN1/HDAC6	8
BP	GO:0001710	mesodermal cell fate commitment	3/448	17/18800	0.00712762	0.020867	0.010278	KLF4/PAX2/BMP4	3
BP	GO:0002830	positive regulation of type 2 immune response	3/448	17/18800	0.00712762	0.020867	0.010278	IL6/PRKCZ/RSAD2	3
BP	GO:0003198	epithelial to mesenchymal transition involved in endocardial cushion formation	3/448	17/18800	0.00712762	0.020867	0.010278	HEY2/TGFBR2/SNAI1	3
BP	GO:0009084	glutamine family amino acid biosynthetic process	3/448	17/18800	0.00712762	0.020867	0.010278	GLS/GLUL/GLUD1	3
BP	GO:0010663	positive regulation of striated muscle cell apoptotic process	3/448	17/18800	0.00712762	0.020867	0.010278	GATA6/TP53/CAPN2	3
BP	GO:0010666	positive regulation of cardiac muscle cell apoptotic process	3/448	17/18800	0.00712762	0.020867	0.010278	GATA6/TP53/CAPN2	3
BP	GO:0032310	prostaglandin secretion	3/448	17/18800	0.00712762	0.020867	0.010278	MAP2K6/PLA2G4A/P2RX7	3
BP	GO:0042481	regulation of odontogenesis	3/448	17/18800	0.00712762	0.020867	0.010278	NGFR/CD34/BMP4	3
BP	GO:0045019	negative regulation of nitric oxide biosynthetic process	3/448	17/18800	0.00712762	0.020867	0.010278	PTGIS/CAV1/CD34	3
BP	GO:0071732	cellular response to nitric oxide	3/448	17/18800	0.00712762	0.020867	0.010278	AQP1/CCNA2/AIFM1	3
BP	GO:0086103	G protein-coupled receptor signaling pathway involved in heart process	3/448	17/18800	0.00712762	0.020867	0.010278	CAV1/EDNRA/CHGA	3
BP	GO:0090136	epithelial cell-cell adhesion	3/448	17/18800	0.00712762	0.020867	0.010278	CYP1B1/IHH/DSP	3
BP	GO:0090231	regulation of spindle checkpoint	3/448	17/18800	0.00712762	0.020867	0.010278	DUSP1/CCNB1/MAD1L1	3
BP	GO:0090266	regulation of mitotic cell cycle spindle assembly checkpoint	3/448	17/18800	0.00712762	0.020867	0.010278	DUSP1/CCNB1/MAD1L1	3
BP	GO:0090594	inflammatory response to wounding	3/448	17/18800	0.00712762	0.020867	0.010278	PPARG/TIMP1/MDK	3
BP	GO:1901550	regulation of endothelial cell development	3/448	17/18800	0.00712762	0.020867	0.010278	CLDN5/CDH5/TNFRSF1A	3
BP	GO:1903140	regulation of establishment of endothelial barrier	3/448	17/18800	0.00712762	0.020867	0.010278	CLDN5/CDH5/TNFRSF1A	3
BP	GO:1903504	regulation of mitotic spindle checkpoint	3/448	17/18800	0.00712762	0.020867	0.010278	DUSP1/CCNB1/MAD1L1	3
BP	GO:1904406	negative regulation of nitric oxide metabolic process	3/448	17/18800	0.00712762	0.020867	0.010278	PTGIS/CAV1/CD34	3
BP	GO:0008347	glial cell migration	5/448	51/18800	0.00717425	0.0209194	0.0103039	CCL2/CDK5/RELN/MMP14/RTN4	5
BP	GO:0009409	response to cold	5/448	51/18800	0.00717425	0.0209194	0.0103039	FOS/DIO2/LPL/ADRB2/PRKACA	5
BP	GO:0019083	viral transcription	5/448	51/18800	0.00717425	0.0209194	0.0103039	ZFP36/SMARCB1/PSMC3/USF2/HDAC1	5
BP	GO:0045778	positive regulation of ossification	5/448	51/18800	0.00717425	0.0209194	0.0103039	MEF2C/P2RX7/ADRB2/BMPR2/BMP4	5
BP	GO:0045912	negative regulation of carbohydrate metabolic process	5/448	51/18800	0.00717425	0.0209194	0.0103039	ADIPOQ/MST1/FOXA2/TP53/STAT3	5
BP	GO:0072091	regulation of stem cell proliferation	5/448	51/18800	0.00717425	0.0209194	0.0103039	SOX17/ACE/NANOG/PIM1/VEGFC	5
BP	GO:2000179	positive regulation of neural precursor cell proliferation	5/448	51/18800	0.00717425	0.0209194	0.0103039	ASPM/MDK/FGF2/SMO/VEGFC	5
BP	GO:0045582	positive regulation of T cell differentiation	7/448	94/18800	0.00719732	0.0209627	0.0103252	IHH/PRKCZ/MDK/TGFBR2/SYK/XBP1/BCL6	7
BP	GO:0048709	oligodendrocyte differentiation	7/448	94/18800	0.00719732	0.0209627	0.0103252	CLU/CDK5/PTPRZ1/NTRK2/MDK/PRMT5/HDAC1	7
BP	GO:0006476	protein deacetylation	8/448	118/18800	0.00731082	0.0212811	0.010482	FLNA/BCL6/MTA2/TBL1X/TP53/HDAC1/SUV39H1/HDAC6	8
BP	GO:0006801	superoxide metabolic process	6/448	72/18800	0.00735559	0.0213748	0.0105282	CD36/CYBA/NOS3/SYK/GSTP1/NFE2L2	6
BP	GO:0042246	tissue regeneration	6/448	72/18800	0.00735559	0.0213748	0.0105282	CDKN1A/MDK/TGFBR2/EZH2/IGF1/PPP3CA	6
BP	GO:0072078	nephron tubule morphogenesis	6/448	72/18800	0.00735559	0.0213748	0.0105282	PAX2/FGF2/CTNNBIP1/MAGED1/SMO/BMP4	6
BP	GO:0010661	positive regulation of muscle cell apoptotic process	4/448	33/18800	0.00753567	0.0218235	0.0107491	GATA6/PPARG/TP53/CAPN2	4
BP	GO:0036314	response to sterol	4/448	33/18800	0.00753567	0.0218235	0.0107491	INHBA/TGFBR2/SMO/INSIG2	4
BP	GO:0036475	neuron death in response to oxidative stress	4/448	33/18800	0.00753567	0.0218235	0.0107491	ENDOG/NR4A3/SLC7A11/PARP1	4
BP	GO:0045907	positive regulation of vasoconstriction	4/448	33/18800	0.00753567	0.0218235	0.0107491	CAV1/PTGS2/ACE/FAAH	4
BP	GO:0050901	leukocyte tethering or rolling	4/448	33/18800	0.00753567	0.0218235	0.0107491	VCAM1/SELE/ITGA4/SELP	4
BP	GO:0070229	negative regulation of lymphocyte apoptotic process	4/448	33/18800	0.00753567	0.0218235	0.0107491	IRS2/BCL6/TSC22D3/BMP4	4
BP	GO:0042982	amyloid precursor protein metabolic process	7/448	95/18800	0.00761511	0.0220285	0.0108501	CLU/NTRK2/IGF1/PRNP/BACE1/PSENEN/RTN4	7
BP	GO:1901379	regulation of potassium ion transmembrane transport	7/448	95/18800	0.00761511	0.0220285	0.0108501	KCNMB1/RGS4/CAV1/EDN3/FLNA/PRNP/KCNH2	7
BP	GO:0051928	positive regulation of calcium ion transport	8/448	119/18800	0.00767959	0.0222024	0.0109358	CCL2/CAV1/CDK5/TRPC1/RYR2/P2RX7/P2RX1/STIM1	8
BP	GO:0002279	mast cell activation involved in immune response	5/448	52/18800	0.00778576	0.0224457	0.0110556	NR4A3/GATA2/ADORA2B/SYK/CHGA	5
BP	GO:0002448	mast cell mediated immunity	5/448	52/18800	0.00778576	0.0224457	0.0110556	NR4A3/GATA2/ADORA2B/SYK/CHGA	5
BP	GO:0038093	Fc receptor signaling pathway	5/448	52/18800	0.00778576	0.0224457	0.0110556	MAP3K1/NR4A3/SYK/CD47/MAPK10	5
BP	GO:0086009	membrane repolarization	5/448	52/18800	0.00778576	0.0224457	0.0110556	CAV1/FLNA/KCNJ8/KCNH2/SCN5A	5
BP	GO:2000677	regulation of transcription regulatory region DNA binding	5/448	52/18800	0.00778576	0.0224457	0.0110556	KLF4/FOXC1/HEY2/IGF1/PARP1	5
BP	GO:2000573	positive regulation of DNA biosynthetic process	6/448	73/18800	0.00785746	0.0226396	0.0111511	CYP1B1/KLF4/FGF2/PCNA/CCT5/XRCC5	6
BP	GO:0043254	regulation of protein-containing complex assembly	18/448	401/18800	0.00795241	0.0229002	0.0112795	CLU/ESR1/CCL11/PRKCZ/CRYAB/CD36/MET/SYK/ABCA1/CDH5/HRK/CTNNBIP1/STMN1/SELP/TP53/PARP1/HMGB1/HDAC6	18
BP	GO:0007269	neurotransmitter secretion	9/448	145/18800	0.00803345	0.0231075	0.0113816	CDK5/MEF2C/ADORA2B/TACR2/SNCG/BACE1/P2RX7/P2RX1/RAP1A	9
BP	GO:0099643	signal release from synapse	9/448	145/18800	0.00803345	0.0231075	0.0113816	CDK5/MEF2C/ADORA2B/TACR2/SNCG/BACE1/P2RX7/P2RX1/RAP1A	9
BP	GO:0001708	cell fate specification	7/448	96/18800	0.00805055	0.0231176	0.0113866	IHH/SOX17/PAX2/NANOG/FGF2/FOXA2/SMO	7
BP	GO:0010769	regulation of cell morphogenesis involved in differentiation	7/448	96/18800	0.00805055	0.0231176	0.0113866	APOA1/S100A10/MDK/FLNA/NEDD9/RELN/ACTN4	7
BP	GO:0014020	primary neural tube formation	7/448	96/18800	0.00805055	0.0231176	0.0113866	CITED2/SPINT2/PAX2/MTHFR/TSC2/BMP4/PRKACA	7
BP	GO:0002702	positive regulation of production of molecular mediator of immune response	8/448	120/18800	0.00806219	0.0231379	0.0113966	IL6/PRKCZ/CD36/NR4A3/IL1R1/XBP1/IL18R1/RSAD2	8
BP	GO:0032388	positive regulation of intracellular transport	11/448	198/18800	0.00808442	0.0231757	0.0114152	CDH1/CDK5/PTGS2/GAS6/FLNA/PRNP/STOM/EHD2/SMO/CSNK2A2/PRKACA	11
BP	GO:0048167	regulation of synaptic plasticity	11/448	198/18800	0.00808442	0.0231757	0.0114152	MME/CDK5/NTRK2/PTGS2/PRKCZ/PLAT/MEF2C/S100B/PRNP/RELN/APP	11
BP	GO:1905475	regulation of protein localization to membrane	10/448	172/18800	0.00835074	0.0237441	0.0116951	AGR2/CDK5/PRKCZ/PRNP/STOM/ITGA3/EPHA3/SLC7A11/RAP1A/MMP14	10
BP	GO:0031032	actomyosin structure organization	11/448	199/18800	0.00838041	0.0237441	0.0116951	APOA1/KRT19/S100A10/FLNC/ANKRD1/MET/CSRP2/CNN3/STMN1/CD47/ACTC1	11
BP	GO:0086004	regulation of cardiac muscle cell contraction	4/448	34/18800	0.00838281	0.0237441	0.0116951	CAV1/DSP/RYR2/SCN5A	4
BP	GO:0110110	positive regulation of animal organ morphogenesis	4/448	34/18800	0.00838281	0.0237441	0.0116951	NGFR/FGF2/CD34/BMP4	4
BP	GO:1902692	regulation of neuroblast proliferation	4/448	34/18800	0.00838281	0.0237441	0.0116951	ASPM/TP53/SMO/VEGFC	4
BP	GO:0002693	positive regulation of cellular extravasation	3/448	18/18800	0.00840382	0.0237441	0.0116951	MDK/IL1R1/CD47	3
BP	GO:0002827	positive regulation of T-helper 1 type immune response	3/448	18/18800	0.00840382	0.0237441	0.0116951	IL1R1/PLA2G4A/IL18R1	3
BP	GO:0006309	apoptotic DNA fragmentation	3/448	18/18800	0.00840382	0.0237441	0.0116951	ENDOG/IL6/AIFM1	3
BP	GO:0006740	NADPH regeneration	3/448	18/18800	0.00840382	0.0237441	0.0116951	PGD/TP53/TKT	3
BP	GO:0010612	regulation of cardiac muscle adaptation	3/448	18/18800	0.00840382	0.0237441	0.0116951	PPARG/LMNA/PPP3CA	3
BP	GO:0019896	axonal transport of mitochondrion	3/448	18/18800	0.00840382	0.0237441	0.0116951	UCHL1/TRAK1/HDAC6	3
BP	GO:0032026	response to magnesium ion	3/448	18/18800	0.00840382	0.0237441	0.0116951	CD14/THBS1/RYR3	3
BP	GO:0036499	PERK-mediated unfolded protein response	3/448	18/18800	0.00840382	0.0237441	0.0116951	AGR2/NFE2L2/PTPN1	3
BP	GO:0044320	cellular response to leptin stimulus	3/448	18/18800	0.00840382	0.0237441	0.0116951	NR4A3/CCNA2/STAT3	3
BP	GO:0046851	negative regulation of bone remodeling	3/448	18/18800	0.00840382	0.0237441	0.0116951	IL6/TNFAIP3/P2RX7	3
BP	GO:0060602	branch elongation of an epithelium	3/448	18/18800	0.00840382	0.0237441	0.0116951	ESR1/FGFR2/BMP4	3
BP	GO:0060644	mammary gland epithelial cell differentiation	3/448	18/18800	0.00840382	0.0237441	0.0116951	FGF2/CEBPB/SMO	3
BP	GO:0072189	ureter development	3/448	18/18800	0.00840382	0.0237441	0.0116951	SOX17/PAX2/BMP4	3
BP	GO:0072234	metanephric nephron tubule development	3/448	18/18800	0.00840382	0.0237441	0.0116951	PAX2/WWTR1/STAT1	3
BP	GO:0072567	chemokine (C-X-C motif) ligand 2 production	3/448	18/18800	0.00840382	0.0237441	0.0116951	KLF4/LPL/HMGB1	3
BP	GO:0090190	positive regulation of branching involved in ureteric bud morphogenesis	3/448	18/18800	0.00840382	0.0237441	0.0116951	PAX2/MAGED1/SMO	3
BP	GO:0097094	craniofacial suture morphogenesis	3/448	18/18800	0.00840382	0.0237441	0.0116951	INSIG2/MMP14/BMP4	3
BP	GO:1903242	regulation of cardiac muscle hypertrophy in response to stress	3/448	18/18800	0.00840382	0.0237441	0.0116951	PPARG/LMNA/PPP3CA	3
BP	GO:1904872	regulation of telomerase RNA localization to Cajal body	3/448	18/18800	0.00840382	0.0237441	0.0116951	RUVBL2/RUVBL1/CCT5	3
BP	GO:2000136	regulation of cell proliferation involved in heart morphogenesis	3/448	18/18800	0.00840382	0.0237441	0.0116951	PIM1/BMPR2/BMP4	3
BP	GO:2000341	regulation of chemokine (C-X-C motif) ligand 2 production	3/448	18/18800	0.00840382	0.0237441	0.0116951	KLF4/LPL/HMGB1	3
BP	GO:0009165	nucleotide biosynthetic process	13/448	255/18800	0.00842559	0.0237924	0.0117189	PTGIS/PDK4/NPPB/TYMS/NAMPT/NOS3/ADORA2B/NME1/NPR1/ACACB/NPR2/ADK/PARP1	13
BP	GO:0009308	amine metabolic process	8/448	121/18800	0.00845892	0.0238337	0.0117393	VCAM1/EPAS1/NR1H4/EDNRA/NPR1/ODC1/NPY/SLC7A11	8
BP	GO:0038127	ERBB signaling pathway	8/448	121/18800	0.00845892	0.0238337	0.0117393	AGR2/HBEGF/PTPN3/CEACAM1/GAB1/MVP/PIK3CA/RTN4	8
BP	GO:0051209	release of sequestered calcium ion into cytosol	8/448	121/18800	0.00845892	0.0238337	0.0117393	ITPR1/TRPC1/RYR2/CYBA/FGF2/RYR3/P2RX7/PRKACA	8
BP	GO:0055007	cardiac muscle cell differentiation	8/448	121/18800	0.00845892	0.0238337	0.0117393	GATA6/RGS4/HEY2/MEF2C/IGF1/ACTC1/LMNA/BMP4	8
BP	GO:0002532	production of molecular mediator involved in inflammatory response	7/448	97/18800	0.00850407	0.0238949	0.0117694	SERPINE1/IL6/CD36/EZH2/SYK/STAT3/P2RX1	7
BP	GO:0010389	regulation of G2/M transition of mitotic cell cycle	7/448	97/18800	0.00850407	0.0238949	0.0117694	CCNB1/AVEN/CDKN1A/PHOX2B/CDC25A/CDC6/APP	7
BP	GO:0010596	negative regulation of endothelial cell migration	7/448	97/18800	0.00850407	0.0238949	0.0117694	THBS1/PPARG/GADD45A/KLF4/MEF2C/FGF2/HMGB1	7
BP	GO:1990868	response to chemokine	7/448	97/18800	0.00850407	0.0238949	0.0117694	CCL2/CXCL2/DUSP1/CCL11/FOXC1/CCL8/LOX	7
BP	GO:1990869	cellular response to chemokine	7/448	97/18800	0.00850407	0.0238949	0.0117694	CCL2/CXCL2/DUSP1/CCL11/FOXC1/CCL8/LOX	7
BP	GO:0050796	regulation of insulin secretion	9/448	147/18800	0.00875179	0.0245774	0.0121056	IL6/IRS2/NR1H4/CHGA/FOXA2/GLUL/PFKL/PPP3CA/GLUD1	9
BP	GO:0021536	diencephalon development	6/448	75/18800	0.0089344	0.0250625	0.0123445	CDH1/GATA2/FGF2/NRP2/SMO/BMP4	6
BP	GO:0045685	regulation of glial cell differentiation	6/448	75/18800	0.0089344	0.0250625	0.0123445	IL6/PTPRZ1/MDK/PRMT5/PRPF19/HDAC1	6
BP	GO:1901293	nucleoside phosphate biosynthetic process	13/448	257/18800	0.00896242	0.0251273	0.0123765	PTGIS/PDK4/NPPB/TYMS/NAMPT/NOS3/ADORA2B/NME1/NPR1/ACACB/NPR2/ADK/PARP1	13
BP	GO:0016575	histone deacetylation	7/448	98/18800	0.0089761	0.025138	0.0123817	BCL6/MTA2/TBL1X/TP53/HDAC1/SUV39H1/HDAC6	7
BP	GO:0034620	cellular response to unfolded protein	7/448	98/18800	0.0089761	0.025138	0.0123817	AGR2/HSPB8/XBP1/CREB3L1/NFE2L2/PTPN1/ERN1	7
BP	GO:0002285	lymphocyte activation involved in immune response	11/448	201/18800	0.00899755	0.0251842	0.0124045	IL6/PRKCZ/MDK/XBP1/BCL6/IL18R1/CEACAM1/TP53/EXO1/STAT3/HMGB1	11
BP	GO:0044282	small molecule catabolic process	17/448	376/18800	0.00910579	0.0254732	0.0125468	ENO2/ADIPOQ/AKR1C3/IRS2/NOS3/PGD/ACACB/GLS/FAAH/NUDT1/PFKP/TP53/CBS/GLUL/PFKL/GLUD1/SHMT2	17
BP	GO:1903202	negative regulation of oxidative stress-induced cell death	5/448	54/18800	0.00911564	0.0254868	0.0125535	NR4A3/MET/TXN/NFE2L2/SLC7A11	5
BP	GO:0002446	neutrophil mediated immunity	4/448	35/18800	0.00928996	0.0258184	0.0127168	IL6/ACE/SYK/SCNN1B	4
BP	GO:0007616	long-term memory	4/448	35/18800	0.00928996	0.0258184	0.0127168	PRKCZ/PRNP/RELN/RPS6KB1	4
BP	GO:0010614	negative regulation of cardiac muscle hypertrophy	4/448	35/18800	0.00928996	0.0258184	0.0127168	PPARG/RGS4/TNFRSF1A/LMNA	4
BP	GO:0010737	protein kinase A signaling	4/448	35/18800	0.00928996	0.0258184	0.0127168	ADIPOQ/EDNRA/ADRB2/PRKACA	4
BP	GO:0010762	regulation of fibroblast migration	4/448	35/18800	0.00928996	0.0258184	0.0127168	THBS1/MTA2/FGF2/DDR2	4
BP	GO:0016242	negative regulation of macroautophagy	4/448	35/18800	0.00928996	0.0258184	0.0127168	TP53/QSOX1/TSC2/PIK3CA	4
BP	GO:0019320	hexose catabolic process	4/448	35/18800	0.00928996	0.0258184	0.0127168	ENO2/PFKP/TP53/PFKL	4
BP	GO:0034110	regulation of homotypic cell-cell adhesion	4/448	35/18800	0.00928996	0.0258184	0.0127168	IL6/SYK/CEACAM1/PRKG1	4
BP	GO:0044319	wound healing, spreading of cells	4/448	35/18800	0.00928996	0.0258184	0.0127168	HBEGF/FLNA/CEACAM1/ITGA5	4
BP	GO:0090050	positive regulation of cell migration involved in sprouting angiogenesis	4/448	35/18800	0.00928996	0.0258184	0.0127168	PTGS2/GATA2/FGF2/AKT3	4
BP	GO:0090505	epiboly involved in wound healing	4/448	35/18800	0.00928996	0.0258184	0.0127168	HBEGF/FLNA/CEACAM1/ITGA5	4
BP	GO:0097237	cellular response to toxic substance	8/448	123/18800	0.00929601	0.0258211	0.0127182	PTGS2/CD36/NOS3/TXN/PIM1/TXNRD1/GSTP1/NFE2L2	8
BP	GO:0072522	purine-containing compound biosynthetic process	11/448	202/18800	0.00931901	0.0258709	0.0127427	PDK4/NPPB/NOS3/ADORA2B/NME1/NPR1/ACACB/NPR2/ADK/PARP1/SHMT2	11
BP	GO:0009913	epidermal cell differentiation	12/448	230/18800	0.00936892	0.0259953	0.012804	GATA6/ZFP36/KLF4/AKR1C3/DSP/FOXC1/HEY2/EZH2/JAG1/HDAC1/BMP4/KEAP1	12
BP	GO:0002292	T cell differentiation involved in immune response	6/448	76/18800	0.00951068	0.0263313	0.0129695	IL6/PRKCZ/BCL6/IL18R1/STAT3/HMGB1	6
BP	GO:0030968	endoplasmic reticulum unfolded protein response	6/448	76/18800	0.00951068	0.0263313	0.0129695	AGR2/XBP1/CREB3L1/NFE2L2/PTPN1/ERN1	6
BP	GO:0043299	leukocyte degranulation	6/448	76/18800	0.00951068	0.0263313	0.0129695	NR4A3/GATA2/ADORA2B/SYK/CHGA/CEACAM1	6
BP	GO:0061912	selective autophagy	6/448	76/18800	0.00951068	0.0263313	0.0129695	HSPB8/TP53/ADRB2/TSC2/LGALS8/HDAC6	6
BP	GO:0031056	regulation of histone modification	10/448	176/18800	0.00973216	0.0268415	0.0132208	MUC1/GATA2/RUVBL2/BCL6/TP53/SMARCB1/DNMT1/MTHFR/LMNA/SUV39H1	10
BP	GO:1904375	regulation of protein localization to cell periphery	8/448	124/18800	0.00973699	0.0268415	0.0132208	AGR2/CDK5/PRKCZ/PRNP/ITGA3/EPHA3/RAP1A/MMP14	8
BP	GO:0010744	positive regulation of macrophage derived foam cell differentiation	3/448	19/18800	0.00980553	0.0268415	0.0132208	PLA2G2A/LPL/CD36	3
BP	GO:0015732	prostaglandin transport	3/448	19/18800	0.00980553	0.0268415	0.0132208	MAP2K6/PLA2G4A/P2RX7	3
BP	GO:0032930	positive regulation of superoxide anion generation	3/448	19/18800	0.00980553	0.0268415	0.0132208	CYBA/SYK/GSTP1	3
BP	GO:0035728	response to hepatocyte growth factor	3/448	19/18800	0.00980553	0.0268415	0.0132208	GCLC/GCLM/GAB1	3
BP	GO:0060216	definitive hemopoiesis	3/448	19/18800	0.00980553	0.0268415	0.0132208	TGFBR3/GATA2/TEK	3
BP	GO:0061298	retina vasculature development in camera-type eye	3/448	19/18800	0.00980553	0.0268415	0.0132208	CYP1B1/FZD4/BMPR2	3
BP	GO:0061323	cell proliferation involved in heart morphogenesis	3/448	19/18800	0.00980553	0.0268415	0.0132208	PIM1/BMPR2/BMP4	3
BP	GO:0072074	kidney mesenchyme development	3/448	19/18800	0.00980553	0.0268415	0.0132208	PAX2/STAT1/BMP4	3
BP	GO:0086014	atrial cardiac muscle cell action potential	3/448	19/18800	0.00980553	0.0268415	0.0132208	RYR2/FLNA/SCN5A	3
BP	GO:0086026	atrial cardiac muscle cell to AV node cell signaling	3/448	19/18800	0.00980553	0.0268415	0.0132208	RYR2/FLNA/SCN5A	3
BP	GO:0086066	atrial cardiac muscle cell to AV node cell communication	3/448	19/18800	0.00980553	0.0268415	0.0132208	RYR2/FLNA/SCN5A	3
BP	GO:0090670	RNA localization to Cajal body	3/448	19/18800	0.00980553	0.0268415	0.0132208	RUVBL2/RUVBL1/CCT5	3
BP	GO:0090671	telomerase RNA localization to Cajal body	3/448	19/18800	0.00980553	0.0268415	0.0132208	RUVBL2/RUVBL1/CCT5	3
BP	GO:0090672	telomerase RNA localization	3/448	19/18800	0.00980553	0.0268415	0.0132208	RUVBL2/RUVBL1/CCT5	3
BP	GO:0090685	RNA localization to nucleus	3/448	19/18800	0.00980553	0.0268415	0.0132208	RUVBL2/RUVBL1/CCT5	3
BP	GO:0097709	connective tissue replacement	3/448	19/18800	0.00980553	0.0268415	0.0132208	PPARG/TIMP1/PPP3CA	3
BP	GO:1902170	cellular response to reactive nitrogen species	3/448	19/18800	0.00980553	0.0268415	0.0132208	AQP1/CCNA2/AIFM1	3
BP	GO:1902894	negative regulation of miRNA transcription	3/448	19/18800	0.00980553	0.0268415	0.0132208	GATA6/PPARG/BMP4	3
BP	GO:2000269	regulation of fibroblast apoptotic process	3/448	19/18800	0.00980553	0.0268415	0.0132208	GAS6/TP53/PIK3CA	3
BP	GO:0001954	positive regulation of cell-matrix adhesion	5/448	55/18800	0.00983593	0.0268669	0.0132333	S100A10/PRKCZ/CD36/TEK/EMP2	5
BP	GO:0002043	blood vessel endothelial cell proliferation involved in sprouting angiogenesis	5/448	55/18800	0.00983593	0.0268669	0.0132333	THBS1/NGFR/GATA2/FGF2/BMP4	5
BP	GO:1902991	regulation of amyloid precursor protein catabolic process	5/448	55/18800	0.00983593	0.0268669	0.0132333	CLU/NTRK2/IGF1/PRNP/RTN4	5
BP	GO:1905517	macrophage migration	5/448	55/18800	0.00983593	0.0268669	0.0132333	CCL2/THBS1/MDK/CYP19A1/MMP14	5
BP	GO:0098754	detoxification	9/448	150/18800	0.00991933	0.0270803	0.0133384	PTGS2/CD36/NOS3/TXN/PIM1/TXNRD1/GSTP1/SLC22A5/NFE2L2	9
BP	GO:0014013	regulation of gliogenesis	7/448	100/18800	0.00997735	0.0272095	0.013402	IL6/PTPRZ1/MDK/EZH2/PRMT5/PRPF19/HDAC1	7
BP	GO:0098869	cellular oxidant detoxification	7/448	100/18800	0.00997735	0.0272095	0.013402	PTGS2/CD36/NOS3/TXN/TXNRD1/GSTP1/NFE2L2	7
BP	GO:0048736	appendage development	10/448	177/18800	0.0101033	0.0274765	0.0135335	IHH/ITGA6/FGFR2/RECK/PRKAB1/SLC7A11/BMPR2/HDAC1/BMP4/ASPH	10
BP	GO:0052126	movement in host environment	10/448	177/18800	0.0101033	0.0274765	0.0135335	CLDN1/PTX3/CAV1/GAS6/NCAM1/ITGAV/ITGA5/TMPRSS2/DYNLT1/BSG	10
BP	GO:0060173	limb development	10/448	177/18800	0.0101033	0.0274765	0.0135335	IHH/ITGA6/FGFR2/RECK/PRKAB1/SLC7A11/BMPR2/HDAC1/BMP4/ASPH	10
BP	GO:0006919	activation of cysteine-type endopeptidase activity involved in apoptotic process	6/448	77/18800	0.010113	0.0274765	0.0135335	PMAIP1/PPARG/NGFR/AIFM1/P2RX1/CASP2	6
BP	GO:0050772	positive regulation of axonogenesis	6/448	77/18800	0.010113	0.0274765	0.0135335	NGF/NTRK2/FN1/SEMA4D/NTN1/BMPR2	6
BP	GO:0051339	regulation of lyase activity	6/448	77/18800	0.010113	0.0274765	0.0135335	EDNRA/NOS3/ADORA2B/ADRB3/ADRB2/STIM1	6
BP	GO:0055117	regulation of cardiac muscle contraction	6/448	77/18800	0.010113	0.0274765	0.0135335	CAV1/DSP/RYR2/CHGA/SCN5A/PRKACA	6
BP	GO:0010613	positive regulation of cardiac muscle hypertrophy	4/448	36/18800	0.0102587	0.0277392	0.0136629	NR4A3/IGF1/PPP3CA/PARP1	4
BP	GO:0010837	regulation of keratinocyte proliferation	4/448	36/18800	0.0102587	0.0277392	0.0136629	ZFP36/FGF7/MDK/FGFR2	4
BP	GO:0021532	neural tube patterning	4/448	36/18800	0.0102587	0.0277392	0.0136629	SOX17/SMO/BMP4/PRKACA	4
BP	GO:0030851	granulocyte differentiation	4/448	36/18800	0.0102587	0.0277392	0.0136629	CITED2/ADIPOQ/GATA2/CEACAM1	4
BP	GO:0043516	regulation of DNA damage response, signal transduction by p53 class mediator	4/448	36/18800	0.0102587	0.0277392	0.0136629	PMAIP1/ANKRD1/SNAI1/TP53	4
BP	GO:0050931	pigment cell differentiation	4/448	36/18800	0.0102587	0.0277392	0.0136629	ZEB2/EDN3/MEF2C/MITF	4
BP	GO:0086010	membrane depolarization during action potential	4/448	36/18800	0.0102587	0.0277392	0.0136629	PTPN3/KCNH2/SCN5A/SCN2A	4
BP	GO:0090504	epiboly	4/448	36/18800	0.0102587	0.0277392	0.0136629	HBEGF/FLNA/CEACAM1/ITGA5	4
BP	GO:1903146	regulation of autophagy of mitochondrion	4/448	36/18800	0.0102587	0.0277392	0.0136629	TP53/CSNK2A2/TSC2/HDAC6	4
BP	GO:0045580	regulation of T cell differentiation	9/448	151/18800	0.0103335	0.0279267	0.0137553	IHH/PRKCZ/MDK/TGFBR2/SYK/XBP1/BCL6/HMGB1/BMP4	9
BP	GO:0032963	collagen metabolic process	7/448	101/18800	0.0105074	0.0283817	0.0139794	IHH/IL6/CREB3L1/CST3/P2RX7/MMP14/BMP4	7
BP	GO:0043113	receptor clustering	5/448	56/18800	0.0105943	0.028556	0.0140653	CDK5/FLNA/ITGA4/RELN/SLC7A11	5
BP	GO:0045806	negative regulation of endocytosis	5/448	56/18800	0.0105943	0.028556	0.0140653	ADIPOQ/CAV1/ITGAV/EPHA3/SDCBP	5
BP	GO:0055078	sodium ion homeostasis	5/448	56/18800	0.0105943	0.028556	0.0140653	NPPB/ACE/EDNRA/NPR1/SCNN1B	5
BP	GO:2000300	regulation of synaptic vesicle exocytosis	5/448	56/18800	0.0105943	0.028556	0.0140653	CDK5/ADORA2B/BACE1/P2RX1/RAP1A	5
BP	GO:0007422	peripheral nervous system development	6/448	78/18800	0.0107419	0.0289079	0.0142386	CLDN1/NGF/CITED2/CDK5/NTRK2/NDRG1	6
BP	GO:0031279	regulation of cyclase activity	6/448	78/18800	0.0107419	0.0289079	0.0142386	EDNRA/NOS3/ADORA2B/ADRB3/ADRB2/STIM1	6
BP	GO:0090049	regulation of cell migration involved in sprouting angiogenesis	6/448	78/18800	0.0107419	0.0289079	0.0142386	THBS1/KLF4/PTGS2/GATA2/FGF2/AKT3	6
BP	GO:0035148	tube formation	9/448	152/18800	0.0107605	0.0289426	0.0142557	CITED2/SPINT2/PAX2/FGF2/FGFR2/MTHFR/TSC2/BMP4/PRKACA	9
BP	GO:0000280	nuclear division	19/448	446/18800	0.0109888	0.0295412	0.0145505	DUSP1/ASPM/KIF11/CCNB1/EDN3/NCAPG/MYBL2/IGF1/FLNA/RAD51/NCAPD3/MKI67/MAD1L1/CDC6/PRMT5/BRCA2/PSMD13/BMP4/PPP2R1A	19
BP	GO:0008202	steroid metabolic process	15/448	323/18800	0.0110169	0.0296009	0.0145799	APOA1/CYP1B1/HSD11B2/EGR1/AKR1C3/ESR1/HMGCR/NR1H4/ABCA1/SNAI1/CYP19A1/SCNN1B/INSIG2/APP/CYB5R3	15
BP	GO:0006836	neurotransmitter transport	11/448	207/18800	0.0110613	0.029696	0.0146268	CDK5/MEF2C/ADORA2B/SLC38A1/TACR2/SNCG/BACE1/SLC1A2/P2RX7/P2RX1/RAP1A	11
BP	GO:1901987	regulation of cell cycle phase transition	18/448	415/18800	0.0110639	0.029696	0.0146268	CCL2/DUSP1/INHBA/MUC1/KLF4/CCNB1/AVEN/CDKN1A/EZH2/PHOX2B/CDC25A/MAD1L1/TP53/CDC6/APP/PRPF19/APEX1/CASP2	18
BP	GO:0003203	endocardial cushion morphogenesis	4/448	37/18800	0.0112904	0.0301223	0.0148368	HEY2/TGFBR2/NOS3/SNAI1	4
BP	GO:0006739	NADP metabolic process	4/448	37/18800	0.0112904	0.0301223	0.0148368	PGD/TP53/TKT/IDH2	4
BP	GO:0014742	positive regulation of muscle hypertrophy	4/448	37/18800	0.0112904	0.0301223	0.0148368	NR4A3/IGF1/PPP3CA/PARP1	4
BP	GO:0022616	DNA strand elongation	4/448	37/18800	0.0112904	0.0301223	0.0148368	RUVBL2/RUVBL1/PCNA/MCM7	4
BP	GO:0042092	type 2 immune response	4/448	37/18800	0.0112904	0.0301223	0.0148368	IL6/PRKCZ/BCL6/RSAD2	4
BP	GO:0090218	positive regulation of lipid kinase activity	4/448	37/18800	0.0112904	0.0301223	0.0148368	EEF1A2/FGF2/TEK/FLT1	4
BP	GO:1903725	regulation of phospholipid metabolic process	4/448	37/18800	0.0112904	0.0301223	0.0148368	NR1H4/FABP3/PDGFA/CAPN2	4
BP	GO:0002837	regulation of immune response to tumor cell	3/448	20/18800	0.011335	0.0301223	0.0148368	AHR/CEACAM1/HMGB1	3
BP	GO:0003228	atrial cardiac muscle tissue development	3/448	20/18800	0.011335	0.0301223	0.0148368	GATA6/EDNRA/BMP4	3
BP	GO:0035813	regulation of renal sodium excretion	3/448	20/18800	0.011335	0.0301223	0.0148368	NPPB/ACE/NPR1	3
BP	GO:0043691	reverse cholesterol transport	3/448	20/18800	0.011335	0.0301223	0.0148368	APOA1/CLU/ABCA1	3
BP	GO:0044827	modulation by host of viral genome replication	3/448	20/18800	0.011335	0.0301223	0.0148368	CCL8/STOM/PPIB	3
BP	GO:0045821	positive regulation of glycolytic process	3/448	20/18800	0.011335	0.0301223	0.0148368	IGF1/APP/P2RX7	3
BP	GO:0046653	tetrahydrofolate metabolic process	3/448	20/18800	0.011335	0.0301223	0.0148368	TYMS/MTHFR/SHMT2	3
BP	GO:0070314	G1 to G0 transition	3/448	20/18800	0.011335	0.0301223	0.0148368	GATA6/EZH2/TP53	3
BP	GO:0072170	metanephric tubule development	3/448	20/18800	0.011335	0.0301223	0.0148368	PAX2/WWTR1/STAT1	3
BP	GO:0090201	negative regulation of release of cytochrome c from mitochondria	3/448	20/18800	0.011335	0.0301223	0.0148368	CLU/IGF1/LMNA	3
BP	GO:1900221	regulation of amyloid-beta clearance	3/448	20/18800	0.011335	0.0301223	0.0148368	CLU/HMGCR/HDAC1	3
BP	GO:1902236	negative regulation of endoplasmic reticulum stress-induced intrinsic apoptotic signaling pathway	3/448	20/18800	0.011335	0.0301223	0.0148368	XBP1/CREB3L1/PTPN1	3
BP	GO:0030219	megakaryocyte differentiation	5/448	57/18800	0.0113918	0.0301954	0.0148727	MEF2C/GATA2/LOX/EIF6/PRMT1	5
BP	GO:0046456	icosanoid biosynthetic process	5/448	57/18800	0.0113918	0.0301954	0.0148727	PTGIS/AKR1C3/PTGS2/SYK/PLA2G4A	5
BP	GO:0010770	positive regulation of cell morphogenesis involved in differentiation	6/448	79/18800	0.0113981	0.0301954	0.0148727	APOA1/S100A10/MDK/FLNA/NEDD9/RELN	6
BP	GO:0032418	lysosome localization	6/448	79/18800	0.0113981	0.0301954	0.0148727	NR4A3/GATA2/ADORA2B/SYK/CHGA/HDAC6	6
BP	GO:1901184	regulation of ERBB signaling pathway	6/448	79/18800	0.0113981	0.0301954	0.0148727	AGR2/HBEGF/PTPN3/CEACAM1/MVP/RTN4	6
BP	GO:1990849	vacuolar localization	6/448	79/18800	0.0113981	0.0301954	0.0148727	NR4A3/GATA2/ADORA2B/SYK/CHGA/HDAC6	6
BP	GO:0035335	peptidyl-tyrosine dephosphorylation	7/448	103/18800	0.0116285	0.03079	0.0151656	DUSP1/PTPRZ1/PTPN3/CDKN3/CDC25A/PTPRB/PTPN1	7
BP	GO:0016125	sterol metabolic process	9/448	154/18800	0.0116541	0.0308033	0.0151721	APOA1/CYP1B1/HMGCR/NR1H4/ABCA1/CYP19A1/INSIG2/APP/CYB5R3	9
BP	GO:0021915	neural tube development	9/448	154/18800	0.0116541	0.0308033	0.0151721	SOX17/CITED2/SPINT2/PAX2/SMO/MTHFR/TSC2/BMP4/PRKACA	9
BP	GO:0048592	eye morphogenesis	9/448	154/18800	0.0116541	0.0308033	0.0151721	PROM1/IHH/CITED2/NTRK2/PAX2/FGF2/JAG1/STAT3/BMP4	9
BP	GO:0045931	positive regulation of mitotic cell cycle	8/448	128/18800	0.0116577	0.0308033	0.0151721	CCNB1/PHOX2B/CDC25A/CDC6/APP/RPS6KB1/BRCA2/APEX1	8
BP	GO:0050807	regulation of synapse organization	11/448	209/18800	0.0118241	0.0312267	0.0153807	CDK5/NTRK2/MEF2C/PRNP/SEMA4D/NRP2/RELN/NTN1/APP/SLC7A11/TUBB	11
BP	GO:0006029	proteoglycan metabolic process	6/448	80/18800	0.012082	0.0318417	0.0156836	IHH/SULF1/IGF1/CANT1/UGDH/BMPR2	6
BP	GO:0008306	associative learning	6/448	80/18800	0.012082	0.0318417	0.0156836	FOS/HMGCR/CDK5/RELN/APP/SLC7A11	6
BP	GO:0021766	hippocampus development	6/448	80/18800	0.012082	0.0318417	0.0156836	CDK5/MDK/EZH2/SMO/RELN/HDAC1	6
BP	GO:0045814	negative regulation of gene expression, epigenetic	6/448	80/18800	0.012082	0.0318417	0.0156836	EZH2/DNMT3A/DNMT1/HDAC1/SUV39H1/PIK3CA	6
BP	GO:0035601	protein deacylation	8/448	129/18800	0.0121787	0.0320799	0.015801	FLNA/BCL6/MTA2/TBL1X/TP53/HDAC1/SUV39H1/HDAC6	8
BP	GO:0001841	neural tube formation	7/448	104/18800	0.0122204	0.0321631	0.0158419	CITED2/SPINT2/PAX2/MTHFR/TSC2/BMP4/PRKACA	7
BP	GO:0002011	morphogenesis of an epithelial sheet	5/448	58/18800	0.0122292	0.0321631	0.0158419	HBEGF/FLNA/CEACAM1/ITGA5/JAG1	5
BP	GO:0045761	regulation of adenylate cyclase activity	5/448	58/18800	0.0122292	0.0321631	0.0158419	EDNRA/ADORA2B/ADRB3/ADRB2/STIM1	5
BP	GO:0032965	regulation of collagen biosynthetic process	4/448	38/18800	0.0123867	0.0324768	0.0159964	IHH/IL6/CREB3L1/BMP4	4
BP	GO:0033260	nuclear DNA replication	4/448	38/18800	0.0123867	0.0324768	0.0159964	BCL6/RAD51/PCNA/BRCA2	4
BP	GO:0035886	vascular associated smooth muscle cell differentiation	4/448	38/18800	0.0123867	0.0324768	0.0159964	GATA6/HEY2/EDNRA/DNMT1	4
BP	GO:0043403	skeletal muscle tissue regeneration	4/448	38/18800	0.0123867	0.0324768	0.0159964	TGFBR2/EZH2/IGF1/PPP3CA	4
BP	GO:0048246	macrophage chemotaxis	4/448	38/18800	0.0123867	0.0324768	0.0159964	CCL2/THBS1/MDK/CYP19A1	4
BP	GO:0060416	response to growth hormone	4/448	38/18800	0.0123867	0.0324768	0.0159964	IGFBP5/GDF15/STAT3/PTPN1	4
BP	GO:1903169	regulation of calcium ion transmembrane transport	9/448	156/18800	0.012602	0.0330244	0.0162662	CDK5/RRAD/TRPC1/RYR2/CYBA/PRNP/P2RX1/STIM1/PRKACA	9
BP	GO:0007093	mitotic cell cycle checkpoint signaling	8/448	130/18800	0.0127165	0.0333073	0.0164055	DUSP1/MUC1/CCNB1/CDKN1A/MAD1L1/TP53/CDC6/CASP2	8
BP	GO:0030500	regulation of bone mineralization	6/448	81/18800	0.0127943	0.0334767	0.0164889	MEF2C/DDR2/P2RX7/ADRB2/BMPR2/BMP4	6
BP	GO:0055013	cardiac muscle cell development	6/448	81/18800	0.0127943	0.0334767	0.0164889	RGS4/HEY2/IGF1/ACTC1/LMNA/BMP4	6
BP	GO:0016311	dephosphorylation	18/448	422/18800	0.0129471	0.0338592	0.0166773	DUSP1/CA3/NUAK1/PPP1R3C/PTPRZ1/MEF2C/PTPN3/CDKN3/CDH5/SEMA4D/CDC25A/HSP90B1/PPP1R12A/PTPRB/PPP3CA/PTPN1/PPP2R1A/PTBP1	18
BP	GO:0032305	positive regulation of icosanoid secretion	3/448	21/18800	0.0129942	0.033878	0.0166866	MAP2K6/PLA2G4A/P2RX7	3
BP	GO:0070262	peptidyl-serine dephosphorylation	3/448	21/18800	0.0129942	0.033878	0.0166866	DUSP1/PPP3CA/PPP2R1A	3
BP	GO:0072111	cell proliferation involved in kidney development	3/448	21/18800	0.0129942	0.033878	0.0166866	EGR1/STAT1/BMP4	3
BP	GO:1901739	regulation of myoblast fusion	3/448	21/18800	0.0129942	0.033878	0.0166866	GDF15/EHD2/CAPN2	3
BP	GO:1905209	positive regulation of cardiocyte differentiation	3/448	21/18800	0.0129942	0.033878	0.0166866	GATA6/MEF2C/BMP4	3
BP	GO:2000178	negative regulation of neural precursor cell proliferation	3/448	21/18800	0.0129942	0.033878	0.0166866	SPINT2/GATA2/TP53	3
BP	GO:0033044	regulation of chromosome organization	11/448	212/18800	0.0130428	0.0339872	0.0167404	DUSP1/CCNB1/NCAPG/RUVBL2/RUVBL1/MAD1L1/CDC6/DNMT1/CCT5/PARP1/XRCC5	11
BP	GO:0045599	negative regulation of fat cell differentiation	5/448	59/18800	0.0131073	0.034138	0.0168147	IL6/ADIPOQ/GATA2/WWTR1/JAG1	5
BP	GO:0018205	peptidyl-lysine modification	17/448	392/18800	0.0133302	0.0347007	0.0170918	MUC1/EGR1/PLOD2/GATA2/EZH2/RUVBL2/LOX/SUV39H2/RUVBL1/SMARCB1/SMYD3/DNMT1/LMNA/BRCA2/SUV39H1/PIAS3/HDAC6	17
BP	GO:0032231	regulation of actin filament bundle assembly	7/448	106/18800	0.0134688	0.0350006	0.0172395	APOA1/S100A10/ID1/MET/FLNA/STMN1/CD47	7
BP	GO:0042116	macrophage activation	7/448	106/18800	0.0134688	0.0350006	0.0172395	THBS1/CLU/IL6/IL33/SYK/PLA2G4A/APP	7
BP	GO:0001505	regulation of neurotransmitter levels	11/448	213/18800	0.0134694	0.0350006	0.0172395	CDK5/MEF2C/ADORA2B/SLC38A1/TACR2/SNCG/BACE1/SLC1A2/P2RX7/P2RX1/RAP1A	11
BP	GO:0001906	cell killing	10/448	185/18800	0.0134729	0.0350006	0.0172395	CFH/SYK/CHGA/CEACAM1/SCNN1B/CD59/EMP2/MICA/P2RX7/TUBB	10
BP	GO:0014904	myotube cell development	4/448	39/18800	0.0135487	0.0350547	0.0172662	IGF1/SMO/SMYD3/PPP3CA	4
BP	GO:0032941	secretion by tissue	4/448	39/18800	0.0135487	0.0350547	0.0172662	AGR2/AQP1/CYBA/SCNN1B	4
BP	GO:0042307	positive regulation of protein import into nucleus	4/448	39/18800	0.0135487	0.0350547	0.0172662	CDH1/PTGS2/FLNA/SMO	4
BP	GO:0043029	T cell homeostasis	4/448	39/18800	0.0135487	0.0350547	0.0172662	PMAIP1/TSC22D3/FAS/P2RX7	4
BP	GO:0046365	monosaccharide catabolic process	4/448	39/18800	0.0135487	0.0350547	0.0172662	ENO2/PFKP/TP53/PFKL	4
BP	GO:0055081	anion homeostasis	4/448	39/18800	0.0135487	0.0350547	0.0172662	CKB/CA12/GLS/SLC7A11	4
BP	GO:0060306	regulation of membrane repolarization	4/448	39/18800	0.0135487	0.0350547	0.0172662	CAV1/FLNA/KCNH2/SCN5A	4
BP	GO:0086091	regulation of heart rate by cardiac conduction	4/448	39/18800	0.0135487	0.0350547	0.0172662	CAV1/DSP/KCNH2/SCN5A	4
BP	GO:0000723	telomere maintenance	8/448	132/18800	0.0138441	0.0358009	0.0176337	RAD51/PCNA/EXO1/CCT5/PARP1/BRCA2/XRCC5/APEX1	8
BP	GO:0051302	regulation of cell division	10/448	186/18800	0.013947	0.0360485	0.0177557	ASPM/SOX17/FGF7/MDK/FGF2/FGFR2/CDC6/PDGFA/VEGFC/BRCA2	10
BP	GO:0043506	regulation of JUN kinase activity	5/448	60/18800	0.0140271	0.0362372	0.0178486	SYK/FZD4/GSTP1/PTPN1/ERN1	5
BP	GO:0006261	DNA-templated DNA replication	9/448	159/18800	0.0141299	0.0364844	0.0179704	ENDOG/HMGA1/BCL6/RAD51/PCNA/CDC6/MCM7/BRCA2/PURA	9
BP	GO:0032092	positive regulation of protein binding	6/448	83/18800	0.0143063	0.0368837	0.0181671	CLDN5/CAV1/CDK5/ACE/APP/BMP4	6
BP	GO:0033273	response to vitamin	6/448	83/18800	0.0143063	0.0368837	0.0181671	TYMS/PTGS2/GAS6/DNMT3A/PIM1/MTHFR	6
BP	GO:0042509	regulation of tyrosine phosphorylation of STAT protein	6/448	83/18800	0.0143063	0.0368837	0.0181671	IL6/CAV1/IGF1/SOCS3/TNFRSF1A/PPP2R1A	6
BP	GO:0050803	regulation of synapse structure or activity	11/448	215/18800	0.0143544	0.0369892	0.018219	CDK5/NTRK2/MEF2C/PRNP/SEMA4D/NRP2/RELN/NTN1/APP/SLC7A11/TUBB	11
BP	GO:0098732	macromolecule deacylation	8/448	133/18800	0.0144345	0.0371767	0.0183114	FLNA/BCL6/MTA2/TBL1X/TP53/HDAC1/SUV39H1/HDAC6	8
BP	GO:0002449	lymphocyte mediated immunity	16/448	365/18800	0.0146476	0.0375284	0.0184846	CLU/IL6/PRKCZ/AHR/IL1R1/BCL6/IL18R1/CEACAM1/RSAD2/EXO1/EMP2/JAG1/MICA/P2RX7/TUBB/HMGB1	16
BP	GO:0048713	regulation of oligodendrocyte differentiation	4/448	40/18800	0.0147778	0.0375284	0.0184846	PTPRZ1/MDK/PRMT5/HDAC1	4
BP	GO:0071392	cellular response to estradiol stimulus	4/448	40/18800	0.0147778	0.0375284	0.0184846	ESR1/CCNA2/RUVBL2/AIFM1	4
BP	GO:0099622	cardiac muscle cell membrane repolarization	4/448	40/18800	0.0147778	0.0375284	0.0184846	FLNA/KCNJ8/KCNH2/SCN5A	4
BP	GO:1903115	regulation of actin filament-based movement	4/448	40/18800	0.0147778	0.0375284	0.0184846	CAV1/DSP/RYR2/SCN5A	4
BP	GO:0002834	regulation of response to tumor cell	3/448	22/18800	0.0147846	0.0375284	0.0184846	AHR/CEACAM1/HMGB1	3
BP	GO:0006925	inflammatory cell apoptotic process	3/448	22/18800	0.0147846	0.0375284	0.0184846	IL6/MEF2C/SLC7A11	3
BP	GO:0009190	cyclic nucleotide biosynthetic process	3/448	22/18800	0.0147846	0.0375284	0.0184846	NPPB/NPR1/NPR2	3
BP	GO:0010042	response to manganese ion	3/448	22/18800	0.0147846	0.0375284	0.0184846	PTGS2/BACE1/APP	3
BP	GO:0010226	response to lithium ion	3/448	22/18800	0.0147846	0.0375284	0.0184846	CDH1/PTGS2/NFE2L2	3
BP	GO:0021904	dorsal/ventral neural tube patterning	3/448	22/18800	0.0147846	0.0375284	0.0184846	SMO/BMP4/PRKACA	3
BP	GO:0023019	signal transduction involved in regulation of gene expression	3/448	22/18800	0.0147846	0.0375284	0.0184846	SOX17/TRAF5/PARP1	3
BP	GO:0031065	positive regulation of histone deacetylation	3/448	22/18800	0.0147846	0.0375284	0.0184846	BCL6/TP53/SUV39H1	3
BP	GO:0032891	negative regulation of organic acid transport	3/448	22/18800	0.0147846	0.0375284	0.0184846	THBS1/RGS4/IRS2	3
BP	GO:0032928	regulation of superoxide anion generation	3/448	22/18800	0.0147846	0.0375284	0.0184846	CYBA/SYK/GSTP1	3
BP	GO:0035812	renal sodium excretion	3/448	22/18800	0.0147846	0.0375284	0.0184846	NPPB/ACE/NPR1	3
BP	GO:0044321	response to leptin	3/448	22/18800	0.0147846	0.0375284	0.0184846	NR4A3/CCNA2/STAT3	3
BP	GO:0044346	fibroblast apoptotic process	3/448	22/18800	0.0147846	0.0375284	0.0184846	GAS6/TP53/PIK3CA	3
BP	GO:0046823	negative regulation of nucleocytoplasmic transport	3/448	22/18800	0.0147846	0.0375284	0.0184846	CDK5/CD36/TXN	3
BP	GO:0048485	sympathetic nervous system development	3/448	22/18800	0.0147846	0.0375284	0.0184846	EDNRA/PHOX2B/NRP2	3
[truncated: 1,200 more rows]
