# Supplementary material for: Bioinformatics Analysis of Hypoxia‐Related Mechanisms in Endometriosis: DDR2 as a Potential Diagnostic and Therapeutic Biomarker
Source: Biomed Res Int. 2025 Dec 18;2025:4765791. doi: 10.1155/bmri/4765791 (PMC12714822; doi:10.1155/bmri/4765791)
Supplement: Supplementary file 3 — Supporting Information 3 Table S3: The results of GSEA and the results of molecular docking. [file BMRI-2025-4765791-s002.xlsx]

## Sheet: GSEA
ID	Description	setSize	enrichmentScore	NES	pvalue	p.adjust	qvalue	rank	leading_edge	core_enrichment
WP_NETWORK_MAP_OF_SARSCOV2_SIGNALING_PATHWAY	WP_NETWORK_MAP_OF_SARSCOV2_SIGNALING_PATHWAY	24	0.616379	2.22909	5.8023e-05	0.0173489	0.0144141	104	tags=67%, list=23%, signal=54%	CFH/CCL2/APOA1/CD14/SERPINE1/CXCL2/FOS/AHR/DUSP1/FN1/TGFBR2/CCL11/CCL8/SELP/IL6/EGR1
REACTOME_CHROMATIN_MODIFYING_ENZYMES	REACTOME_CHROMATIN_MODIFYING_ENZYMES	14	-0.62069	-2.22913	0.000458333	0.0456805	0.0379532	180	tags=100%, list=40%, signal=62%	PRMT1/HDAC1/PRMT5/RUVBL1/MTA2/SMYD3/RUVBL2/SUV39H2/TBL1X/DNMT3A/EZH2/WDR77/SMARCB1
REACTOME_CELL_CYCLE_CHECKPOINTS	REACTOME_CELL_CYCLE_CHECKPOINTS	21	-0.52912	-2.17054	0.000436179	0.0456805	0.0379532	196	tags=95%, list=44%, signal=56%	PSMB2/UBE2D1/PSMA3/PPP2R1A/BIRC5/PSMD8/PSMD13/MAD1L1/MCM7/CDC25A/PSMD3/CDC6/PSMA5/CCNA2/PSMB3/PSMC3/PSMB6/EXO1/TP53/CCNB1
REACTOME_DNA_REPLICATION	REACTOME_DNA_REPLICATION	15	-0.585253	-2.16481	0.00154533	0.0631593	0.0524752	196	tags=100%, list=44%, signal=58%	UBE2D1/PSMA3/RBX1/PSMD8/PCNA/PSMD13/MCM7/PSMD3/CDC6/PSMA5/CCNA2/PSMB3/PSMC3/PSMB6
REACTOME_G2_M_CHECKPOINTS	REACTOME_G2_M_CHECKPOINTS	15	-0.585253	-2.16481	0.00154533	0.0631593	0.0524752	196	tags=100%, list=44%, signal=58%	PSMA3/PSMD8/PSMD13/MCM7/CDC25A/PSMD3/CDC6/PSMA5/PSMB3/PSMC3/PSMB6/EXO1/TP53/CCNB1
REACTOME_SYNTHESIS_OF_DNA	REACTOME_SYNTHESIS_OF_DNA	15	-0.585253	-2.16481	0.00154533	0.0631593	0.0524752	196	tags=100%, list=44%, signal=58%	UBE2D1/PSMA3/RBX1/PSMD8/PCNA/PSMD13/MCM7/PSMD3/CDC6/PSMA5/CCNA2/PSMB3/PSMC3/PSMB6
REACTOME_DNA_REPAIR	REACTOME_DNA_REPAIR	13	-0.610092	-2.11765	0.00219781	0.0631593	0.0524752	184	tags=100%, list=41%, signal=61%	XRCC5/BRCA2/PIAS3/PCNA/RUVBL1/APEX1/PRPF19/CCNA2/PARP1/EXO1/RAD51/TP53
REACTOME_SWITCHING_OF_ORIGINS_TO_A_POST_REPLICATIVE_STATE	REACTOME_SWITCHING_OF_ORIGINS_TO_A_POST_REPLICATIVE_STATE	14	-0.583908	-2.09703	0.00149396	0.0631593	0.0524752	196	tags=100%, list=44%, signal=58%	UBE2D1/PSMA3/RBX1/PSMD8/PSMD13/MCM7/PSMD3/CDC6/PSMA5/CCNA2/PSMB3/PSMC3/PSMB6
PID_MYC_ACTIV_PATHWAY	PID_MYC_ACTIV_PATHWAY	13	-0.598627	-2.07786	0.0030038	0.0631593	0.0524752	143	tags=92%, list=32%, signal=65%	BIRC5/RUVBL1/CDC25A/SNAI1/ODC1/RUVBL2/TP53/SLC2A1/NME1/HMGA1/CCNB1/PMAIP1
REACTOME_APC_C_MEDIATED_DEGRADATION_OF_CELL_CYCLE_PROTEINS	REACTOME_APC_C_MEDIATED_DEGRADATION_OF_CELL_CYCLE_PROTEINS	12	-0.581236	-1.96269	0.00401346	0.0631593	0.0524752	196	tags=100%, list=44%, signal=58%	UBE2D1/PSMA3/PSMD8/PSMD13/PSMD3/PSMA5/CCNA2/PSMB3/PSMC3/PSMB6/CCNB1
REACTOME_DEGRADATION_OF_BETA_CATENIN_BY_THE_DESTRUCTION_COMPLEX	REACTOME_DEGRADATION_OF_BETA_CATENIN_BY_THE_DESTRUCTION_COMPLEX	12	-0.581236	-1.96269	0.00401346	0.0631593	0.0524752	196	tags=100%, list=44%, signal=58%	PSMA3/RBX1/HDAC1/PPP2R1A/PSMD8/PSMD13/PSMD3/PSMA5/PSMB3/PSMC3/PSMB6
REACTOME_DNA_REPLICATION_PRE_INITIATION	REACTOME_DNA_REPLICATION_PRE_INITIATION	12	-0.581236	-1.96269	0.00401346	0.0631593	0.0524752	196	tags=100%, list=44%, signal=58%	UBE2D1/PSMA3/PSMD8/PSMD13/MCM7/PSMD3/CDC6/PSMA5/PSMB3/PSMC3/PSMB6
REACTOME_HEDGEHOG_ON_STATE	REACTOME_HEDGEHOG_ON_STATE	12	-0.581236	-1.96269	0.00401346	0.0631593	0.0524752	196	tags=100%, list=44%, signal=58%	PSMA3/RBX1/PSMD8/PSMD13/SMO/PSMD3/PSMA5/PSMB3/PSMC3/PSMB6/IHH
REACTOME_HIV_INFECTION	REACTOME_HIV_INFECTION	12	-0.581236	-1.96269	0.00401346	0.0631593	0.0524752	196	tags=100%, list=44%, signal=58%	PSMA3/RBX1/XRCC5/PSMD8/PSMD13/PSMD3/PSMA5/PSMB3/PSMC3/PSMB6/HMGA1
REACTOME_CELL_CYCLE	REACTOME_CELL_CYCLE	40	-0.391636	-1.95755	0.00237753	0.0631593	0.0524752	196	tags=82%, list=44%, signal=51%	PSMB2/UBE2D1/PSMA3/RBX1/TUBB/HDAC1/PPP2R1A/BRCA2/BIRC5/PSMD8/PCNA/PSMD13/MAD1L1/MCM7/RUVBL1/CDC25A/NCAPD3/PSMD3/MYBL2/CDC6/PSMA5/CCNA2/PSMB3/PSMC3/PSMB6/RUVBL2/NCAPG/EXO1/RAD51/TP53/FOXM1/CCNB1/TYMS
REACTOME_MITOTIC_G1_PHASE_AND_G1_S_TRANSITION	REACTOME_MITOTIC_G1_PHASE_AND_G1_S_TRANSITION	21	-0.473129	-1.94085	0.0031383	0.0631593	0.0524752	196	tags=90%, list=44%, signal=53%	PSMB2/PSMA3/HDAC1/PPP2R1A/PSMD8/PCNA/PSMD13/MCM7/CDC25A/PSMD3/MYBL2/CDC6/PSMA5/CCNA2/PSMB3/PSMC3/PSMB6/CCNB1/TYMS
WP_TGFBETA_RECEPTOR_SIGNALING	WP_TGFBETA_RECEPTOR_SIGNALING	12	0.653337	1.92221	0.0039826	0.0631593	0.0524752	74	tags=58%, list=16%, signal=50%	TGFBR3/ZEB2/SERPINE1/FOS/THBS1/INHBA/TGFBR2
WP_TGFBETA_RECEPTOR_SIGNALING_IN_SKELETAL_DYSPLASIAS	WP_TGFBETA_RECEPTOR_SIGNALING_IN_SKELETAL_DYSPLASIAS	12	0.653337	1.92221	0.0039826	0.0631593	0.0524752	74	tags=58%, list=16%, signal=50%	TGFBR3/ZEB2/SERPINE1/FOS/THBS1/INHBA/TGFBR2
WP_IL18_SIGNALING_PATHWAY	WP_IL18_SIGNALING_PATHWAY	34	0.473155	1.86784	0.00315786	0.0631593	0.0524752	115	tags=56%, list=26%, signal=45%	CCL2/DES/KLF2/HSPB8/CLDN1/CXCL2/FOS/TIMP1/PTPRZ1/NRN1/FN1/NPPB/PTX3/TNFAIP3/IL6/CD36/ACACB/IL18R1/ADIPOQ
REACTOME_ORC1_REMOVAL_FROM_CHROMATIN	REACTOME_ORC1_REMOVAL_FROM_CHROMATIN	13	-0.582569	-2.02212	0.00487168	0.0646133	0.0536833	196	tags=100%, list=44%, signal=58%	PSMA3/RBX1/PSMD8/PSMD13/MCM7/PSMD3/CDC6/PSMA5/CCNA2/PSMB3/PSMC3/PSMB6
REACTOME_SEPARATION_OF_SISTER_CHROMATIDS	REACTOME_SEPARATION_OF_SISTER_CHROMATIDS	13	-0.582569	-2.02212	0.00487168	0.0646133	0.0536833	196	tags=100%, list=44%, signal=58%	UBE2D1/PSMA3/PPP2R1A/BIRC5/PSMD8/PSMD13/MAD1L1/PSMD3/PSMA5/PSMB3/PSMC3/PSMB6
REACTOME_METABOLISM_OF_RNA	REACTOME_METABOLISM_OF_RNA	18	-0.497093	-1.93209	0.00669904	0.0646133	0.0536833	196	tags=94%, list=44%, signal=55%	PSMB2/PSMA3/PTBP1/PPP2R1A/RPLP0/PSMD8/FBL/SNRPB/PRMT5/PSMD13/PSMD3/PRPF19/PSMA5/PSMB3/PSMC3/PSMB6/WDR77
WP_SPINAL_CORD_INJURY	WP_SPINAL_CORD_INJURY	21	0.520663	1.82586	0.00529461	0.0646133	0.0536833	189	tags=86%, list=42%, signal=52%	PLA2G2A/CCL2/AQP1/CXCL2/FOS/PTPRZ1/ZFP36/SELP/IL6/EGR1/CD47/GADD45A/NGFR/RHOB/PPP3CA/PTGS2/RTN4/IL1R1
REACTOME_RUNX1_REGULATES_TRANSCRIPTION_OF_GENES_INVOLVED_IN_DIFFERENTIATION_OF_HSCS	REACTOME_RUNX1_REGULATES_TRANSCRIPTION_OF_GENES_INVOLVED_IN_DIFFERENTIATION_OF_HSCS	10	-0.578588	-1.81203	0.00648613	0.0646133	0.0536833	196	tags=100%, list=44%, signal=58%	PSMA3/PSMD8/PSMD13/PSMD3/PSMA5/PSMB3/PSMC3/PSMB6/GATA2
REACTOME_APC_C_CDH1_MEDIATED_DEGRADATION_OF_CDC20_AND_OTHER_APC_C_CDH1_TARGETED_PROTEINS_IN_LATE_MITOSIS_EARLY_G1	REACTOME_APC_C_CDH1_MEDIATED_DEGRADATION_OF_CDC20_AND_OTHER_APC_C_CDH1_TARGETED_PROTEINS_IN_LATE_MITOSIS_EARLY_G1	10	-0.578588	-1.81203	0.00648613	0.0646133	0.0536833	196	tags=100%, list=44%, signal=58%	UBE2D1/PSMA3/PSMD8/PSMD13/PSMD3/PSMA5/PSMB3/PSMC3/PSMB6
REACTOME_DEGRADATION_OF_DVL	REACTOME_DEGRADATION_OF_DVL	10	-0.578588	-1.81203	0.00648613	0.0646133	0.0536833	196	tags=100%, list=44%, signal=58%	PSMA3/RBX1/PSMD8/PSMD13/PSMD3/PSMA5/PSMB3/PSMC3/PSMB6
REACTOME_FCERI_MEDIATED_NF_KB_ACTIVATION	REACTOME_FCERI_MEDIATED_NF_KB_ACTIVATION	10	-0.578588	-1.81203	0.00648613	0.0646133	0.0536833	196	tags=100%, list=44%, signal=58%	UBE2D1/PSMA3/PSMD8/PSMD13/PSMD3/PSMA5/PSMB3/PSMC3/PSMB6
REACTOME_HEDGEHOG_LIGAND_BIOGENESIS	REACTOME_HEDGEHOG_LIGAND_BIOGENESIS	10	-0.578588	-1.81203	0.00648613	0.0646133	0.0536833	196	tags=100%, list=44%, signal=58%	PSMA3/PSMD8/PSMD13/PSMD3/PSMA5/PSMB3/PSMC3/PSMB6/IHH
REACTOME_METABOLISM_OF_POLYAMINES	REACTOME_METABOLISM_OF_POLYAMINES	10	-0.578588	-1.81203	0.00648613	0.0646133	0.0536833	196	tags=100%, list=44%, signal=58%	PSMA3/PSMD8/PSMD13/PSMD3/PSMA5/ODC1/PSMB3/PSMC3/PSMB6
REACTOME_REGULATION_OF_RAS_BY_GAPS	REACTOME_REGULATION_OF_RAS_BY_GAPS	10	-0.578588	-1.81203	0.00648613	0.0646133	0.0536833	196	tags=100%, list=44%, signal=58%	PSMA3/RBX1/PSMD8/PSMD13/PSMD3/PSMA5/PSMB3/PSMC3/PSMB6
REACTOME_STABILIZATION_OF_P53	REACTOME_STABILIZATION_OF_P53	10	-0.578588	-1.81203	0.00648613	0.0646133	0.0536833	196	tags=100%, list=44%, signal=58%	PSMA3/PSMD8/PSMD13/PSMD3/PSMA5/PSMB3/PSMC3/PSMB6/TP53
REACTOME_SIGNALING_BY_NOTCH	REACTOME_SIGNALING_BY_NOTCH	21	-0.442697	-1.81602	0.00758066	0.0686854	0.0570666	239	tags=95%, list=53%, signal=47%	NOTCH4/JAG1/STAT1/PSMB2/PSMA3/RBX1/HDAC6/HDAC1/PSMD8/PSMD13/PSMD3/PSMA5/PSENEN/PSMB3/PSMC3/PSMB6/TP53/TBL1X/HEY2/MDK
NABA_ECM_GLYCOPROTEINS	NABA_ECM_GLYCOPROTEINS	10	0.64219	1.77742	0.00740809	0.0686854	0.0570666	67	tags=60%, list=15%, signal=52%	IGFBP5/THBS1/GAS6/LAMA4/VWF/FN1
WP_COMPLEMENT_SYSTEM	WP_COMPLEMENT_SYSTEM	12	0.630963	1.85638	0.0085888	0.0755309	0.062754	115	tags=75%, list=26%, signal=57%	CFH/APOA1/SELE/THBS1/PRNP/PTX3/SELP/CD59/ADIPOQ
REACTOME_MITOTIC_METAPHASE_AND_ANAPHASE	REACTOME_MITOTIC_METAPHASE_AND_ANAPHASE	15	-0.512008	-1.89389	0.00949484	0.0789095	0.0655611	196	tags=93%, list=44%, signal=54%	PSMB2/UBE2D1/PSMA3/PPP2R1A/BIRC5/PSMD8/PSMD13/MAD1L1/PSMD3/PSMA5/PSMB3/PSMC3/PSMB6/CCNB1
REACTOME_HOST_INTERACTIONS_OF_HIV_FACTORS	REACTOME_HOST_INTERACTIONS_OF_HIV_FACTORS	11	-0.579909	-1.88916	0.00976472	0.0789095	0.0655611	196	tags=100%, list=44%, signal=58%	PSMA3/RBX1/PSMD8/PSMD13/PSMD3/PSMA5/PSMB3/PSMC3/PSMB6/HMGA1
REACTOME_REGULATION_OF_EXPRESSION_OF_SLITS_AND_ROBOS	REACTOME_REGULATION_OF_EXPRESSION_OF_SLITS_AND_ROBOS	11	-0.579909	-1.88916	0.00976472	0.0789095	0.0655611	196	tags=100%, list=44%, signal=58%	PSMA3/RBX1/RPLP0/PSMD8/PSMD13/PSMD3/PSMA5/PSMB3/PSMC3/PSMB6
NABA_CORE_MATRISOME	NABA_CORE_MATRISOME	14	0.561791	1.72105	0.0103608	0.0815235	0.067733	67	tags=50%, list=15%, signal=44%	IGFBP5/THBS1/GAS6/COL10A1/LAMA4/VWF/FN1
REACTOME_ANTIGEN_PROCESSING_UBIQUITINATION_PROTEASOME_DEGRADATION	REACTOME_ANTIGEN_PROCESSING_UBIQUITINATION_PROTEASOME_DEGRADATION	16	-0.48037	-1.80967	0.0113934	0.0873493	0.0725732	242	tags=100%, list=54%, signal=48%	SOCS3/KEAP1/PSMB2/UBE2D1/PSMA3/RBX1/UBE2E3/PSMD8/PSMD13/PSMD3/PSMA5/PSMB3/PSMC3/PSMB6/VHL
REACTOME_TCR_SIGNALING	REACTOME_TCR_SIGNALING	11	-0.573059	-1.86685	0.0125078	0.0934956	0.0776798	199	tags=100%, list=44%, signal=57%	PSMB2/UBE2D1/PSMA3/PSMD8/PSMD13/PSMD3/PSMA5/PSMB3/PSMC3/PSMB6
REACTOME_SIGNALING_BY_NOTCH4	REACTOME_SIGNALING_BY_NOTCH4	14	-0.485057	-1.74202	0.0144104	0.10509	0.0873131	239	tags=100%, list=53%, signal=48%	JAG1/PSMB2/PSMA3/RBX1/PSMD8/PSMD13/PSMD3/PSMA5/PSENEN/PSMB3/PSMC3/PSMB6/HEY2
NABA_MATRISOME	NABA_MATRISOME	53	0.378893	1.69075	0.0160157	0.114016	0.0947292	103	tags=42%, list=23%, signal=36%	CCL2/NGF/IGFBP5/SERPINE1/PLOD2/CXCL2/TIMP1/S100A10/CHRDL1/THBS1/GAS6/COL10A1/LAMA4/VWF/FGF7/FN1/EGFL7/INHBA/CCL11/CCL8/IL6/SULF1
WP_RETINOBLASTOMA_GENE_IN_CANCER	WP_RETINOBLASTOMA_GENE_IN_CANCER	13	-0.521402	-1.80981	0.0192718	0.132966	0.110473	183	tags=92%, list=41%, signal=56%	HMGB1/SUV39H1/HDAC1/DNMT1/PCNA/MCM7/CDC25A/CCNA2/STMN1/TP53/CCNB1/TYMS
REACTOME_CELL_CYCLE_MITOTIC	REACTOME_CELL_CYCLE_MITOTIC	35	-0.355263	-1.71018	0.0195669	0.132966	0.110473	196	tags=80%, list=44%, signal=49%	PSMB2/UBE2D1/PSMA3/RBX1/TUBB/HDAC1/PPP2R1A/BIRC5/PSMD8/PCNA/PSMD13/MAD1L1/MCM7/CDC25A/NCAPD3/PSMD3/MYBL2/CDC6/PSMA5/CCNA2/PSMB3/PSMC3/PSMB6/NCAPG/TP53/FOXM1/CCNB1/TYMS
REACTOME_RESPONSE_TO_ELEVATED_PLATELET_CYTOSOLIC_CA2	REACTOME_RESPONSE_TO_ELEVATED_PLATELET_CYTOSOLIC_CA2	19	0.501051	1.70043	0.0224965	0.149477	0.124191	151	tags=74%, list=34%, signal=51%	APOA1/SERPINE1/CLU/TIMP1/THBS1/GAS6/VWF/FN1/SELP/CD36/PDGFA/TIMP3/QSOX1/FLNA
REACTOME_SIGNALING_BY_ROBO_RECEPTORS	REACTOME_SIGNALING_BY_ROBO_RECEPTORS	13	-0.502971	-1.74583	0.0264376	0.166295	0.138164	196	tags=92%, list=44%, signal=54%	PSMB2/PSMA3/RBX1/RPLP0/PSMD8/NTN1/PSMD13/PSMD3/PSMA5/PSMB3/PSMC3/PSMB6
REACTOME_S_PHASE	REACTOME_S_PHASE	18	-0.434447	-1.6886	0.0275015	0.166295	0.138164	196	tags=89%, list=44%, signal=52%	PSMB2/UBE2D1/PSMA3/RBX1/PSMD8/PCNA/PSMD13/MCM7/CDC25A/PSMD3/CDC6/PSMA5/CCNA2/PSMB3/PSMC3/PSMB6
REACTOME_CELLULAR_RESPONSE_TO_CHEMICAL_STRESS	REACTOME_CELLULAR_RESPONSE_TO_CHEMICAL_STRESS	26	-0.381541	-1.67675	0.026446	0.166295	0.138164	241	tags=92%, list=54%, signal=45%	CSNK2A2/NFE2L2/GCLM/STAT3/KEAP1/PSMB2/PSMA3/SLC7A11/RBX1/PSMD8/TKT/PSMD13/PSMD3/PSMA5/PGD/PSMB3/PSMC3/PSMB6/GSTP1/COX5A/GCLC/TBL1X/CYBA/TXN
WP_TGFBETA_SIGNALING_PATHWAY	WP_TGFBETA_SIGNALING_PATHWAY	17	0.496231	1.62809	0.0278085	0.166295	0.138164	74	tags=47%, list=16%, signal=41%	TGFBR3/ZEB2/FOS/CAV1/THBS1/MEF2C/FN1/TGFBR2
KEGG_MAPK_SIGNALING_PATHWAY	KEGG_MAPK_SIGNALING_PATHWAY	28	0.425856	1.59984	0.0276621	0.166295	0.138164	74	tags=36%, list=16%, signal=32%	PLA2G2A/CD14/NGF/NTRK2/FOS/MEF2C/DUSP1/FLNC/FGF7/TGFBR2
WP_BURN_WOUND_HEALING	WP_BURN_WOUND_HEALING	12	0.572879	1.68549	0.030447	0.178503	0.148307	105	tags=67%, list=23%, signal=52%	CCL2/TAGLN/TIMP1/FN1/INHBA/TNFAIP3/IL6/KLF4
REACTOME_HEMOSTASIS	REACTOME_HEMOSTASIS	60	0.337204	1.53829	0.0332481	0.191176	0.158837	67	tags=27%, list=15%, signal=26%	GATA6/ITPR1/APOA1/SELE/SERPINE1/KCNMB1/CLU/TIMP1/PRKAR2B/CAV1/S100A10/THBS1/GAS6/VWF/KCNMA1/FN1
REACTOME_REGULATION_OF_INSULIN_LIKE_GROWTH_FACTOR_IGF_TRANSPORT_AND_UPTAKE_BY_INSULIN_LIKE_GROWTH_FACTOR_BINDING_PROTEINS_IGFBPS	REACTOME_REGULATION_OF_INSULIN_LIKE_GROWTH_FACTOR_IGF_TRANSPORT_AND_UPTAKE_BY_INSULIN_LIKE_GROWTH_FACTOR_BINDING_PROTEINS_IGFBPS	16	0.503455	1.61337	0.0344496	0.194348	0.161472	67	tags=44%, list=15%, signal=39%	APOA1/IGFBP5/SCG2/TIMP1/CHRDL1/GAS6/FN1
REACTOME_UB_SPECIFIC_PROCESSING_PROTEASES	REACTOME_UB_SPECIFIC_PROCESSING_PROTEASES	16	-0.432149	-1.62801	0.0359843	0.199246	0.165542	198	tags=88%, list=44%, signal=51%	KEAP1/PSMB2/PSMA3/PSMD8/PSMD13/RUVBL1/CDC25A/PSMD3/PSMA5/CCNA2/PSMB3/PSMC3/PSMB6/TP53

## Sheet: molecular docking
baicalein
mode | affinity | dist from best mode
| (kcal/mol) | rmsd l.b.| rmsd u.b.
-----+------------+----------+----------
1 -8.5 0.000 0.000
2 -8.4 2.043 3.355
3 -8.4 4.078 5.533
4 -8.3 3.226 6.869
5 -8.3 3.285 4.353
6 -8.1 1.748 2.866
7 -8.1 2.753 7.044
8 -8.0 2.912 5.536
9 -8.0 2.060 3.322
Cavidine
mode | affinity | dist from best mode
| (kcal/mol) | rmsd l.b.| rmsd u.b.
-----+------------+----------+----------
1 -11.1 0.000 0.000
2 -10.7 1.521 5.894
3 -10.6 3.244 5.436
4 -10.6 0.938 5.475
5 -10.4 1.512 3.186
6 -9.7 1.465 3.073
7 -9.7 1.104 2.439
8 -9.7 2.004 3.221
9 -8.7 17.729 17.914
Sitogluside
mode | affinity | dist from best mode
| (kcal/mol) | rmsd l.b.| rmsd u.b.
-----+------------+----------+----------
1 -10.2 0.000 0.000
2 -9.5 2.630 4.126
3 -9.3 1.174 2.016
4 -8.6 1.919 2.859
5 -8.5 2.112 3.461
6 -8.0 2.368 3.871
7 -7.9 1.703 3.303
8 -7.8 4.877 12.031
9 -7.8 4.739 11.999
Stigmasterol
mode | affinity | dist from best mode
| (kcal/mol) | rmsd l.b.| rmsd u.b.
-----+------------+----------+----------
1 -9.5 0.000 0.000
2 -9.4 3.258 9.356
3 -9.2 3.784 8.802
4 -9.0 3.552 9.976
5 -8.3 2.495 4.583
6 -8.3 5.275 7.427
7 -8.1 11.756 14.904
8 -7.9 3.788 10.180
9 -7.7 2.071 3.751
